# Supplementary material for: Male Circumcision and the Epidemic Emergence of HIV-2 in West Africa
Source: PLoS One. 2016 Dec 7;11(12):e0166805. doi: 10.1371/journal.pone.0166805 (PMC5142780; doi:10.1371/journal.pone.0166805)
Supplement: S1 Computer Code — (ZIP) [file pone.0166805.s002.zip]

Archive with 11 entries (11 files):
- hiv2func.r
- hiv2init.r
- hiv2plot.r
- hiv2wa.r
- par_hiv2wa.txt
- par_hiv2waconst.txt
- rescirc1.txt
- tab_citiesprevsparts.txt
- tab_ethnicgcirc.txt
- tab_ethnicpcities.txt
- tab_ethnicpregions.txt
