# Supplementary material for: Male Circumcision and the Epidemic Emergence of HIV-2 in West Africa
Source: PLoS One. 2016 Dec 7;11(12):e0166805. doi: 10.1371/journal.pone.0166805 (PMC5142780; doi:10.1371/journal.pone.0166805)
Supplement: S1 Computer Code — (ZIP) [file pone.0166805.s002.zip › hiv2func.r]

#####################################################################################
# Functions for normal processing of HIV-2 in West Africa study
#####################################################################################


#   Copyright (C) 2016 by Joao Sousa
#   Contact: joao.sousa@kuleuven.be
#
#   This program is free software: you can redistribute it and/or modify
#   it under the terms of the GNU General Public License as published by
#   the Free Software Foundation, either version 3 of the License, or
#   (at your option) any later version.
#
#   This program is distributed in the hope that it will be useful,
#   but WITHOUT ANY WARRANTY; without even the implied warranty of
#   MERCHANTABILITY or FITNESS FOR A PARTICULAR PURPOSE.  See the
#   GNU General Public License for more details.
#
#   A copy of the GNU General Public License is available via WWW at
#   http://www.gnu.org/licenses/gpl.html
#   You can also obtain it by writing to the Free Software Foundation, Inc.,
#   51 Franklin Street, Fifth Floor, Boston, MA 02110-1301, U.S.A. 


# This function returns the correlation between 2 columns of the input data frame, mean.x, and mean.y.

cor.of.means <- function( df, ind )
{
  df1 = df[ind,]
  x1 <- df1$mean.x
  y1 <- df1$mean.y

  return( cor(x1, y1) )
}


# This function returns the correlation between random normal samples of 2 variables, based on their means and SDs
# (all given in mean.x, mean.y, sigma.x, and sigma.y columns of the input data frame).

cor.of.means.sigma.1 <- function( df, ind )
{
  df1 = df[ind,]
  x1 <- rnorm( nrow(df1), mean = df1$mean.x, sd = df1$sigma.x )
  y1 <- rnorm( nrow(df1), mean = df1$mean.y, sd = df1$sigma.y )

  return( cor(x1, y1) )
}


# This function returns the correlation between a variable x, and a random uniform sample of a variable y, based on
# mean.x, min.y and max.y (all coluns of the input data frame).

cor.of.means.sigma.2 <- function( df, ind )
{
  df1 = df[ind,]
    
  x1 <- df1$mean.x
  y1 <- runif( nrow(df1), df1$min.y, df1$max.y )  # all 3 pars are vectors, tested, it works
  
  return( cor(x1, y1) )
}


# This function calculates 12 different statistics related to the correlation between two input vectors. The elements 1:6 of the output
# contain Pearson corr(taken from cor() function), Pearson corr, p-value, CI level, CI low, CI high (all the latter 5 are taken from
# the cor.test() function). The elements 7:12 contain the same info about Spearman corr.

corr.stats.12 <- function( vector.1, vector.2 )
{
  result.vector <- numeric(12)
  
  result.vector[1] <- cor( vector.1, vector.2, method="pearson" )
  cor.test.res <- cor.test( vector.1, vector.2, method="pearson", alternative="two.sided" )
  result.vector[2] <- cor.test.res$estimate
  result.vector[3] <- cor.test.res$p.value
  result.vector[4] <- attr( cor.test.res$conf.int, "conf.level" )
  result.vector[5] <- cor.test.res$conf.int[1]
  result.vector[6] <- cor.test.res$conf.int[2]
  
  result.vector[7] <- cor( vector.1, vector.2, method="spearman" )
  cor.test.res <- cor.test( vector.1, vector.2, method="spearman", alternative="two.sided", exact=FALSE )
  result.vector[8] <- cor.test.res$estimate
  result.vector[9] <- cor.test.res$p.value
  result.vector[10] <- 0   # cor.test doesn't calculate CIs for Spearman
  result.vector[11] <- 0
  result.vector[12] <- 0
  
  result.vector
}


# This function calculates median and IQR for the correlations calculated by the program (Pearson or Spearman), and also
# for their p-values.

iqr.corr.stats <- function( input.matrix )
{
  result.vector <- numeric(20)
  result.vector[1:20] <- 0
  
  result.vector[1] <- median( input.matrix[,2] )   # Median and IQR of Pearson corr
  result.vector[2] <- quantile( input.matrix[,2], 1/4 )
  result.vector[3] <- quantile( input.matrix[,2], 3/4 )
  
  result.vector[4] <- median( input.matrix[,3] )   # Median, IQR, and max of Pearson corr p-value
  result.vector[5] <- quantile( input.matrix[,3], 1/4 )
  result.vector[6] <- quantile( input.matrix[,3], 3/4 )
  result.vector[7] <- max( input.matrix[,3] )
  
  result.vector[11] <- median( input.matrix[,8] )   # Median and IQR of Spearman corr
  result.vector[12] <- quantile( input.matrix[,8], 1/4 )
  result.vector[13] <- quantile( input.matrix[,8], 3/4 )
  
  result.vector[14] <- median( input.matrix[,9] )   # Median, IQR, and max of Spearman corr p-value
  result.vector[15] <- quantile( input.matrix[,9], 1/4 )
  result.vector[16] <- quantile( input.matrix[,9], 3/4 )
  result.vector[17] <- max( input.matrix[,9] )
  
  result.vector
}


# This function calculates and returns a segment that passes by the points t1,y1 and t2,y2. The abcisse t1 must be left of t2.
# Depending on which of y1 and y2 is greater, the segment will be increasing or decreasing. The abcisses t1 and t2 can be out
# of the range tmin:tmax, but the segment will be calculated only within that range. Optionally, the chunks to the left
# of t1 or to the right of t2 may be left horizontal segments.

linear.growth <- function( tmin, tmax, t1, t2, y1, y2, const.left, const.right, error.handling.function, error.par.1, error.par.2 )
{
  if ( !is.function(error.handling.function) ) {
    cat( "Error in linear.growth - parameter is not a function")
    return (-500)
  }
  
  if ( (tmin <= 0) || (tmax <= 0) || (t1 <= 0) || (t2 <= 0) || (tmax < tmin+3) || (t2 < t1+2) ) {
    error.handling.function( "linear.growth", error.par.1, error.par.2, "Error in input parameters" )
    return (-500)
  }
  
  # The t* are years, so they must be forced into integers
  t1 <- round(t1)
  t2 <- round(t2)
  tmin <- round(tmin)
  tmax <- round(tmax)
  
  # Calculate the slope. Can be positive, negative, or 0. Cannot be infinite, we checked it.
  slope <- ( y2 - y1 ) / ( t2 - t1 )
  
  # Now create vectors for the input times and the resulting function
  n.tt <- tmax - tmin + 1
  tt <- integer(n.tt)
  yy <- numeric(n.tt)
  tt[1:n.tt] <- tmin:tmax
  yy[1:n.tt] <- 10^15    # this facilitates error detection
  
  # Segment for the range.l elements
  range.l <- 1:n.tt
  yy[range.l] <- y1 + slope * ( tt[range.l] - t1 )
    
  # The left and the right tails may be overriden to be constant values if required. The checks are necessary to avoid situations when t1
  # is close to tmin or t2 is close to tmax, which would lead to setting vector elements out of the 1:n.tt range.
  if (( const.left ) && (t1-tmin+1 >= 1)) yy[1:(t1-tmin+1)] <- y1
  if (( const.right ) && (t2+1-tmin+1 <= n.tt)) yy[(t2+1-tmin+1):n.tt] <- y2
  
  yy
}


# This function calculates and returns a logistic curve that passes by the points t1,y1 and t2,y2, saturated at limit.l (usually = 1).
# The abcisse t1 must be left of t2. Depending on which of y1 and y2 is greater, the curve will be increasing or decreasing. If they are
# equal, an horizontal segment is the outcome. The abcisses t1 and t2 can be out of the range tmin:tmax, but the curve will be calculated
# only within that range. Optionally, the chunks to the left of t1 or to the right of t2 may be left horizontal segments.

logistic.growth <- function( tmin, tmax, t1, t2, y1, y2, limit.l, const.left, const.right, error.handling.function, error.par.1, error.par.2 )
{
  if ( !is.function(error.handling.function) ) {
    cat( "Error in logistic.growth - parameter is not a function")
    return (-500)
  }
  
  if ( (tmin <= 0) || (tmax <= 0) || (t1 <= 0) || (t2 <= 0) || (tmax < tmin+3) || (t2 < t1+2) || (y1 <= 0) || (y1 >= limit.l) ||
       (y2 <= 0) || (y2 >= limit.l) || (limit.l <= 0) ) {
    error.handling.function( "logistic.growth", error.par.1, error.par.2, "Error in input parameters" )
    return (-500)
  }
  
  # The t* are years, so they must be forced into integers
  t1 <- round(t1)
  t2 <- round(t2)
  tmin <- round(tmin)
  tmax <- round(tmax)
  
  # Now create vectors for the input times and the resulting curve
  n.tt <- tmax - tmin + 1
  tt <- integer(n.tt)
  yy <- numeric(n.tt)
  tt[1:n.tt] <- tmin:tmax
  yy[1:n.tt] <- 10^15    # this facilitates error detection
  
  if (y2 != y1) {
    # Calculate the parameters of a logistic curve that passes by both points (t1,y1) and (t2,y2) and that saturates at limit.l.
    # t1 is always the left point and t2 the right point, whether the curve is increasing or decreasing.
    l1 <- log( limit.l / y1 - 1 )
    l2 <- log( limit.l / y2 - 1 )
    tm <- ( t1 * l2 - t2 * l1 ) / ( l2 - l1 )
    kk <- -l1 / ( t1 - tm )
        
    # Logistic curve for the range.l elements
    range.l <- 1:n.tt
    yy[range.l] <- limit.l / ( 1 + exp( -kk  * ( tt[range.l] - tm ) ) )
    
  } else {
    # In this case we are forced to build an horizontal segment
    range.l <- 1:n.tt
    yy[range.l] <- y1
  }
  
  # The left and the right tails may be overriden to be constant values if required. The checks are necessary to avoid situations when t1
  # is close to tmin or t2 is close to tmax, which would lead to setting vector elements out of the 1:n.tt range.
  if (( const.left ) && (t1-tmin+1 >= 1)) yy[1:(t1-tmin+1)] <- y1
  if (( const.right ) && (t2+1-tmin+1 <= n.tt)) yy[(t2+1-tmin+1):n.tt] <- y2
  
  return(yy)
}


# This function calculates the progression of a variable over time, for discrete time points tt (which are between tmin and tmax), dividing
# the whole period in 3 subperiods, the 1st with a constant value y1, the 2nd with a slow exponential, the 3rd with a logistic curve that
# saturates at limit.l (normally =1). t1 and t2 mark the separation of the 3 subperiods. t3,y3 are used to calculate the parameters of 
# the logistic curve. amort.r controls the slowness of the exponential of the 2nd period.

expon.logistic.growth <- function( tmin, tmax, t1, t2, t3, y1, y3, amort.r, limit.l, error.handling.function, error.par.1, error.par.2 )
{
  if ( !is.function(error.handling.function) ) {
    cat( "Error in expon.logistic.growth - parameter is not a function")
    return (-500)
  }
  
  if ( (tmin <= 0) || (tmax <= 0) || (t1 <= 0) || (t2 <= 0) || (t3 <= 0) || (tmax < tmin+3) || (t2 < t1+2) || (t3 < t2+2) ||
       (y1 <= 0) || (y1 >= limit.l) || (y3 <= 0) || (y3 >= limit.l) || (limit.l <= 0) || (amort.r < 0.1) || (amort.r > 1) ) {
    error.handling.function( "expon.logistic.growth", error.par.1, error.par.2, "Error in input parameters" )
    return (-500)
  }
  
  # The t* are years, so they must be forced into integers
  t1 <- round(t1)
  t2 <- round(t2)
  t3 <- round(t3)
  tmin <- round(tmin)
  tmax <- round(tmax)
  
  # Now create vectors for the input times and the resulting curve
  n.tt <- tmax - tmin + 1
  tt <- integer(n.tt)
  yy <- numeric(n.tt)
  tt[1:n.tt] <- tmin:tmax
  yy[1:n.tt] <- 10^15    # this facilitates error detection
  
  # Overall exponential growth rate between t1 and t3; if y3==y1 gives 0.
  overall.r <- log( y3/y1 ) / ( t3 - t1 )
  
  # "Amortized" exponential growth rate for the 1st period is a fraction of the overall rate
  rr <- overall.r * amort.r
  
  # The intermediate point y1, where exponential ends and logistic starts; if y1==y3, rr==0, gives y2=y1.
  y2 <- y1 * exp( rr * ( t2 - t1 ) )
  
  # For the period tmin:t1, it's an horizontal segment
  range.h <- 1:(t1-tmin+1)
  yy[range.h] <- y1
  
  # For the period t1+1:t2 it's a slow exponential (or an horizontal segment if y1==y2==y3).
  range.e <- (t1+1-tmin+1):(t2-tmin+1)
  yy[range.e] <- y1 * exp( rr * ( tt[range.e] - t1 ) )
  
  if (y3 != y1) {
    # Calculate the parameters of a logistic curve that passes by both points (t2,y2) and (t3,y3) and that saturates at limit.l
    l2 <- log( limit.l / y2 - 1 )
    l3 <- log( limit.l / y3 - 1 )
    tm <- ( t2 * l3 - t3 * l2 ) / ( l3 - l2 )
    kk <- ( -l2 ) / ( t2 - tm )
    
    # For the period t2+1:tmax it's a logistic curve
    range.l <- (t2+1-tmin+1):(tmax-tmin+1)
    yy[range.l] <- limit.l / ( 1 + exp( (-kk) * ( tt[range.l] - tm ) ) )
    
  } else {
    # In this case we are forced to build an horizontal segment
    range.l <- (t2+1-tmin+1):(tmax-tmin+1)
    yy[range.l] <- y3
  }
  
  yy
}


# This function calculates the circ rates for an ethnic group for which a customized mode of calculation (based on the costumized
# parameters of the ethnic group) is required. The years and circ rates of the 4 inflexion points are given as input (not all
# 4 inflexion points are necessarily used). It is called always for groups with famop=FIXEDUNIV or FIXEDNOTU. It is called for
# the other famop vales only if a customized calculation is required.

calculate.circ.customized <- function( jj, i1, c1, i2, c2, i3, c3, i4, c4 )
{
  if (ethnic.circ$famop[jj] == "FIXEDUNIV") {
    calc.mode <- CCCM_LIN
  } else {
    calc.mode <- customized.circ.calc.mode
  }
  
  if (ethnic.circ$cinip[jj] == 1) {
    
    if (calc.mode == CCCM_LIN) {
      # A linear progression of rate between the 1st and the 4th inflexion years (e.g., 0.3-0.98 in 1897-2008), followed by a horizontal
      # plateau (e.g., 0.98 in 2008-2030).
      circ.rates.egroups[jj,(i1:i4)] <<- linear.growth( i1, i4, i1, i4, c1, c4, FALSE, FALSE, save.error, 0, jj )
      circ.rates.egroups[jj,(i4:N.years)] <<- c4
    }
    
    if (calc.mode == CCCM_LOGIS) {
      # A logistic progression of rate from the 1st inflexion year onward (e.g., 1897-2030, reaching 0.98 in 2008).
      circ.rates.egroups[jj,(i1:N.years)] <<- logistic.growth( i1, N.years, i1, i4, c1, c4, 1, FALSE, FALSE, save.error, 0, jj )
    }
  }
  
  if (ethnic.circ$cinip[jj] == 2) {
    
    if (calc.mode == CCCM_LIN) {
      # A linear progression of rate between the 1st and the 2nd inflexion years (e.g., 0.3-0.5 in 1897-1950), followed by another
      # linear progression between the 2nd and 4th inflexion years (e.g., 0.5-0.98 in 1950-2008) followed by a plateau
      # (e.g., 0.98 in 2008-2030).
      circ.rates.egroups[jj,(i1:i2)] <<- linear.growth( i1, i2, i1, i2, c1, c2, FALSE, FALSE, save.error, 0, jj )
      circ.rates.egroups[jj,(i2:i4)] <<- linear.growth( i2, i4, i2, i4, c2, c4, FALSE, FALSE, save.error, 0, jj )
      circ.rates.egroups[jj,(i4:N.years)] <<- c4
    }
    
    if (calc.mode == CCCM_LOGIS) {
      # A logistic progression of rate between the 1st and the 2nd inflexion years (e.g., 0.3-0.5 in 1897-1950), followed by another
      # logistic progression from the 2nd inflexion year onward (e.g., 1950-2030, reaching 0.98 in 2008).
      circ.rates.egroups[jj,(i1:i2)] <<- logistic.growth( i1, i2, i1, i2, c1, c2, 1, FALSE, FALSE, save.error, 0, jj )
      circ.rates.egroups[jj,(i2:N.years)] <<- logistic.growth( i2, N.years, i2, i4, c2, c4, 1, FALSE, FALSE, save.error, 0, jj )
    }
  }
  
  if (ethnic.circ$cinip[jj] == 3) {
    
    if (calc.mode == CCCM_LIN) {
      # A linear progression of rate between the 1st and the 2nd inflexion years (e.g., 0.3-0.5 in 1897-1950), followed by another
      # linear progression between the 2nd and 3rd inflexion years (e.g., 0.5-0.75 in 1950-1985), followed by another linear progression
      # between the 3rd and the 4th inflexion years (e.g., 0.75-0.98 in 1985-2008), followed by a plateau (e.g., 0.98 in 2008-2030).
      circ.rates.egroups[jj,(i1:i2)] <<- linear.growth( i1, i2, i1, i2, c1, c2, FALSE, FALSE, save.error, 0, jj )
      circ.rates.egroups[jj,(i2:i3)] <<- linear.growth( i2, i3, i2, i3, c2, c3, FALSE, FALSE, save.error, 0, jj )
      circ.rates.egroups[jj,(i3:i4)] <<- linear.growth( i3, i4, i3, i4, c3, c4, FALSE, FALSE, save.error, 0, jj )
      circ.rates.egroups[jj,(i4:N.years)] <<- c4
    }
    
    if (calc.mode == CCCM_LOGIS) {
      # A logistic progression of rate between the 1st and the 2nd inflexion years (e.g., 0.3-0.5 in 1897-1950), followed by another
      # logistic progression between the 2nd and the 3rd inflexion years (e.g., 0.5-0.75 in 1950-1985), followed by another logistic
      # progression from the 3rd inflexion year onward (e.g., 1985-2030, reaching 0.98 in 2008).
      circ.rates.egroups[jj,(i1:i2)] <<- logistic.growth( i1, i2, i1, i2, c1, c2, 1, FALSE, FALSE, save.error, 0, jj )
      circ.rates.egroups[jj,(i2:i3)] <<- logistic.growth( i2, i3, i2, i3, c2, c3, 1, FALSE, FALSE, save.error, 0, jj )
      circ.rates.egroups[jj,(i3:N.years)] <<- logistic.growth( i3, N.years, i3, i4, c3, c4, 1, FALSE, FALSE, save.error, 0, jj )
    }
  }
  
  return(0)
}


# This function calculates the circumcision rates based on a single 1st inflexion point, regardless of whether the group has 2nd and 3rd
# inflexion points defined or not. The 1st inflexion point corresponds to the time when colonial rule was established and this time is
# i1.year.global, calculated in the main program (sampled from 1890-1905). The curve raises either linearly, exponentially, or
# logistically between the 1st inflexion point and current times.

calculate.circ.only.colonial.rule.inflexion <- function( jj, par.model, i1, c1, i4, c4 )
{
  if (par.model == CCM_ONLY_COLRULE_INFL_LIN) {
    # A linear progression of rate between the 1st and the 4th inflexion years (e.g., 0.3-0.98 in 1897-2008), followed by a horizontal
    # plateau (e.g., 0.98 in 2008-2030).
    circ.rates.egroups[jj,(i1:i4)] <<- linear.growth( i1, i4, i1, i4, c1, c4, FALSE, FALSE, save.error, 0, jj )
    circ.rates.egroups[jj,(i4:N.years)] <<- c4
  }
  
  if (par.model == CCM_ONLY_COLRULE_INFL_EXP) {
    # to implement later
  }
  
  if (par.model == CCM_ONLY_COLRULE_INFL_LOGIS) {
    # A logistic progression of rate from the 1st inflexion year onward (e.g., 1897-2030, reaching 0.98 in 2008).
    circ.rates.egroups[jj,(i1:N.years)] <<- logistic.growth( i1, N.years, i1, i4, c1, c4, 1, FALSE, FALSE, save.error, 0, jj )
  }
  
  return(0)
}


# This function calculates the progression of circ as a constant between min.year and 1st inflexion, then a slow exponential between the
# 1st and 2nd inflexions (e.g., 0.1-0.234 in 1897-1955), then a logistic afterwards (e.g., 0.234-0.995 in 1955-2030, reaching 0.98 in 
# 2008, or 0.234-0.763 in 1955-2030, reaching 0.45 in 2008).

calculate.circ.col.rule.urbaniz.exp.logis <- function( jj, i1, c1, i2, i4, c4 )
{
  # This check is necessary because a few groups have i1.year > 1960 and thus i1 > i2, which precludes the use of this model.
  if (i1 < i2-1) {
    circ.rates.egroups[jj,(1:N.years)] <<- expon.logistic.growth( 1, N.years, i1, i2, i4, c1, c4, col.rule.urbaniz.exp.logis.amort,
                                                                  1, save.error, 0, jj )
  } else {
    circ.rates.egroups[jj,(i1:N.years)] <<- logistic.growth( i1, N.years, i1, i4, c1, c4, 1, FALSE, FALSE, save.error, 0, jj )
  }
  
  return(0)
}


# This function fills in vectors with countries' indices.

get.countries <- function()
{
  # A great method! 
  cityparts.countries[1:N.cities.partitions] <<- INTEGMINUS1
  cityparts.countries <<- as.integer( match( cities.pp$cocode, country.codes, nomatch=INTEGMINUS1 ) )
  
  if ( any(cityparts.countries == INTEGMINUS1) ) {
    save.error( "hiv2funcR_31", 0, 0, paste("Some citypart.countries not matched") )
    return(-1)
  }
  
  regions.countries[1:N.regions] <<- INTEG0
  
  r.set <- which( regions.rcodes %in% c("IVORY","OIVO1","CIABE","CIABI","CIABO","CIADZ","CIAGB","CIBKE","CIDIM","CIBIA",
                                        "CIBFL","CIDAN","CIODI","CISEG","CITOU","CIBON","CIBNA","CIBLI","CIDAB","CIFER",
                                        "CIKAT","CIKOR","CIDAL","CIDIV","CIGAG","CIGUI","CIMAN","CISAS") )
  regions.countries[r.set] <<- CO_IVORY_COAST
  
  r.set <- which( regions.rcodes %in% c("LIBER","OLIB1","OLIB2") )
  regions.countries[r.set] <<- CO_LIBERIA
  
  r.set <- which( regions.rcodes %in% c("SLEON","OSLE1") )
  regions.countries[r.set] <<- CO_SIERRA_LEONE
  
  r.set <- which( regions.rcodes %in% c("GUINE","OGUI1","OGUI2") )
  regions.countries[r.set] <<- CO_GUINEA
  
  r.set <- which( regions.rcodes %in% c("GBISS") )
  regions.countries[r.set] <<- CO_GUINEA_BISSAU
  
  r.set <- which( regions.rcodes %in% c("SENEG","OSEN1","OSEN2") )
  regions.countries[r.set] <<- CO_SENEGAL
  
  r.set <- which( regions.rcodes %in% c("GAMBI","OGAM1") )
  regions.countries[r.set] <<- CO_GAMBIA
  
  r.set <- which( regions.rcodes %in% c("MALI0","OMAL1") )
  regions.countries[r.set] <<- CO_MALI
  
  r.set <- which( regions.rcodes %in% c("BFASO","OBUR1","BDIO1","BDIO2") )
  regions.countries[r.set] <<- CO_BURKINA_FASO
  
  r.set <- which( regions.rcodes %in% c("GHANA","GOGRU") )
  regions.countries[r.set] <<- CO_GHANA
  
  r.set <- which( regions.rcodes %in% c("TOGO0","OLO70") )
  regions.countries[r.set] <<- CO_TOGO
  
  r.set <- which( regions.rcodes %in% c("BENIN","OPNOV") )
  regions.countries[r.set] <<- CO_BENIN
  
  r.set <- which( regions.rcodes %in% c("NGRIA","OLAGO") )
  regions.countries[r.set] <<- CO_NIGERIA
  
  r.set <- which( regions.rcodes %in% c("NIGER","ONIAM") )
  regions.countries[r.set] <<- CO_NIGER
  
  co.not.assigned <- which(regions.countries == INTEG0)
  
  if (length(co.not.assigned) > 0) {
    save.error( "hiv2funcR_32", 0, 0, paste("Country not assigned in region, co.not.assigned[1]/l: ",
                                            co.not.assigned[1], length(co.not.assigned)) )
    return(-2)
  }
  
  return(0)
}


# This function fills in the fef.egroups and fef.regions vectors, assigning functional ethnic families to ethnic groups and
# regions. The criterium is just one of many possible. If I develop this study further in the ethnographic point of view, I
# shall use linguistic phylogenetics. The criterium here is just a rough approach to that. Most of the FEFs here indeed
# correspond to linguistic families, bit some are geographical areas. The FEFs are used in the circles plot.

get.functional.ethnic.families <- function()
{
  
### Assign FEFs to ethnic groups
  fef.egroups[1:N.egroups] <<- INTEG0
  
  e.set <- which( ethnic.circ$famcur %in% c("European","British","North_American") )
  fef.egroups[e.set] <<- FEF_EURO_AMERICAN
  
  e.set <- which( (ethnic.circ$famcur %in% c("Liberia_Monrovia","CapeVerdean","CapeVerdeanContinent")) |
                  (ethnic.circ$egcode %in% c("KRIO","CRGU","CRGB","BRBE")) )
  fef.egroups[e.set] <<- FEF_SOCIAL_ETHNIC
  
  e.set <- which( ethnic.circ$famcur %in% c("ArabicIslamic","Tuareg") )
  fef.egroups[e.set] <<- FEF_ARABIC_TUAREG
  
  e.set <- which( (ethnic.circ$famcur %in% c("CIvoire_Mande_N","CIvoire_Mande_S","Mali","BFaso_Bobo","BFaso_Bissa","SLeone_E")) | 
                  (ethnic.circ$egcode %in% c("SAMO","MRKA","LOMA","KPEL","MANO","TOMA","VAI","GBDE","LOKO","KORK","SUSU","YALU")) )
  fef.egroups[e.set] <<- FEF_MANDE
  
  e.set <- which( (ethnic.circ$famcur %in% c("BFaso_Lobi","BFaso_Dagara","BFaso_Mossi","BFaso_Gourmantche","BFaso_Gourounsi",
                                             "CIvoire_Voltaic_Gur","Ghana_Grussi","Ghana_Mole_Dagbani","Ghana_Gurma",
                                             "Benin_Yoa_Lokpa","Benin_Betamaribe","Benin_Bariba")) |
                  (ethnic.circ$egcode %in% c("KRFE","NUNN","NAFA","TCHB","KTKL","TCHA")) )
  fef.egroups[e.set] <<- FEF_GUR
  
  e.set <- which( ethnic.circ$famcur %in% c("CIvoire_Akan","Ghana_Akan") )
  fef.egroups[e.set] <<- FEF_AKAN
  
  e.set <- which( (ethnic.circ$famcur %in% c("CIvoire_Kru","Liberia_SCentral","Liberia_SE_A","Liberia_SE_B")) |
                  (ethnic.circ$egcode %in% c("SIAM","KRAN")) )
  fef.egroups[e.set] <<- FEF_KRU
  
  e.set <- which( (ethnic.circ$famcur %in% c("Ghana_Guan","Ghana_Ga","Ghana_Volta")) |
                  (ethnic.circ$egcode %in% c("LLMI","TEOK","KPOS")) )
  fef.egroups[e.set] <<- FEF_OTHER_KWA
  
  e.set <- which( (ethnic.circ$famcur %in% c("SLeone_S")) |
                  (ethnic.circ$egcode %in% c("GOLA","LIMB","TEMN","KISS","BAGA","LAND")) )
  fef.egroups[e.set] <<- FEF_MEL_ATLANTIC_S
  
  e.set <- which( (ethnic.circ$famcur %in% c("Ghana_Ewe","Benin_Mono","Benin_Fon")) |
                  ((ethnic.circ$famcur == "Benin_Adja") & (ethnic.circ$egcode != "BRBE")) )
  fef.egroups[e.set] <<- FEF_GBE
  
  e.set <- which( (ethnic.circ$famcur %in% c("Benin_Yoruba","Nigeria_Igala")) |
                  (ethnic.circ$egcode %in% c("ANAI")) )
  fef.egroups[e.set] <<- FEF_YORUBOID
  
  e.set <- which( (ethnic.circ$famcur %in% c("Mancanha_Brame","Manjaco","Bijago","Balanta","Jola")) |
                  (ethnic.circ$egcode %in% c("PAPE")) )
  fef.egroups[e.set] <<- FEF_BAK_BIJAGO
  
  e.set <- which( (ethnic.circ$famcur %in% c("Senegal")) |
                  (ethnic.circ$egcode %in% c("FULA","FUTA")) )
  fef.egroups[e.set] <<- FEF_SENEGAMBIAN
  
  e.set <- which( ethnic.circ$egcode %in% c("TEND","NALU","BFDA") )
  fef.egroups[e.set] <<- FEF_OTHER_ATLANTIC_N
  
  e.set <- which( ethnic.circ$famcur %in% c("Nigeria_Tiv","Nigeria_Ekoi","Congo_Brazzaville") )
  fef.egroups[e.set] <<- FEF_BANTOID
  
  e.set <- which( (ethnic.circ$famcur %in% c("Hausa","Nigeria_Hausa")) |
                  (ethnic.circ$egcode %in% c("BIUM")) )
  fef.egroups[e.set] <<- FEF_CHADIC
  
  e.set <- which( ethnic.circ$egcode %in% c("ADUB") )
  fef.egroups[e.set] <<- FEF_ADAMAWA_UBANGI
  
  e.set <- which( (ethnic.circ$famcur %in% c("Nigeria_Ibibio","Nigeria_Igbo","Nigeria_Ijaw_Izon")) |
                  (ethnic.circ$egcode %in% c("EDO","ISED")) )
  fef.egroups[e.set] <<- FEF_OTHER_NIGERIAN_S
  
  e.set <- which( ethnic.circ$egcode %in% c("NUPE","IGBI","IDOM","JUKU","BRYR","KNJI") )
  fef.egroups[e.set] <<- FEF_OTHER_NIGERIAN_CENTER
  
  e.set <- which( ethnic.circ$famcur %in% c("Niger") )
  fef.egroups[e.set] <<- FEF_NIGER
  
  fef.not.assigned <- which(fef.egroups == INTEG0)
  
  if (length(fef.not.assigned) > 0) {
    save.error( "hiv2funcR_35", 0, 0, paste("Functional ethnic family of ethnic group not assigned, fef.not.assigned[1]/l: ",
                                            fef.not.assigned[1], length(fef.not.assigned)) )
    return(-1)
  }
  
### Assign FEFs to regions
  fef.regions[1:N.regions] <<- INTEG0
  
  r.set <- which( regions.rcodes %in% c("GUINE","GAMBI","MALI0","OGUI1","OGUI2","OLIB1","OSEN2","OGAM1","CIBIA","CIBFL",
                                        "CIDAN","CIODI","CISEG","CITOU") )
  fef.regions[r.set] <<- FEF_MANDE
  
  r.set <- which( regions.rcodes %in% c("LIBER","OLIB2","CIDAL","CIDIV","CIGAG","CIGUI","CIMAN","CISAS") )
  fef.regions[r.set] <<- FEF_KRU
  
  r.set <- which( regions.rcodes %in% c("BFASO","OMAL1","OBUR1","BDIO1","BDIO2","GOGRU","OLO70","CIBON","CIBNA","CIBLI",
                                        "CIDAB","CIFER","CIKAT","CIKOR") )
  fef.regions[r.set] <<- FEF_GUR
  
  r.set <- which( regions.rcodes %in% c("IVORY","GHANA","OIVO1","CIABE","CIABI","CIABO","CIADZ","CIAGB","CIBKE","CIDIM") )
  fef.regions[r.set] <<- FEF_AKAN
  
  r.set <- which( regions.rcodes %in% c("SLEON","OSLE1") )
  fef.regions[r.set] <<- FEF_MEL_ATLANTIC_S
  
  r.set <- which( regions.rcodes %in% c("GBISS") )
  fef.regions[r.set] <<- FEF_BAK_BIJAGO
  
  r.set <- which( regions.rcodes %in% c("SENEG","OSEN1") )
  fef.regions[r.set] <<- FEF_SENEGAMBIAN
  
  r.set <- which( regions.rcodes %in% c("TOGO0","BENIN","OPNOV") )
  fef.regions[r.set] <<- FEF_GBE
  
  r.set <- which( regions.rcodes %in% c("NGRIA") )
  fef.regions[r.set] <<- FEF_OTHER_NIGERIAN_S
  
  r.set <- which( regions.rcodes %in% c("OLAGO") )
  fef.regions[r.set] <<- FEF_OTHER_NIGERIAN_CENTER
  
  r.set <- which( regions.rcodes %in% c("NIGER","ONIAM") )
  fef.regions[r.set] <<- FEF_NIGER
  
  fef.not.assigned <- which(fef.regions == INTEG0)
  
  if (length(fef.not.assigned) > 0) {
    save.error( "hiv2funcR_36", 0, 0, paste("Functional ethnic family of region not assigned, fef.not.assigned[1]/l: ",
                                            fef.not.assigned[1], length(fef.not.assigned)) )
    return(-2)
  }
  
  return(0)
}


# This function fills in the vectors used for analysis of ethnic citizen subpopulations (i.e., each element of the vectors
# corresponds to a subpopulation of either an ethnic group or a region living in a city). The HIV-2 prev is that of the city;
# the circ freq is that of the ethnic group or region; the number is the number of people of the subpopulation.

get.ethnic.citizen.vectors <- function( i.simul, time.point, debug.citizen )
{
  if ( debug.citizen ) {
    range.cities <- c(9,11,17,22)   # Monrovia 1958, Buchanan 1958, Bissau 1960, Saint Louis 1961
  } else {
    range.cities <- mid20th         # All city partitions of mid 20th century
  }
  
  ethnic.citizen.egcode <<- character(0)
  ethnic.citizen.country <<- integer(0)
  ethnic.citizen.fef <<- integer(0)
  ethnic.citizen.number <<- numeric(0)
  ethnic.citizen.prop <<- numeric(0)
  ethnic.citizen.hiv2 <<- numeric(0)
  ethnic.citizen.circ <<- numeric(0)
  
  for (i.city in range.cities) {     # for all city partitions of mid 20th century
    
    city.egcode <- character(0)
    city.country <- integer(0)
    city.fef <- integer(0)
    city.number <- numeric(0)
    city.prop <- numeric(0)
    city.hiv2 <- numeric(0)
    city.circ <- numeric(0)
    
    i.city.country <- cityparts.countries[i.city]
    
    egroups.rows <- which( (ethnic.p.cities$cnum == i.city) & (ethnic.p.cities$npec > 0) & 
                           !(ethnic.p.cities$egcode %in% non.african.groups) & (ethnic.p.cities$typop == 1) )
    regions.rows <- which( (ethnic.p.cities$cnum == i.city) & (ethnic.p.cities$npec > 0) & 
                           !(ethnic.p.cities$egcode %in% non.african.groups) & (ethnic.p.cities$typop == 2) )
    cities.rows <- which( (ethnic.p.cities$cnum == i.city) & (ethnic.p.cities$npec > 0) & 
                          !(ethnic.p.cities$egcode %in% non.african.groups) & (ethnic.p.cities$typop == 3) )
    n.egrs <- length(egroups.rows)
    n.regs <- length(regions.rows)
    n.cits <- length(cities.rows)
    
    # Handles the rows that correspond to an ethnic group
    if (n.egrs > 0) {
      # The country of these citizens is the city's country
      city.country <- c( city.country, rep(cityparts.countries[i.city],n.egrs) )
      
      city.egcode <- c( city.egcode, ethnic.p.cities$egcode[egroups.rows] )
      city.number <- c( city.number, ethnic.p.cities$npec[egroups.rows] )
      city.prop <- c( city.prop, ethnic.p.cities$pcafr[egroups.rows] * 100 )
      city.hiv2 <- c( city.hiv2, rep(hiv2.prevs[i.city],n.egrs) )
      
      # The following doesn't work because the which function puts the found indices by index order, and not by the order they are
      # in the ethnic.p.cities table (which is what we need).
      # egr.indices <- which( ethnic.circ$egcode %in% ethnic.p.cities$egcode[egroups.rows] )
      
      for (j in 1:n.egrs) {
        egr.index <- which( ethnic.circ$egcode == ethnic.p.cities$egcode[egroups.rows[j]] )
        
        if (length(egr.index) != 1) {
          save.error( "hiv2funcR_41", 0, j, paste("Incongruent egr.index, egr.index[1], j, icity: ", egr.index[1],
                                                  j, i.city) )
          return(-1)
        }
        
        city.circ <- c( city.circ, circ.rates.egroups[egr.index[1],time.points[time.point]-min.year+1] )
        city.fef <- c( city.fef, fef.egroups[egr.index[1]] )
      }
    }    # if (n.egrs > 0)
    
    # Handles the rows that correspond to a region (nationality, etc) = composite of ethnic groups
    if (n.regs > 0) {
      
      for (j in 1:n.regs) {
        reg.index <- which( regions.rcodes == ethnic.p.cities$egcode[regions.rows[j]] )
        
        if (length(reg.index) != 1) {
          save.error( "hiv2funcR_42", 0, j, paste("Incongruent reg.index, reg.index[1], j, icity: ", reg.index[1],
                                                  j, i.city) )
          return(-2)
        }
        
        egroups.rows.r <- which( (ethnic.p.regions$rnum == reg.index[1]) & (ethnic.p.regions$npec > 0) & 
                                 (ethnic.p.regions$egcode != "TOTA") & (ethnic.p.regions$egcode != "VOID") )
        n.egrs.r <- length(egroups.rows.r)
        
        sum.number.r <- sum(ethnic.p.regions$npec[egroups.rows.r])
        sum.prop.r <- sum(ethnic.p.regions$pcafr[egroups.rows.r]) * 100
        
        city.number.r <- ethnic.p.regions$npec[egroups.rows.r] * ethnic.p.cities$npec[regions.rows[j]]  / sum.number.r
        city.prop.r <- ethnic.p.regions$pcafr[egroups.rows.r] * 100 * ethnic.p.cities$pcafr[regions.rows[j]] * 100 / sum.prop.r
          
        city.number <- c( city.number, city.number.r )
        city.prop <- c( city.prop, city.prop.r )
        
        # The country of these citizens is the city's country (a valid alternative would be the regions' country)
        city.country <- c( city.country, rep(cityparts.countries[i.city],n.egrs.r) )
        city.egcode <- c( city.egcode, ethnic.p.regions$egcode[egroups.rows.r] )
        city.hiv2 <- c( city.hiv2, rep(hiv2.prevs[i.city],n.egrs.r) )
        
        for (k in 1:n.egrs.r) {
          egr.index <- which( ethnic.circ$egcode == ethnic.p.regions$egcode[egroups.rows.r[k]] )
          
          if (length(egr.index) != 1) {
            save.error( "hiv2funcR_43", 0, j, paste("Incongruent egr.index, egr.index[1], j, k, icity: ", egr.index[1],
                                                    j, k, i.city) )
            return(-3)
          }
          
          city.circ <- c( city.circ, circ.rates.egroups[egr.index[1],time.points[time.point]-min.year+1] )
          city.fef <- c( city.fef, fef.egroups[egr.index[1]] )
        }
      }    # for (j in 1:n.regs)
    }    # if (n.regs > 0)
    
    # Handles the row that corresponds to a reference to another city partition (e.g., Buchanan 1958 has an entry
    # referring to Monrovia 1958, because I assume the ethnic distributions are similar).
    if (n.cits > 0) {
      
      if (n.cits != 1) {   # This is possible because a citypart only references a maximum of 1 other cityparts
        save.error( "hiv2funcR_44", 0, 0, paste("Incongruent i.city, n.cits: ", i.city, n.cits) )
        return(-4)
      }
      
      ref.city.number <- ethnic.p.cities$npec[cities.rows[1]]
      ref.city.prop <- ethnic.p.cities$pcafr[cities.rows[1]] * 100
      ref.city.egcode <- ethnic.p.cities$egcode[cities.rows[1]]
      ref.city.index <- which(cities.pp$pacode == ref.city.egcode)
      
      if (length(ref.city.index) != 1) {
        save.error( "hiv2funcR_45", 0, 0, paste("Incongruent i.city, ref.city.egcode, ref.city.index[1]/l: ", i.city, 
                                                ref.city.egcode, ref.city.index[1], length(ref.city.index)) )
        return(-5)
      }
      
      # Here there can be no other reference to a city (the table has only 1 level of references like this)
      egroups.rows.c <- which( (ethnic.p.cities$cnum == ref.city.index) & (ethnic.p.cities$npec > 0) & 
                               !(ethnic.p.cities$egcode %in% non.african.groups) & (ethnic.p.cities$typop == 1) )
      regions.rows.c <- which( (ethnic.p.cities$cnum == ref.city.index) & (ethnic.p.cities$npec > 0) & 
                               !(ethnic.p.cities$egcode %in% non.african.groups) & (ethnic.p.cities$typop == 2) )
      n.egrs.c <- length(egroups.rows.c)
      n.regs.c <- length(regions.rows.c)
      
      sum.number.c <- 0
      if (n.egrs.c > 0) sum.number.c <- sum.number.c + sum(ethnic.p.cities$npec[egroups.rows.c])
      if (n.regs.c > 0) sum.number.c <- sum.number.c + sum(ethnic.p.cities$npec[regions.rows.c])
      
      sum.prop.c <- 0
      if (n.egrs.c > 0) sum.prop.c <- sum.prop.c + sum(ethnic.p.cities$pcafr[egroups.rows.c]) * 100
      if (n.regs.c > 0) sum.prop.c <- sum.prop.c + sum(ethnic.p.cities$pcafr[regions.rows.c]) * 100

      # Handles the rows that correspond to an ethnic group
      if (n.egrs.c > 0) {
        city.number.c <- ethnic.p.cities$npec[egroups.rows.c] * ref.city.number / sum.number.c
        city.prop.c <- ethnic.p.cities$pcafr[egroups.rows.c] * 100 * ref.city.prop / sum.prop.c
        
        city.country <- c( city.country, rep(cityparts.countries[i.city],n.egrs.c) )
        
        city.egcode <- c( city.egcode, ethnic.p.cities$egcode[egroups.rows.c] )
        city.number <- c( city.number, city.number.c )
        city.prop <- c( city.prop, city.prop.c )
        city.hiv2 <- c( city.hiv2, rep(hiv2.prevs[i.city],n.egrs.c) )
        
        for (j in 1:n.egrs.c) {
          egr.index <- which( ethnic.circ$egcode == ethnic.p.cities$egcode[egroups.rows.c[j]] )
          
          if (length(egr.index) != 1) {
            save.error( "hiv2funcR_46", 0, j, paste("Incongruent egr.index, egr.index[1], j, i.city, ref.city.index: ",
                                                    egr.index[1], j, i.city, ref.city.index) )
            return(-6)
          }
          
          city.circ <- c( city.circ, circ.rates.egroups[egr.index[1],time.points[time.point]-min.year+1] )
          city.fef <- c( city.fef, fef.egroups[egr.index[1]] )
        }
      }    # if (n.egrs.c > 0)
      
      # Handles the rows that correspond to a region (nationality, etc) = composite of ethnic groups
      if (n.regs.c > 0) {
        city.number.c <- ethnic.p.cities$npec[regions.rows.c] * ref.city.number / sum.number.c
        city.prop.c <- ethnic.p.cities$pcafr[regions.rows.c] * 100 * ref.city.prop / sum.prop.c
        
        city.country <- c( city.country, rep(cityparts.countries[i.city],n.regs.c) )
        
        city.egcode <- c( city.egcode, ethnic.p.cities$egcode[regions.rows.c] )
        city.number <- c( city.number, city.number.c )
        city.prop <- c( city.prop, city.prop.c )
        city.hiv2 <- c( city.hiv2, rep(hiv2.prevs[i.city],n.regs.c) )
        
        for (j in 1:n.regs.c) {
          reg.index <- which( regions.rcodes == ethnic.p.cities$egcode[regions.rows.c[j]] )
          
          if (length(reg.index) != 1) {
            save.error( "hiv2funcR_47", 0, j, paste("Incongruent reg.index, reg.index[1], j, icity, ref.city.index: ",
                                                    reg.index[1], j, i.city, ref.city.index) )
            return(-7)
          }
          
          city.circ <- c( city.circ, res.circ.regions[reg.index,time.point,i.simul] )
          city.fef <- c( city.fef, fef.regions[reg.index[1]] )
        }
      }    # if (n.regs.c > 0)
      
    }    # if (n.cits > 0)
    
    len1 <- length(city.egcode)
    len2 <- length(city.country)
    len3 <- length(city.fef)
    len4 <- length(city.number)
    len5<- length(city.prop)
    len6 <- length(city.hiv2)
    len7 <- length(city.circ)
    
    if ((len1 <= 0) || (len2 <= 0) || (len3 <= 0) || (len4 <= 0) || (len5 <= 0) || (len6 <= 0) || (len7 <= 0) || (len1 != len2) ||
        (len2 != len3) || (len3 != len4) || (len4 != len5) || (len5 != len6) || (len6 != len7)) {
      save.error( "hiv2funcR_48", 0, j, paste("Incongruent lengths, len1/2/3/4/5/6/7: ", len1, len2, len3, len4, len5, len6, len7 ) )
      return(-8)
    }
    
    ethnic.citizen.egcode <<- c( ethnic.citizen.egcode, city.egcode )
    ethnic.citizen.country <<- c( ethnic.citizen.country, city.country )
    ethnic.citizen.fef <<- c( ethnic.citizen.fef, city.fef )
    ethnic.citizen.number <<- c( ethnic.citizen.number, city.number )
    ethnic.citizen.prop <<- c( ethnic.citizen.prop, city.prop )
    ethnic.citizen.hiv2 <<- c( ethnic.citizen.hiv2, city.hiv2 )
    ethnic.citizen.circ <<- c( ethnic.citizen.circ, city.circ )
    
  }    # for (i.city in range.cities)
  
  if ( debug.citizen ) {
    # This data frame is only used for debugging
    ethnic.citizen.d.frame <<- 
      data.frame( egcode=ethnic.citizen.egcode, country=ethnic.citizen.country, fef=ethnic.citizen.fef, number=ethnic.citizen.number,
                  prop=ethnic.citizen.prop, hiv2=ethnic.citizen.hiv2, circ=ethnic.citizen.circ )
  }
  
  # This makes the people's proportions proportional to the areas of circles in the plot
  ethnic.citizen.prop <<- sqrt(ethnic.citizen.prop)
  
  # Conversions required
  if (ethnic.citizen.number.mode == 2) ethnic.citizen.number <<- log10(ethnic.citizen.number)
  if (ethnic.citizen.number.mode == 3) ethnic.citizen.number <<- sqrt(ethnic.citizen.number)
  
  if (ethnic.citizen.hiv2.mode == 2) ethnic.citizen.hiv2 <<- log10(ethnic.citizen.hiv2)
  if (ethnic.citizen.hiv2.mode == 3) ethnic.citizen.hiv2 <<- log(ethnic.citizen.hiv2) - log(1 - ethnic.citizen.hiv2)
  
  if (ethnic.citizen.circ.mode == 2) ethnic.citizen.circ <<- log10(ethnic.citizen.circ)
  if (ethnic.citizen.circ.mode == 3) ethnic.citizen.circ <<- log(ethnic.citizen.circ) - log(1 - ethnic.citizen.circ)
  if (ethnic.citizen.circ.mode == 4) ethnic.citizen.circ <<- log10(1 - ethnic.citizen.circ)
  
  return(0)
}
