# Supplementary material for: Male Circumcision and the Epidemic Emergence of HIV-2 in West Africa
Source: PLoS One. 2016 Dec 7;11(12):e0166805. doi: 10.1371/journal.pone.0166805 (PMC5142780; doi:10.1371/journal.pone.0166805)
Supplement: S1 Computer Code — (ZIP) [file pone.0166805.s002.zip › hiv2init.r]

#####################################################################################
# Functions for initializations and validations of HIV-2 in West Africa study
#####################################################################################


#   Copyright (C) 2016 by Joao Sousa
#   Contact: joao.sousa@kuleuven.be
#
#   This program is free software: you can redistribute it and/or modify
#   it under the terms of the GNU General Public License as published by
#   the Free Software Foundation, either version 3 of the License, or
#   (at your option) any later version.
#
#   This program is distributed in the hope that it will be useful,
#   but WITHOUT ANY WARRANTY; without even the implied warranty of
#   MERCHANTABILITY or FITNESS FOR A PARTICULAR PURPOSE.  See the
#   GNU General Public License for more details.
#
#   A copy of the GNU General Public License is available via WWW at
#   http://www.gnu.org/licenses/gpl.html
#   You can also obtain it by writing to the Free Software Foundation, Inc.,
#   51 Franklin Street, Fifth Floor, Boston, MA 02110-1301, U.S.A. 


# This function saves a new error in the errors list and prints the error description.

save.error <- function( error.no, city.no, egroup.no, error.description )
{
  # increase the global n.errors
  n.errors <<- n.errors + 1
  
  # Create a data frame with 4 values/columns: i- the simulation nr; the city nr; the ethnic group nr; the error nr; the error description.
  g.new.error <- data.frame( sim=integer(1), city=integer(1), egroup=integer(1), errno=character(1), description=character(1) )
  
  g.new.error$sim <- as.integer(i)          # i is the simulation cycle variable in the main R file
  g.new.error$city <- as.integer(city.no)
  g.new.error$egroup <- as.integer(egroup.no)
  g.new.error$errno <- as.factor(error.no)
  g.new.error$description <- as.factor(error.description)
  
  # add this new row to the previously existing rows
  g.errors <<- rbind( g.errors, g.new.error )
  
  cat( "Error ", error.no, " Sim=", i, " City=", city.no, " EGroup=", egroup.no, "  ", error.description, "\n" )
}


# This function validates the data read from external tables.

validate.tables <- function()
{
### General checks and checks of the cities.pp table
  
  if ( (nrow(cities.pp) != n.rows.cities.prevs.parts) || (nrow(ethnic.circ) != n.rows.ethnic.g.circ) ||
       (nrow(ethnic.p.regions) != n.rows.ethnic.p.regions) || (nrow(ethnic.p.cities) != n.rows.ethnic.p.cities) ) {
    save.error( "validate.tables_01", 0, 0, paste("nrow(cities.pp/ethnic.circ/ethnic.p.regions/cities): ", nrow(cities.pp), nrow(ethnic.circ),
                                                  nrow(ethnic.p.regions), nrow(ethnic.p.cities)) )
    return (1)
  }
  
  if ( any(cities.pp$num[2:n.rows.cities.prevs.parts] != cities.pp$num[1:(n.rows.cities.prevs.parts-1)]+1) ) {
    save.error( "validate.tables_02", 0, 0, "cities.pp: num not well ordered" )
    return (2)
  }
  
  if ( any(ethnic.circ$num[2:n.rows.ethnic.g.circ] != ethnic.circ$num[1:(n.rows.ethnic.g.circ-1)]+1) ) {
    save.error( "validate.tables_03", 0, 0, "ethnic.circ: num not well ordered" )
    return (3)
  }
  
  if ( any(ethnic.p.regions$entry[2:n.rows.ethnic.p.regions] != ethnic.p.regions$entry[1:(n.rows.ethnic.p.regions-1)]+1) ) {
    save.error( "validate.tables_04", 0, 0, "ethnic.p.regions: entry not well ordered" )
    return (4)
  }
  
  if ( any(ethnic.p.cities$entry[2:n.rows.ethnic.p.cities] != ethnic.p.cities$entry[1:(n.rows.ethnic.p.cities-1)]+1) ) {
    save.error( "validate.tables_05", 0, 0, "ethnic.p.cities: entry not well ordered" )
    return (5)
  }
  
  if ( any( (nchar(cities.pp$cicode) != 2) | (nchar(cities.pp$cocode) != 5) | (nchar(cities.pp$pacode) != 6) ) ) {
    save.error( "validate.tables_06", 0, 0, "cities.pp: cicode/cocode/pacode too short or too long" )
    return (6)
  }

  if ( any((cities.pp$ypart < min.year) | (cities.pp$ypart > max.year)) ) {
    save.error( "validate.tables_07", 0, 0, "cities.pp: ypart out of years range" )
    return (7)
  }
  
  if ( any((cities.pp$epoch < 1) | (cities.pp$epoch > 3)) ) {
    save.error( "validate.tables_08", 0, 0, "cities.pp: epoch out of range" )
    return (8)
  }
  
  if ( any((cities.pp$sooty < 0) | (cities.pp$sooty > 2)) ) {
    save.error( "validate.tables_09", 0, 0, "cities.pp: sooty out of range" )
    return (9)
  }
  
  if ( any((cities.pp$cisize < 1) | (cities.pp$cisize > 3)) ) {
    save.error( "validate.tables_10", 0, 0, "cities.pp: cisize out of range" )
    return (10)
  }
  
  if ( any((cities.pp$nsamp < min.sample.to.include) | (cities.pp$nsamp > max.sample)) ) {
    save.error( "validate.tables_11", 0, 0, "cities.pp: sample out of bounds" )
    return (11)
  }
  
  if ( any((cities.pp$nhiv2 < 0) | (cities.pp$nhiv2/cities.pp$nsamp > 0.08)) ) {
    save.error( "validate.tables_12", 0, 0, "cities.pp: nhiv2 out of bounds" )
    return (12)
  }
  
  if ( any((cities.pp$ysamp < min.year.hiv2.prev) | (cities.pp$ysamp > max.year.hiv2.prev)) ) {
    save.error( "validate.tables_13", 0, 0, "cities.pp: ysamp out of years of HIV-2 prev range" )
    return (13)
  }
  
  cities.pp.cocodes <- unique(cities.pp$cocode)
  if ( any(cities.pp.cocodes != country.codes) ) {
    save.error( "validate.tables_14", 0, 0, "cities.pp: inconsistent country codes" )
    return (14)
  }
  
  ncp1 <- length(custom.parts.1)
  valid.cp1 <- logical(ncp1)
  valid.cp1 <- custom.parts.1 %in% cities.pp$pacode
  
  ncp2 <- length(custom.parts.2)
  valid.cp2 <- logical(ncp2)
  valid.cp2 <- custom.parts.2 %in% cities.pp$pacode
  
  ncp3 <- length(custom.parts.3)
  valid.cp3 <- logical(ncp3)
  valid.cp3 <- custom.parts.3 %in% cities.pp$pacode
  
  if ( (any(valid.cp1 == FALSE)) || (any(valid.cp2 == FALSE)) || (any(valid.cp3 == FALSE)) ) {
    save.error( "validate.tables_15", 0, 0, "custom.parts.1/2/3 have invalid elements" )
    return (15)
  }

  
### Checks of the ethnic.circ table
  
  if ( any( (nchar(ethnic.circ$egcode) < 2) | (nchar(ethnic.circ$egcode) > 4) ) ) {
    save.error( "validate.tables_21", 0, 0, "ethnic.circ: egcode too short or too long" )
    return (21)
  }
  
  if ( any((ethnic.circ$cicurt < min.year.current.circ) | (ethnic.circ$cicurt > max.year-1)) ) {
    save.error( "validate.tables_22", 0, 0, "ethnic.circ: cicurt out of years range" )
    return (22)
  }
  
  if ( any((ethnic.circ$ciinf1t < min.year+3) | (ethnic.circ$ciinf1t > max.year.old.circ) | (ethnic.circ$ciinf1t >= ethnic.circ$cicurt-10)) ) {
    save.error( "validate.tables_23", 0, 0, "ethnic.circ: ciinf1t out of years range or >= cicurt-10" )
    return (23)
  }
    
  if ( any( (ethnic.circ$ciinf2t != 0) &
            ((ethnic.circ$ciinf2t < ethnic.circ$ciinf1t+2) | (ethnic.circ$ciinf2t > max.year.old.circ) |
             (ethnic.circ$ciinf2t >= ethnic.circ$cicurt)) ) ) {
    save.error( "validate.tables_24", 0, 0, "ethnic.circ: ciinf2t out of years range or < ciinf1t+2 or >= cicurt-10" )
    return (24)
  }
  
  if ( any( (ethnic.circ$ciinf3tl != 0) &
            ((ethnic.circ$ciinf3tl < ethnic.circ$ciinf2t+2) | (ethnic.circ$ciinf3tl >= ethnic.circ$cicurt-5)) ) ) {
    save.error( "validate.tables_25", 0, 0, "ethnic.circ: ciinf3tl < ciinf2t+2 or >= cicurt-5" )
    return (25)
  }
  
  if ( any( (ethnic.circ$ciinf3th != 0) &
            ((ethnic.circ$ciinf3th < ethnic.circ$ciinf2t+2) | (ethnic.circ$ciinf3th < ethnic.circ$ciinf3l+2) |
             (ethnic.circ$ciinf3th >= ethnic.circ$cicurt-5)) ) ) {
    save.error( "validate.tables_26", 0, 0, "ethnic.circ: ciinf3th < ciinf2t+2 or < ciinf3tl+2 or >= cicurt-5" )
    return (26)
  }
  
  if ( any( (ethnic.circ$ciinf3tl != 0) & (ethnic.circ$ciinf3th < ethnic.circ$ciinf3tl+2) ) ) {
    save.error( "validate.tables_27", 0, 0, "ethnic.circ: ciinf3th and ciinf3tl too close" )
    return (27)
  }
  
  if ( any( ((ethnic.circ$ciinf3l != 0) & (ethnic.circ$ciinf3h == 0)) | ((ethnic.circ$ciinf3l == 0) & (ethnic.circ$ciinf3h != 0)) ) ) {
    save.error( "validate.tables_28", 0, 0, "ethnic.circ: ciinf3l, ciinf3h must be both zero or both non-zero" )
    return (28)
  }
      
  if ( any( (ethnic.circ$ciinf1l < 0) | (ethnic.circ$ciinf1l > 100) | (ethnic.circ$ciinf1h <= 0) | (ethnic.circ$ciinf1h > 100) |
            (ethnic.circ$ciinf2l < 0) | (ethnic.circ$ciinf2l > 100) | (ethnic.circ$ciinf2h < 0) | (ethnic.circ$ciinf2h > 100) |
            (ethnic.circ$ciinf3 < 0) | (ethnic.circ$ciinf3 > 100) | (ethnic.circ$cicur <= 0) | (ethnic.circ$cicur > 100) ) ) {
    save.error( "validate.tables_29", 0, 0,
                "ethnic.circ: ciinf1l, ciinf1h, ciinf2l, ciinf2h, ciinf3, cicur out of 0-100 range or ciinf1h, cicur==0" )
    return (29)
  }
  
  if ( any(ethnic.circ$ciinf1h <= ethnic.circ$ciinf1l + 1.5*100*min.operational.circ.rate) ) {
    save.error( "validate.tables_30", 0, 0, "ethnic.circ: ciinf1h and ciinf1l too close" )
    return (30)
  }
  
  if ( any((ethnic.circ$ciinf2t != 0) & (ethnic.circ$ciinf2h <= ethnic.circ$ciinf2l + 1.5*100*min.operational.circ.rate)) ) {
    save.error( "validate.tables_31", 0, 0, "ethnic.circ: ciinf2h and ciinf2l too close" )
    return (31)
  }
  
  if ( any((ethnic.circ$ciinf3tl != 0) & (ethnic.circ$ciinf3 <= 0)) ) {
    save.error( "validate.tables_32", 0, 0, "ethnic.circ: ethnic.circ$ciinf3 <= 0" )
    return (32)
  }
  
  if ( any((ethnic.circ$cinip < 1) | (ethnic.circ$cinip > 3)) ) {
    save.error( "validate.tables_33", 0, 0, "ethnic.circ: cinip out of 1-3 range" )
    return (33)
  }
  
  if ( any( (ethnic.circ$cinip == 2) & ((ethnic.circ$ciinf2t == 0) | (ethnic.circ$ciinf2h == 0)) ) ) {
    save.error( "validate.tables_34", 0, 0, "ethnic.circ: cinip==2 and 2nd inflexion point invalid" )
    return (34)
  }
  
  if ( any( (ethnic.circ$cinip == 3) & ((ethnic.circ$ciinf3tl == 0) | (ethnic.circ$ciinf3th == 0) | (ethnic.circ$ciinf3 == 0)) ) ) {
    save.error( "validate.tables_35", 0, 0, "ethnic.circ: cinip==3 and 3rd inflexion point invalid" )
    return (35)
  }
  
  if ( any( ((ethnic.circ$famop != "FIXEDUNIV") & (ethnic.circ$famop != "FIXEDNOTU") & (ethnic.circ$famop != "ONGNOTC")) &
            ((ethnic.circ$cicurc < 5*100*min.operational.circ.rate) |
             (ethnic.circ$cicurc < ethnic.circ$ciinf1l + 100*min.operational.circ.rate) |
             (ethnic.circ$cicurc < ethnic.circ$ciinf1h + 100*min.operational.circ.rate)) ) ) {
    save.error( "validate.tables_36", 0, 0, "ethnic.circ: cicurc out of range or too close to ciinf1l,ciinf1h" )
    return (36)
  }
  

### Checks of the ethnic.p.regions table
  
  if ( any( (nchar(ethnic.p.regions$rcode) != 5) && (ethnic.p.regions$rcode != "_") && (ethnic.p.regions$rcode != "VOID") ) ) {
    save.error( "validate.tables_41", 0, 0, "ethnic.p.regions: rcode too short or too long" )
    return (41)
  }
  
  if ( any( (nchar(ethnic.p.regions$egcode) < 2) | (nchar(ethnic.p.regions$egcode) > 4) ) ) {
    save.error( "validate.tables_42", 0, 0, "ethnic.p.regions: egcode too short or too long" )
    return (42)
  }
  
  if ( any( (ethnic.p.regions$pcafr < 0) | (ethnic.p.regions$pcafr > 100) ) ) {
    save.error( "validate.tables_43", 0, 0, "ethnic.p.regions: pcafr out of 0-100 range" )
    return (43)
  }
  
  if ( any((ethnic.p.regions$npec < 0) | (ethnic.p.regions$npec > max.npec.p.regions)) ) {
    save.error( "validate.tables_44", 0, 0, "ethnic.p.regions: npec out of range" )
    return (44)
  }
  
  if ( any((ethnic.p.regions$tyentr < 0) | (ethnic.p.regions$tyentr > 2)) ) {
    save.error( "validate.tables_45", 0, 0, "ethnic.p.regions: tyentr out of 0-2 range" )
    return (45)
  }
  
  if ( any((ethnic.p.regions$nentot < 0) | (ethnic.p.regions$nentot > max.n.entries.total.p.regions)) ) {
    save.error( "validate.tables_46", 0, 0, "ethnic.p.regions: nentot out of range" )
    return (46)
  }
  
  for (j in 1:n.rows.ethnic.p.regions) {
    tested.egcode <- ethnic.p.regions$egcode[j]
    
    if (tested.egcode != "VOID") {
      tested.nentot <- ethnic.p.regions$nentot[j]
      corresp.egroup <- which( ethnic.circ$egcode == tested.egcode )
      n.corresp <- length(corresp.egroup)
    
      if (n.corresp > 1) {
        save.error( "validate.tables_48", 0, corresp.egroup[1], paste("Repeated ethnic group in ethnic.circ, row(ethnic.p.regions)=", j) )
        return (48)
      }
    
      if ((n.corresp == 0) && (tested.egcode != "TOTA")) {
        save.error( "validate.tables_49", 0, 0, paste("Unrecognized ethnic group in ethnic.p.regions, row(ethnic.p.regions)=", j) )
        return (49)
      }
    
      if (tested.egcode == "TOTA") {
        if ((ethnic.p.regions$tyentr[j] != 2) || (ethnic.p.regions$pcafr[j] != 100) || (tested.nentot == 0)) {
          save.error( "validate.tables_50", 0, 0, paste("Incongruent parameters in a TOTA in ethnic.p.regions, row(ethnic.p.regions)=", j) )
          return (50)
        }
      
        if (j-tested.nentot < 1) {
          save.error( "validate.tables_51", 0, 0, paste("Incongruent nentot in ethnic.p.regions, row(ethnic.p.regions)=", j) )
          return (51)
        }
      
        sum.pcafr <- sum(ethnic.p.regions$pcafr[(j-1):(j-tested.nentot)])
        sum.npec <- sum(ethnic.p.regions$npec[(j-1):(j-tested.nentot)])
      
        if ((ethnic.p.regions$pcafr[j] < sum.pcafr*0.999) || (ethnic.p.regions$pcafr[j] > sum.pcafr*1.001)) {
          save.error( "validate.tables_52", 0, 0, paste("Wrong pcafr sum in ethnic.p.regions, row(ethnic.p.regions)=", j) )
          return (52)
        }
      
        if ((ethnic.p.regions$npec[j] < sum.npec*0.999) || (ethnic.p.regions$npec[j] > sum.npec*1.001)) {
          save.error( "validate.tables_53", 0, 0, paste("Wrong npec sum in ethnic.p.regions, row(ethnic.p.regions)=", j) )
          return (53)
        }
      }
    }
  }
  
  
### Checks of the ethnic.p.cities table
  
  if ( any( (nchar(ethnic.p.cities$egcode) < 2) | (nchar(ethnic.p.cities$egcode) > 6) ) ) {
    save.error( "validate.tables_61", 0, 0, "ethnic.p.cities: egcode too short or too long" )
    return (61)
  }
  
  if ( any( ((ethnic.p.cities$ypart < min.year) | (ethnic.p.cities$ypart > max.year)) & (ethnic.p.cities$egcode != "VOID") ) ) {
    save.error( "validate.tables_62", 0, 0, "ethnic.p.cities: ypart out of years range" )
    return (62)
  }
  
  if ( any( (ethnic.p.cities$pcafr < 0) | ((ethnic.p.cities$pcafr > 100) & (ethnic.p.cities$egcode != "TOTT")) ) ) {
    save.error( "validate.tables_63", 0, 0, "ethnic.p.cities: pcafr out of 0-100 range" )
    return (63)
  }
  
  if ( any((ethnic.p.cities$pcall < 0) | (ethnic.p.cities$pcall > 100)) ) {
    save.error( "validate.tables_64", 0, 0, "ethnic.p.cities: pcall out of 0-100 range" )
    return (64)
  }
  
  if ( any(ethnic.p.cities$pcall > ethnic.p.cities$pcafr) ) {
    save.error( "validate.tables_65", 0, 0, "ethnic.p.cities: pcall > pcafr" )
    return (65)
  }
  
  if ( any((ethnic.p.cities$npec < 0) | (ethnic.p.cities$npec > max.n.people.entry)) ) {
    save.error( "validate.tables_66", 0, 0, "ethnic.p.cities: npec out of range" )
    return (66)
  }
  
  if ( any((ethnic.p.cities$npe1 < 0) | (ethnic.p.cities$npe1 > max.n.people.entry)) ) {
    save.error( "validate.tables_67", 0, 0, "ethnic.p.cities: npe1 out of range" )
    return (67)
  }
  
  if ( any((ethnic.p.cities$npe2 < 0) | (ethnic.p.cities$npe2 > max.n.people.entry)) ) {
    save.error( "validate.tables_68", 0, 0, "ethnic.p.cities: npe2 out of range" )
    return (68)
  }
  
  if ( any(ethnic.p.cities$npe2 < ethnic.p.cities$npe1) ) {
    save.error( "validate.tables_69", 0, 0, "ethnic.p.cities: npe2 < npe1" )
    return (69)
  }
  
  if ( any((ethnic.p.cities$tyentr < 0) | (ethnic.p.cities$tyentr > 8)) ) {
    save.error( "validate.tables_70", 0, 0, "ethnic.p.cities: tyentr out of 0-8 range" )
    return (70)
  }
  
  if ( any( (ethnic.p.cities$tyentr == 1) &
            ((ethnic.p.cities$npec <= 0) | (ethnic.p.cities$npe1 != 0) | (ethnic.p.cities$npe2 != 0)) ) ) {
    save.error( "validate.tables_71", 0, 0, "ethnic.p.cities: tyentr==1 and npec, npe1, npe2 incongruent" )
    return (71)
  }
  
  if ( any( (ethnic.p.cities$tyentr == 4) &
            ((ethnic.p.cities$npec <= 0) | (ethnic.p.cities$npe1 != 0) | (ethnic.p.cities$npe2 != 0)) ) ) {
    save.error( "validate.tables_72", 0, 0, "ethnic.p.cities: tyentr==4 and npec, npe1, npe2 incongruent" )
    return (72)
  }
  
  if ( any( ((ethnic.p.cities$tyentr == 5) | (ethnic.p.cities$tyentr == 7)) &
            ((ethnic.p.cities$npec <= 0) | (ethnic.p.cities$npe1 != 0) | (ethnic.p.cities$npe2 != 0)) ) ) {
    save.error( "validate.tables_73", 0, 0, "ethnic.p.cities: tyentr==5,7 and npec, npe1, npe2 incongruent" )
    return (73)
  }
  
  if ( any( ((ethnic.p.cities$tyentr == 3) | (ethnic.p.cities$tyentr == 8)) &
            ((ethnic.p.cities$npec != 0) | (ethnic.p.cities$npe1 != 0) | (ethnic.p.cities$npe2 != 0)) ) ) {
    save.error( "validate.tables_74", 0, 0, "ethnic.p.cities: tyentr==3 or ==8 and npec, npe1, npe2 incongruent" )
    return (74)
  }
  
  if ( any((ethnic.p.cities$tyentr == 4) & (ethnic.p.cities$egcode != "SUBT")) ) {
    save.error( "validate.tables_75", 0, 0, "ethnic.p.cities: tyentr==4 and egcode incongruent" )
    return (75)
  }
  
  if ( any((ethnic.p.cities$tyentr == 5) & (ethnic.p.cities$egcode != "TOTA")) ) {
    save.error( "validate.tables_76", 0, 0, "ethnic.p.cities: tyentr==5 and egcode incongruent" )
    return (76)
  }
  
  if ( any((ethnic.p.cities$tyentr == 6) & (ethnic.p.cities$egcode != "TOTN")) ) {
    save.error( "validate.tables_77", 0, 0, "ethnic.p.cities: tyentr==6 and egcode incongruent" )
    return (77)
  }
  
  if ( any((ethnic.p.cities$tyentr == 7) & (ethnic.p.cities$egcode != "TOTT")) ) {
    save.error( "validate.tables_78", 0, 0, "ethnic.p.cities: tyentr==7 and egcode incongruent" )
    return (78)
  }
  
  if ( any((ethnic.p.cities$nensubt < 0) | (ethnic.p.cities$nensubt > max.n.entries.subtotal.p.cities)) ) {
    save.error( "validate.tables_79", 0, 0, "ethnic.p.cities: nensubt out of range" )
    return (79)
  }
  
  if ( any((ethnic.p.cities$tyentr >= 1) & (ethnic.p.cities$tyentr <= 3) & (ethnic.p.cities$nensubt != 0)) ) {
    save.error( "validate.tables_80", 0, 0, "ethnic.p.cities: tyentr==1,2,3 and nensubt incongruent" )
    return (80)
  }
  
  if ( any((ethnic.p.cities$tyentr == 4) & (ethnic.p.cities$nensubt == 0)) ) {
    save.error( "validate.tables_81", 0, 0, "ethnic.p.cities: tyentr==4 and nensubt incongruent" )
    return (81)
  }
  
  if ( any((ethnic.p.cities$typop < 0) | (ethnic.p.cities$typop > 3)) ) {
    save.error( "validate.tables_82", 0, 0, "ethnic.p.cities: typop out of 0:3 range" )
    return (82)
  }
  
  if ( any( (ethnic.p.cities$typop == 0) &
            ((ethnic.p.cities$tyentr== 1) | (ethnic.p.cities$tyentr== 2) | (ethnic.p.cities$tyentr== 3) | (ethnic.p.cities$tyentr== 8)) ) ) {
    save.error( "validate.tables_83", 0, 0, "ethnic.p.cities: typop==0 for a population group" )
    return (83)
  }
  
  if ( any( (ethnic.p.cities$typop == 1) & (nchar(ethnic.p.cities$egcode) != 4) & (nchar(ethnic.p.cities$egcode) != 3)) ) {
    save.error( "validate.tables_84", 0, 0, "ethnic.p.cities: typop==1 and nchar(egcode)!=4" )
    return (84)
  }
  
  if ( any( (ethnic.p.cities$typop == 2) & (nchar(ethnic.p.cities$egcode) != 5) ) ) {
    save.error( "validate.tables_85", 0, 0, "ethnic.p.cities: typop==2 and nchar(egcode)!=5" )
    return (85)
  }
  
  if ( any( (ethnic.p.cities$typop == 3) & (nchar(ethnic.p.cities$egcode) != 6) ) ) {
    save.error( "validate.tables_86", 0, 0, "ethnic.p.cities: typop==3 and nchar(egcode)!=6" )
    return (86)
  }
  
  for (j in 1:n.rows.ethnic.p.cities) {
    tested.egcode <- ethnic.p.cities$egcode[j]
    
    if ((tested.egcode != "VOID") && (tested.egcode != "TOTA") && (tested.egcode != "TOTN") && (tested.egcode != "TOTT")) {
      corresp.egroup <- which( ethnic.circ$egcode == tested.egcode )
      corresp.region <- which( ethnic.p.regions$rcode == tested.egcode )
      corresp.citypart <- which( cities.pp$pacode == tested.egcode )
      n.corresp.eg <- length(corresp.egroup)
      n.corresp.r <- length(corresp.region)
      n.corresp.cp <- length(corresp.citypart)
    
      if (n.corresp.eg > 1) {
        save.error( "validate.tables_89", 0, corresp.egroup[1], paste("Repeated ethnic group in ethnic.circ, row(ethnic.p.cities)=", j) )
        return (89)
      }
    
      if (n.corresp.r > 1) {
        save.error( "validate.tables_90", 0, corresp.region[1], paste("Repeated region in ethnic.p.regions, row(ethnic.p.cities)=", j) )
        return (90)
      }
      
      if (n.corresp.cp > 1) {
        save.error( "validate.tables_91", 0, corresp.citypart[1], paste("Repeated city partition in cities.pp, row(ethnic.p.cities)=", j) )
        return (91)
      }
    
      if (sum(n.corresp.eg,n.corresp.r,n.corresp.cp) > 1) {
        save.error( "validate.tables_92", 0, corresp.egroup[1],
                    paste("Ethnic group/region/city partition have the same name, row(ethnic.p.cities)=", j) )
        return (92)
      }
      
      if (sum(n.corresp.eg,n.corresp.r,n.corresp.cp) < 1) {
        save.error( "validate.tables_93", 0, corresp.egroup[1],
                    paste("Ethnic group/region/city partition not defined, row(ethnic.p.cities)=", j) )
        return (93)
      }
    
      if ((n.corresp.eg == 0) && (n.corresp.r == 0) && (n.corresp.cp == 0) && (tested.egcode != "SUBT")) {
        save.error( "validate.tables_94", 0, 0, paste("Unrecognized ethnic group/region/city partition in ethnic.p.cities, row(ethnic.p.cities)=", j) )
        return (94)
      }
    
      if (ethnic.p.cities$nensubt[j] > 0) {
        if ((ethnic.p.cities$tyentr[j] != 4) && (ethnic.p.cities$tyentr[j] != 5) && (ethnic.p.cities$tyentr[j] != 6)) {
          save.error( "validate.tables_95", 0, 0, paste("Incongruent tyentr in ethnic.p.cities, row(ethnic.p.cities)=", j) )
          return (95)
        }
      
        if ((ethnic.p.cities$tyentr[j-1] != 1) && (ethnic.p.cities$tyentr[j-1] != 3)) {
          save.error( "validate.tables_96", 0, 0, paste("Incongruent tyentr in ethnic.p.cities, row(ethnic.p.cities)=", j) )
          return (96)
        }
      
        if ( (ethnic.p.cities$tyentr[j-1] == 1) && ( any(ethnic.p.cities$tyentr[(j-ethnic.p.cities$nensubt[j]):(j-2)] != 1) ) ) {
          save.error( "validate.tables_97", 0, 0, paste("Incongruent tyentr in ethnic.p.cities, row(ethnic.p.cities)=", j) )
          return (97)
        }
      
        if ( (ethnic.p.cities$tyentr[j-1] == 3) && ( any(ethnic.p.cities$tyentr[(j-ethnic.p.cities$nensubt[j]):(j-2)] != 2) ) ) {
          save.error( "validate.tables_98", 0, 0, paste("Incongruent tyentr in ethnic.p.cities, row(ethnic.p.cities)=", j) )
          return (98)
        }
      }
    }
  }
  
  return (0)
}


# This function initializes each parameter according to one of 3 methods: 1) in the middle of plausible range; 2) a runif
# from within the plausible range; 3) Latin Hypercube Sampling.

initialize.shift.parameter <- function( i.sim, i.par )
{
  if ((i.sim < 1) || (i.sim > N.sims) || (i.par < 1) || (i.par > n.parameters.lhs)) {
    save.error( "initialize.shift.parameter", 0, 0, "Invalid i.sim or i.par" )
    return(0)
  }
  
  choice <- 0
  
  if (param.sampling.method == 1) choice <- 0.5
  
  if (param.sampling.method == 2) choice <- runif( 1 )
  
  if (param.sampling.method == 3) choice <- lhs.matrix[i.sim,i.par]
  
  choice
}
