# Supplementary material for: Male Circumcision and the Epidemic Emergence of HIV-2 in West Africa
Source: PLoS One. 2016 Dec 7;11(12):e0166805. doi: 10.1371/journal.pone.0166805 (PMC5142780; doi:10.1371/journal.pone.0166805)
Supplement: S1 Computer Code — (ZIP) [file pone.0166805.s002.zip › hiv2plot.r]

#####################################################################################
# Functions for plots of the HIV-2 in West Africa study
#####################################################################################


#   Copyright (C) 2016 by Joao Sousa
#   Contact: joao.sousa@kuleuven.be
#
#   This program is free software: you can redistribute it and/or modify
#   it under the terms of the GNU General Public License as published by
#   the Free Software Foundation, either version 3 of the License, or
#   (at your option) any later version.
#
#   This program is distributed in the hope that it will be useful,
#   but WITHOUT ANY WARRANTY; without even the implied warranty of
#   MERCHANTABILITY or FITNESS FOR A PARTICULAR PURPOSE.  See the
#   GNU General Public License for more details.
#
#   A copy of the GNU General Public License is available via WWW at
#   http://www.gnu.org/licenses/gpl.html
#   You can also obtain it by writing to the Free Software Foundation, Inc.,
#   51 Franklin Street, Fifth Floor, Boston, MA 02110-1301, U.S.A. 


# This function makes a single plot of the progression of circ rates for a set of ethnic groups.

do.plot.progression.circ <- function( max.series, titlex, cexmain, cexaxis, cexlab, last.xaxp, nxaxp, nyaxp, nlines, ngr, colorsx,
                                      namx, plot.legend, is.rescirc1, do.grid )
{
  if ( do.grid ) {
    tckx <- 1
  } else {
    tckx <- NA
  }
  
  # The mgp par controls the relative margins given to axis titles, axis labels(the numbers), and axis ticks. tck=1 produces a grid
  # in all the ticks.
  plot( min.year:max.year, max.series, main=titlex, xlab="Time (years)", ylab="", type="l", col="white", lwd=1, lty=2,
        cex.main=cexmain, cex.axis=cexaxis, cex.lab=cexlab, pch=19, mgp=c(2.5,1,0), las=1, fg="gray", xaxp=c(1850,last.xaxp,nxaxp),
        yaxp=c(0,100,nyaxp), tck=tckx )

  for (j in 1:nlines) {
    if ( is.rescirc1 ) {
      lines( min.year:max.year, rescirc1.circ.rates[ngr[j],]*100, col=colorsx[j] )
    } else {
      lines( min.year:max.year, circ.rates.egroups[ngr[j],]*100, col=colorsx[j] )
    }
  }

  if ( plot.legend )
    legend( x="topleft", legend=namx, lty=rep(1,nlines), lwd=rep(2,nlines), cex=0.7, bty="o", bg="white", col=colorsx )
}


# This function produces plots with circumcision rates progression.

do.plot.progression.circ.rates.various <- function()
{
  n.plots <- 0
  if ( plot.progression.circ.rates.1 ) n.plots <- n.plots + 1
  if ( plot.progression.circ.rates.2 ) n.plots <- n.plots + 1
  if ( plot.progression.circ.rates.3 ) n.plots <- n.plots + 1
  
  max.series <- rep(0,N.years)
  max.series[N.years] <- 100
  
  pdf( "circprogr1.pdf", width=14, height=8*n.plots )
  
  # Define a layout for several figures in the same pdf, with x rows and y columns, filled by row, and also define a cex to apply to all
  # by default. Certain graphics params can only be entered in this function; examples: mfrow,mfcol,mar,mai, etc.
  # Use of mar=c(bottom,left,top,right) in that way reduces margins, the panels become more compact.
  par( mfrow=c(n.plots,1), cex=1.3, mar=c(3.5,3.6,2.2,2.2), mgp=c(1,1.5,0), las=1 )
  
  if ( plot.progression.circ.rates.1 ) {
    ngr <- which( (ethnic.circ$egcode == "SYLE") | (ethnic.circ$egcode == "EURO") | (ethnic.circ$egcode == "BRIT") |
                  (ethnic.circ$egcode == "AMER") | (ethnic.circ$egcode == "AMLI") | (ethnic.circ$egcode == "KRIO") |
                  (ethnic.circ$egcode == "CVER") | (ethnic.circ$egcode == "CVEC") | (ethnic.circ$egcode == "CRGB") |
                  (ethnic.circ$egcode == "BALA") | (ethnic.circ$egcode == "MANJ") | (ethnic.circ$egcode == "DIOL") )
    colorsx <- c("black","light green","light blue","blue","brown","dark red","dark gray","gray","green","magenta","orange","red")
  
    nlines <- length(ngr)
    namx <- character(nlines)
    for (j in 1:nlines) {
      namx[j] <- paste( ethnic.circ$shname[ngr[j]], "-", ethnic.circ$famop[ngr[j]], "-", as.character(ethnic.circ$ciinf1t[ngr[j]]),
                        sep="" )
    }
    
    do.plot.progression.circ( max.series, paste("Freq.(%) of circumcision -Simul. ",as.character(i)), 1.4, 0.8, 0.8, 2025, 7, 20,
                              nlines, ngr, colorsx, namx, TRUE, FALSE, TRUE )
  }
  
  if ( plot.progression.circ.rates.2 ) {
    ngr <- which( (ethnic.circ$egcode == "MLNK") | (ethnic.circ$egcode == "BUSA") | (ethnic.circ$egcode == "GURN") |
                  (ethnic.circ$egcode == "GNSI") | (ethnic.circ$egcode == "LOBI") | (ethnic.circ$egcode == "KULG") |
                  (ethnic.circ$egcode == "LIGB") | (ethnic.circ$egcode == "SENU") | (ethnic.circ$egcode == "KLAO") |
                  (ethnic.circ$egcode == "NYAB") | (ethnic.circ$egcode == "EBRI") | (ethnic.circ$egcode == "ASHA") |
                  (ethnic.circ$egcode == "KABR") | (ethnic.circ$egcode == "YOWA") )
    colorsx <- c("black","magenta","pink","orange","red","gray","dark red","dark gray","blue","light blue",
                 "light green","green","black","dark red")
  
    nlines <- length(ngr)
    namx <- character(nlines)
    for (j in 1:nlines) {
      namx[j] <- paste( ethnic.circ$shname[ngr[j]], "-", ethnic.circ$famop[ngr[j]], "-", as.character(ethnic.circ$ciinf1t[ngr[j]]),
                        sep="" )
    }
  
    do.plot.progression.circ( max.series, paste("Freq.(%) of circumcision -Simul. ",as.character(i)), 1.4, 0.8, 0.8, 2025, 7, 20,
                              nlines, ngr, colorsx, namx, TRUE, FALSE, TRUE )
  }
  
  if ( plot.progression.circ.rates.3 ) {
    ngr <- which( (ethnic.circ$egcode == "MLNK") | (ethnic.circ$egcode == "GURN") | (ethnic.circ$egcode == "LOBI") )
    colorsx <- c("black","magenta","red")
    
    nlines <- length(ngr)
    namx <- character(nlines)
    for (j in 1:nlines) {
      namx[j] <- paste( ethnic.circ$shname[ngr[j]], "-", ethnic.circ$famop[ngr[j]], "-", as.character(ethnic.circ$ciinf1t[ngr[j]]),
                        sep="" )
    }
    
    do.plot.progression.circ( max.series, paste("Freq.(%) of circumcision -Simul. ",as.character(i)), 1.4, 0.8, 0.8, 2025, 7, 20,
                              nlines, ngr, colorsx, namx, TRUE, FALSE, TRUE )
  }
  
  dev.off()
}


# This function produces 3 or 4 small plots with circumcision rates progression taken from the rescirc1.txt file.

do.plot.progression.circ.rates.rescirc1 <- function( n.prog.plots )
{
  if ( (rescirc1.n.egroups < 1) || (rescirc1.n.egroups > 8) || (rescirc1.n.simuls != 4) ||
       ((n.prog.plots != 3) && (n.prog.plots != 4)) ) {
    save.error( "hiv2plotR_02", 0, 0, paste("Error in do.plot.progression.circ.rates.rescirc1: ", rescirc1.n.egroups,
                                            rescirc1.n.simuls, n.prog.plots) )
    return(-1)
  }
  
  # Now read the file, whether it was created anew or not. We need to use numeric() and not numeric or "numeric". The nlines here
  # is the number of lines in the file and in the matrix.
  rescirc1.circ.rates.vector <<- scan( file="rescirc1.txt", what=numeric(), sep="", nlines=rescirc1.n.lines, quiet=TRUE )
  
  # We need to parse it back to the matrix structure it had before. Thus we call array() with inverted dimensions in relation
  # to the original structure and we call the transpose t() function. This is the only way!
  rescirc1.circ.rates <<- t( array( rescirc1.circ.rates.vector, c(N.years,rescirc1.n.lines) ) )
    
  nlines <- rescirc1.n.egroups
  
  colorsx.long <- c("red","blue","black","green","magenta","orange","brown","gray")
  colorsx <- character(nlines)
  colorsx[1:nlines] <- colorsx.long[1:nlines]
  
  ngr1 <- which(ethnic.circ$egcode %in% rescirc1.egroups)
  
  namx <- character(nlines)
  for (j in 1:nlines) {
    namx[j] <- ethnic.circ$shname[ngr1[j]]
  }
  
  modelx <- c("COLRST-LIN","COLRST-LOGIS","COLRSTURB","CUSTOM")
  
  max.series <- rep(0,N.years)
  max.series[N.years] <- 100
  
  
  
  # Define a layout for several figures in the same pdf, with x rows and y columns, filled by row, and also define a cex to apply to all
  # by default. Certain graphics params can only be entered in this function; examples: mfrow,mfcol,mar,mai, etc.
  # Use of mar=c(bottom,left,top,right) in that way reduces margins, the panels become more compact.
  if (n.prog.plots == 4) {
    pdf( "circprogr2.pdf", width=14, height=11 )
    par( mfrow=c(2,2), cex=1.3, oma=c(0.4,0.8,0.4,0.8), las=1 )
    
  } else {
    pdf( "circprogr2.pdf", width=17, height=5 )
    par( mfrow=c(1,3), cex=1.3, oma=c(0.4,0,0.4,0), las=1 )
  }
  
  for (j in 1:n.prog.plots) {
    ngr2 <- ((j-1)*nlines+1):((j-1)*nlines+nlines)
      
    do.plot.progression.circ( max.series, paste(modelx[j],"model"), 1.6, 1.6, 1.6, 2000, 3, 5, nlines, ngr2, colorsx, namx,
                              (( plot.legend.rescirc1 ) && (j == 1)), TRUE, FALSE )
  }
  
  dev.off()
}


# This function produces several boxplots with circumcision rates results for all simulations, separated by city and country.

do.plot.boxplot.circ.rates <- function()
{
  
### Boxplot of circ rates of countries, 3 boxplots for 3 years
  
  pdf( "circbox1.pdf", width=14, height=18 )
  # png("circbox1.png",width=480,height=480,bg="white",type="windows",restoreConsole=TRUE) 
  
  # Define a layout for several figures in the same pdf, with x rows and y columns, filled by row, and also define a cex to apply to all
  # by default. Certain graphics params can only be entered in this function; examples: mfrow,mfcol,mar,mai, etc.
  # Use of mar=c(bottom,left,top,right) in that way reduces margins, the panels become more compact.
  par( mfrow=c(3,1), cex=1.3, mar=c(3.5,3.6,2.2,2.2), mgp=c(1,1.5,0), las=1 )
  
  # Needs to be that way, because there are 16 countries, but only 14 regions-countries  
  colors.regions.co <- character(N.regions.countries)
  colors.regions.co <- country.colors[ regions.countries[1:N.regions.countries] ]
  
  # Three plots, for the estimated circ rates in 1950, 1960, and 1980
  kk.set <- c(3,6,9)
  
  for (k in 1:3) {
    kk <- kk.set[k]
    
    for (j in 1:N.regions) {
      circ.plot.r[j,1:N.sims] <<- res.circ.regions[j,kk,1:N.sims] * 100   # super-assignment necessary
    }
    
    # Spectacular trick that allows the grid drawn by abline calls below to become in the background, not overwriting the boxes
    # of the boxplot. 
    plot.default( x=1:14, y=c(rep(0,13),100), yaxp=c(0,100,20), ylim=c(0,100), col="white", xlab="", ylab="", main="",
                  col.axis="white" )
    
    # This way the grid lines will fall exactly in the desired ticks and they will be overwritten by the boxplots.
    abline( h=(0:20)*5, col="light gray" )
    abline( v=1:14, col="light gray" )
    
    # tck=1 doesn't produce grid in boxplots. The ylim and yaxp in this way guarantee an y axis between 0 and 100 and with 20 ticks at
    # each multiple of 5. The add=TRUE adds the plotting to the previous plot drawn by plot.default.
    boxplot( circ.plot.r[1,], circ.plot.r[2,], circ.plot.r[3,], circ.plot.r[4,], circ.plot.r[5,], circ.plot.r[6,],
             circ.plot.r[7,], circ.plot.r[8,], circ.plot.r[9,], circ.plot.r[10,], circ.plot.r[11,], circ.plot.r[12,], 
             circ.plot.r[13,], circ.plot.r[14,],
             names=regions.rcodes[1:N.regions.countries], col=colors.regions.co, border=colors.regions.co, 
             cex.lab=1.3, cex.axis=0.6, lab=c(10,10,7), yaxp=c(0,100,20), ylim=c(0,100), add=TRUE,
             notch=FALSE, medlwd=1, medcol="black" )
    
    # Calling grid() here never produces a grid passing by all the ticks (each with 5 separation) above, even with ny=20. With ny=20
    # there are 20 cells, but the grid lines don't coincide with the ticks! And without ny=20 less than 20 cells are drawn.
    # grid( col="gray", lty="dashed", ny=20 )
    
    
    title( main=paste("Circumcision rates (%) in countries in ", time.points[kk]), cex.main=1.3 )
  }
  
  dev.off()
  
  
### Boxplot of circ rates of cities, 3 boxplots for 3 years
  
  pdf( "circbox2.pdf", width=14, height=18 )
  # png("circbox2.png",width=480,height=480,bg="white",type="windows",restoreConsole=TRUE) 
  
  # Define a layout for several figures in the same pdf, with x rows and y columns, filled by row, and also define a cex to apply to all
  # by default. Certain graphics params can only be entered in this function; examples: mfrow,mfcol,mar,mai, etc.
  # Use of mar=c(bottom,left,top,right) in that way reduces margins, the panels become more compact.
  par( mfrow=c(3,1), cex=1.3, mar=c(3.5,3.6,2.2,2.2), mgp=c(1,1.5,0), las=1 )
  
  colors.cities.co <- character(N.cities.partitions)
  colors.cities.co <- country.colors[ cityparts.countries ]
  
  names.cities <- cities.pp$cicode
  
  # Three plots, for the estimated circ rates in 1950, 1980, and 2010
  kk.set <- c(3,6,9)
  
  for (k in 1:3) {
    kk <- kk.set[k]
    
    for (j in 1:N.cities.partitions) {
      if ( include.non.africans.plots ) {
        circ.plot[j,1:N.sims] <<- res.circ.cities.all[j,kk,1:N.sims] * 100   # super-assignment necessary
      } else {
        circ.plot[j,1:N.sims] <<- res.circ.cities.afr[j,kk,1:N.sims] * 100
      }
    }
    
    plot.default( x=1:41, y=c(rep(0,40),100), yaxp=c(0,100,20), ylim=c(0,100), col="white", xlab="", ylab="", main="",
                  col.axis="white" )
    
    abline( h=(0:5)*20, col="light gray" )
    abline( v=1:41, col="light gray" )
    
    boxplot( circ.plot[1,], circ.plot[2,], circ.plot[3,], circ.plot[4,], circ.plot[5,], circ.plot[6,], circ.plot[7,], circ.plot[8,],
             circ.plot[9,], circ.plot[10,], circ.plot[11,], circ.plot[12,], circ.plot[13,], circ.plot[14,], circ.plot[15,], circ.plot[16,], 
             circ.plot[17,], circ.plot[18,], circ.plot[19,], circ.plot[20,], circ.plot[21,], circ.plot[22,], circ.plot[23,], circ.plot[24,], 
             circ.plot[25,], circ.plot[26,], circ.plot[27,], circ.plot[28,], circ.plot[29,], circ.plot[30,], circ.plot[31,], circ.plot[32,],
             circ.plot[33,], circ.plot[34,], circ.plot[35,], circ.plot[36,], circ.plot[37,], circ.plot[38,], circ.plot[39,], circ.plot[40,],
             circ.plot[41,],
             names=names.cities, cex.lab=1.3, cex.axis=0.6, lab=c(10,10,7), yaxp=c(0,100,5), ylim=c(0,100),
             add=TRUE, col=colors.cities.co, border=colors.cities.co, notch=FALSE, medlwd=1, medcol="black" )
    
    title( main=paste("Circumcision frequency (%) in cities in ", time.points[kk]), cex.main=1.5 )
  }
  
  dev.off()
  

### Boxplot with circ rates for cities, 1 to 3 boxplots for 1 to 3 years
  
  # This plot is exceptionaly instructive. There are many different resources and tricks used.
  
  pdf( "circbox3.pdf", width=18, height=7*plot.boxplot.circ.rates.n.plot3 )
  # png("circbox3.png",width=480,height=480,bg="white",type="windows",restoreConsole=TRUE) 
  
  # Define a layout for several figures in the same pdf, with x rows and y columns, filled by row, and also define a cex to apply to all
  # by default. Certain graphics params can only be entered in this function; examples: mfrow,mfcol,mar,mai, etc.
  # Use of mar=c(bottom,left,top,right) in that way reduces margins, the panels become more compact. Use of oma=c(bottom,left,top,right)
  # permits to add a margin after all the plots of the series (or before, or to the left or to the right); this is good here because I
  # want to suppress the x axis labels excepting in the last plot.
  par( mfrow=c(plot.boxplot.circ.rates.n.plot3,1), cex=1.3, mar=c(0,3.6,3,2.2), mgp=c(3,1.5,0), las=1,
       oma=c(11,1,1,0) )
  
  names.cities <- cities.pp$city
  
  # Up to three plots, for the estimated circ rates in 1950, 1988, and 2010
  kk.set <- c(3,7,9)
  
  for (k in 1:plot.boxplot.circ.rates.n.plot3) {
    kk <- kk.set[k]
    
    for (j in 1:N.cities.partitions) {
      if ( include.non.africans.plots ) {
        circ.plot[j,1:N.sims] <<- res.circ.cities.all[j,kk,1:N.sims] * 100   # super-assignment necessary
      } else {
        circ.plot[j,1:N.sims] <<- res.circ.cities.afr[j,kk,1:N.sims] * 100
      }
    }
    
    if (k == plot.boxplot.circ.rates.n.plot3) {    # x axis drawn only in the last plot
      xaxtvalue <- "s"
      
    } else {
      xaxtvalue <- "n"
      
    }
    
    md <- mid20th.default
    n.mid.default <- length(md)
    
    plot.default( x=1:n.mid.default, y=c(rep(0,n.mid.default-1),100), yaxp=c(0,100,5), ylim=c(0,100), col="white", xlab="", ylab="",
                  main="", col.axis="white", xaxt=xaxtvalue )
    
    abline( h=(0:5)*20, col="light gray" )
    abline( v=1:30, col="light gray" )
    
    # cex.axis controls the relative size of the axis labels (not axis titles); las=2 makes the x axis to be labelled with
    # vertical labels.
    boxplot( circ.plot[md[1],], circ.plot[md[2],], circ.plot[md[3],], circ.plot[md[4],], circ.plot[md[5],], circ.plot[md[6],],
             circ.plot[md[7],], circ.plot[md[8],], circ.plot[md[9],], circ.plot[md[10],], circ.plot[md[11],], circ.plot[md[12],],
             circ.plot[md[13],], circ.plot[md[14],], circ.plot[md[15],], circ.plot[md[16],], circ.plot[md[17],], circ.plot[md[18],],
             circ.plot[md[19],], circ.plot[md[20],], circ.plot[md[21],], circ.plot[md[22],], circ.plot[md[23],], circ.plot[md[24],], 
             circ.plot[md[25],], circ.plot[md[26],], circ.plot[md[27],], circ.plot[md[28],], circ.plot[md[29],], circ.plot[md[30],],
             names=names.cities[md], lab=c(10,10,7), yaxp=c(0,100,5), ylim=c(0,100), add=TRUE, las=2, cex.lab=1.4,
             cex.axis=1.4, xaxt=xaxtvalue, col=colors.cities.co[md], border=colors.cities.co[md],
             notch=FALSE, medlwd=1, medcol="black" )
    
    if (k == 1) {
      title( main=paste("Circumcision frequency (%) in cities in ", time.points[kk.set[1]], " and ", time.points[kk.set[2]]),
             cex.main=1.8 )
    }
  }
  
  dev.off()
  
  
### Boxplot with circ rates for major cities on the sooty mangabey range at time.early
  
  s1 <- early20th.sooty.1
  s2 <- early20th.sooty.2
  
  if ( (length(s1) != 8) || ((length(s2) != 14) && (length(s2) != 17)) ) {
    save.error( "hiv2plotR_05", 0, 0, paste("Error in sooty sets: l(s1),l/s2): ", length(s1), length(s2)) )
    return(-1)
  }
  
  if ( plot.boxplot.use.sooty.2 ) {
    circbox4.width <- 16
  } else {
    circbox4.width <- 8
  }
  
  pdf( "circbox4.pdf", width=circbox4.width, height=6 )
  # png("circbox4.png",width=480,height=480,bg="white",type="windows",restoreConsole=TRUE) 
  
  # Define a layout for several figures in the same pdf, with x rows and y columns, filled by row, and also define a cex to apply to all
  # by default. Certain graphics params can only be entered in this function; examples: mfrow,mfcol,mar,mai, etc.
  # Use of mar=c(bottom,left,top,right) in that way reduces margins, the panels become more compact.
  # Here the space to write vertical labels in the x axis is opened by mar, no need to use oma.
  par( mfrow=c(1,1), mar=c(7,3.6,2.2,2.2), mgp=c(1,1.5,0), las=1 )
  
  if ( !plot.boxplot.use.sooty.2 ) {
    names.cities <- cities.pp$city
    nboxes <- 8
    
  } else {
    names.cities <- cities.pp$cicode
    
    if ( !use.extra.third.set.sooty ) {
      nboxes <- 14
    } else {
      nboxes <- 17
    }
  }
  
  kk <- 1
  
  for (j in 1:N.cities.partitions) {
    if ( include.non.africans.plots ) {
      circ.plot[j,1:N.sims] <<- res.circ.cities.all[j,kk,1:N.sims] * 100    # super-assignment necessary
    } else {
      circ.plot[j,1:N.sims] <<- res.circ.cities.afr[j,kk,1:N.sims] * 100
    }
  }
  
  # This provides an extraordinary trick to make the 1st and last boxplots to fit within the plot region, without overlapping y axis;
  # The plot.default call below will plot in white nboxes points, and they are not equidistant; their abcissas are (0.6,2,3,4,5,6,7,8.4)
  # (in the case we want to plot 8 boxes); after, the boxes are ploted exactly in the abcissas (1,2,3,4,5,6,7,8).
  x.transf <- 1:nboxes
  x.transf[1] <- 1 - 0.4
  x.transf[nboxes] <- nboxes + 0.4
  
  plot.default( x=x.transf, y=c(rep(0,nboxes-1),100), yaxp=c(0,100,10), ylim=c(0,100), col="white", xlab="", ylab="", main="",
                col.axis="white" )
  
  abline( h=(0:10)*10, col="light gray" )
  # abline( v=x.transf, col="light gray" )
  
  if ( !plot.boxplot.use.sooty.2 ) {
    boxplot( circ.plot[s1[1],], circ.plot[s1[2],], circ.plot[s1[3],], circ.plot[s1[4],], circ.plot[s1[5],], circ.plot[s1[6],],
             circ.plot[s1[7],], circ.plot[s1[8],], 
             names=names.cities[early20th.sooty.1], lab=c(10,10,7), yaxp=c(0,100,10), ylim=c(0,100), add=TRUE, mgp=c(1,1,0),
             cex.lab=1.3, cex.axis=1.3, las=2, boxwex=0.9, notch=FALSE, medlwd=1, medcol="black",
             col=colors.cities.co[early20th.sooty.1], border=colors.cities.co[early20th.sooty.1] )
    
  } else {
    
    if ( !use.extra.third.set.sooty ) {
      boxplot( circ.plot[s2[1],], circ.plot[s2[2],], circ.plot[s2[3],], circ.plot[s2[4],], circ.plot[s2[5],], circ.plot[s2[6],],
               circ.plot[s2[7],], circ.plot[s2[8],], circ.plot[s2[9],], circ.plot[s2[10],], circ.plot[s2[11],], circ.plot[s2[12],],
               circ.plot[s2[13],], circ.plot[s2[14],],
               names=names.cities[early20th.sooty.2], lab=c(10,10,7), yaxp=c(0,100,10), ylim=c(0,100), add=TRUE,
               cex.lab=1.3, cex.axis=1.3, las=2, boxwex=0.9, notch=FALSE, medlwd=1, medcol="black",
               col=colors.cities.co[early20th.sooty.2], border=colors.cities.co[early20th.sooty.2] )
    } else {
      boxplot( circ.plot[s2[1],], circ.plot[s2[2],], circ.plot[s2[3],], circ.plot[s2[4],], circ.plot[s2[5],], circ.plot[s2[6],],
               circ.plot[s2[7],], circ.plot[s2[8],], circ.plot[s2[9],], circ.plot[s2[10],], circ.plot[s2[11],], circ.plot[s2[12],],
               circ.plot[s2[13],], circ.plot[s2[14],], circ.plot[s2[15],], circ.plot[s2[16],], circ.plot[s2[17],],
               names=names.cities[early20th.sooty.2], lab=c(10,10,7), yaxp=c(0,100,10), ylim=c(0,100), add=TRUE,
               cex.lab=1.3, cex.axis=1.3, las=2, boxwex=0.9, notch=FALSE, medlwd=1, medcol="black",
               col=colors.cities.co[early20th.sooty.2], border=colors.cities.co[early20th.sooty.2] )
    }
  }
    
  title( main=paste("Circumcision rates (%) in cities in ", time.points[kk]), cex.main=1.3 )
  
  dev.off()
}


# This function produces a boxplot with correlations between HIV-2 prevalence and circumcision.

do.plot.boxplot.correlations <- function()
{
  pdf( "corrbox1.pdf", width=14, height=7 )
  # png("corrbox1.png",width=480,height=480,bg="white",type="windows",restoreConsole=TRUE) 
  
  # Define a layout for several figures in the same pdf, with x rows and y columns, filled by row, and also define a cex to apply to all
  # by default. Certain graphics params can only be entered in this function; examples: mfrow,mfcol,mar,mai, etc.
  # Use of mar=c(bottom,left,top,right) in that way reduces margins, the panels become more compact.
  par( mfrow=c(1,1), cex=1.3, mar=c(4.5,5,2.2,2.2), mgp=c(1,1.5,0), las=1 )
  
  boxplot( res.corr.early.1[,1], res.corr.early.2[,1], res.corr.old[,1], res.corr.old[,7],
           res.corr.curr[,1], res.corr.curr[,7], res.corr.custom[,1], res.corr.custom[,7],
           names=c("Early Circ 1\nPearson","Early Circ 2\nPearson","Old Circ\nPearson","Old Circ\nSpearman",
                   "Curr Circ\nPearson","Curr Circ\nSpearman","Custom\nPearson","Custom\nSpearman"),
           col=c("red","red","magenta","magenta","blue","blue","green","green"), cex.lab=1.3, cex.axis=0.9, lab=c(10,10,7) )
  
  title( main="Correlations between circumcision and HIV-2 prevalence (both logit-transformed)", cex.main=1.1 )
  
  grid( col="gray", lty="dashed" )
  
  dev.off()
  
  pdf( "corrregr1.pdf", width=8, height=7 )
  # png("corrregr1.png",width=480,height=480,bg="white",type="windows",restoreConsole=TRUE)
  
  # Define a layout for several figures in the same pdf, with x rows and y columns, filled by row, and also define a cex to apply to all
  # by default. Certain graphics params can only be entered in this function; examples: mfrow,mfcol,mar,mai, etc.
  # Use of mar=c(bottom,left,top,right) in that way reduces margins, the panels become more compact.
  par( mfrow=c(1,1), cex=1.3, mar=c(4.5,5,2.2,2.2), mgp=c(1,1.5,0), las=1 )
  
  # Regression line between the logit transforms of circ (simulation 1) and HIV-2 prev
  x.regr <- res.circ.old.logit.afr[mid20th,1]
  y.regr <- hiv2.prevs.logit[mid20th]
  
  # Simple linear regression (uses the least squares method)
  linear.regr <- lm( y.regr ~ x.regr )
  
  # pch=19 gives solid circles
  plot( x.regr, y.regr, type="p", main="Simple linear regression - Male circ versus HIV-2 prev", xlab="HIV-2 prev (logit)",
        ylab="Male circ (logit)", col="black", pch=19, cex.main=1.0 )
  
  # plot the regression line
  abline( linear.regr, col="red" )
  
  dev.off()
}


# This function builds a plot of many circles each representing ethnic subpopulations in cities. The coordinates of the circles
# are the HIV-2 prev of the city and the circumcision rate of the ethnic or regional group. The circles' radii are the number of
# people. Possible transformations with log10, logit, or sqrt.

do.plot.ethnic.citizen.circles <- function()
{
  pdf( "circlesplot.pdf", width=20, height=15 )
    
  # Define a layout for several figures in the same pdf, with x rows and y columns, filled by row, and also define a cex to apply to all
  # by default. Certain graphics params can only be entered in this function; examples: mfrow,mfcol,mar,mai, etc.
  # Use of mar=c(bottom,left,top,right) in that way reduces margins, the panels become more compact.
  par( mfrow=c(1,1), cex=1.3, mar=c(6,6.5,4.5,2.2), mgp=c(4,1.5,0), las=1 )
  
  if (ethnic.citizen.hiv2.mode == 1) str.xlab <- "HIV-2 prev"
  if (ethnic.citizen.hiv2.mode == 2) str.xlab <- "HIV-2 prev (log10)"
  if (ethnic.citizen.hiv2.mode == 3) str.xlab <- "HIV-2 prev (logit)"
  
  if (ethnic.citizen.circ.mode == 1) str.ylab <- "MC freq"
  if (ethnic.citizen.circ.mode == 2) str.ylab <- "MC freq (log10)"
  if (ethnic.citizen.circ.mode == 3) str.ylab <- "MC freq (logit)"
  if (ethnic.citizen.circ.mode == 4) str.ylab <- "MC freq (log10(1-c))"

  # Regression line between the logit transforms of circ (simulation 1) and HIV-2 prev
#  x.regr <- res.circ.old.logit.afr[mid20th,1]
#  y.regr <- hiv2.prevs.logit[mid20th]
  
  # Simple linear regression (uses the least squares method)
#  linear.regr <- lm( y.regr ~ x.regr )
  
  if (plot.ethnic.citizen.circle.criterium == 1) {
    # Reduces the radii so that circles are not too big
    circles.vector.1 <- ethnic.citizen.number * plot.ethnic.citizen.circle.reduction.1
  } else {
    circles.vector.1 <- ethnic.citizen.prop * plot.ethnic.citizen.circle.reduction.2
  }
  
  # Orders all vectors according to a decreasing order of circles' radii to allow optimal visibility of circles
  ordered.by.radii <- sort.list( circles.vector.1, decreasing=TRUE )     # returns a vector of indexes, tested, it works
  circles.vector <- circles.vector.1[ordered.by.radii]
  hiv2.vector <- ethnic.citizen.hiv2[ordered.by.radii]
  circ.vector <- ethnic.citizen.circ[ordered.by.radii]
  country.vector <- ethnic.citizen.country[ordered.by.radii]
  fef.vector <- ethnic.citizen.fef[ordered.by.radii]
  
  if (plot.ethnic.citizen.color.criterium == 2) {
    # Colors denote functional ethnic families (FEFs) of either ethnic- or region-based ethnic citizen sets.
    colors.vector <- fef.colors[fef.vector]
  } else {
    # Colors denote countries (of the cities themselves, not of the citizen group if it is foreign; it is possible to
    # implement it using the country of foreigners (not implemented yet)).
    colors.vector <- country.colors[country.vector]
  }
  
  symbols( hiv2.vector, circ.vector, circles=circles.vector, main="Ethnic subpopulations in cities", xlab=str.xlab, ylab=str.ylab,
           fg="black", bg=colors.vector, inches=FALSE, cex.main=2.5, cex.axis=1.8, cex.lab=2.0 )
  
  # plot the regression line
#  abline( linear.regr, col="red" )
  
  dev.off()
  
}
