# Supplementary material for: Male Circumcision and the Epidemic Emergence of HIV-2 in West Africa
Source: PLoS One. 2016 Dec 7;11(12):e0166805. doi: 10.1371/journal.pone.0166805 (PMC5142780; doi:10.1371/journal.pone.0166805)
Supplement: S1 Computer Code — (ZIP) [file pone.0166805.s002.zip › hiv2wa.r]

#############################################################################################
# Analysis of HIV-2 epidemic in West Africa and male circumcision in cities - Main program
#############################################################################################


#   Copyright (C) 2016 by Joao Sousa
#   Contact: joao.sousa@kuleuven.be
#
#   This program is free software: you can redistribute it and/or modify
#   it under the terms of the GNU General Public License as published by
#   the Free Software Foundation, either version 3 of the License, or
#   (at your option) any later version.
#
#   This program is distributed in the hope that it will be useful,
#   but WITHOUT ANY WARRANTY; without even the implied warranty of
#   MERCHANTABILITY or FITNESS FOR A PARTICULAR PURPOSE.  See the
#   GNU General Public License for more details.
#
#   A copy of the GNU General Public License is available via WWW at
#   http://www.gnu.org/licenses/gpl.html
#   You can also obtain it by writing to the Free Software Foundation, Inc.,
#   51 Franklin Street, Fifth Floor, Boston, MA 02110-1301, U.S.A. 


#########
# Notes #
#########

#  The lhs package was installed in: C:\Users\Joao\AppData\Local\Temp\RtmpcL6gxr\downloaded_packages

# options(echo = FALSE) 


setwd("C:/bdflow/simhiv2wa14")

# Load the extra packages
require( lhs )   # package for Latin Hypercube Sampling
require( binom ) # package for Binomial Bayesian analysis
library( boot )  # package for Bootstrap functions

# Input control parameter files
source( "par_hiv2wa.txt" )
source( "par_hiv2waconst.txt" )

# Input other source files
source( "hiv2init.R" )
source( "hiv2func.R" )
source( "hiv2plot.R" )


# Input data table of cities, HIV-2 prevalence, and ethnic partition pointers
cities.pp <- read.table( "tab_citiesprevsparts.txt", header=TRUE,
                         colClasses=c("integer","character","character","character","character","integer","integer","integer","integer",
                                      "integer","integer","numeric","integer") )

# Input data table of ethnic group circumcision data
ethnic.circ <- read.table( "tab_ethnicgcirc.txt", header=TRUE, 
                           colClasses=c("integer","character","character","character","character","integer","numeric","numeric","integer",
                                        "numeric","numeric","integer","numeric","integer","integer","numeric","integer") )

# Input data table of ethnic group partition of countries or regions
ethnic.p.regions <- read.table( "tab_ethnicpregions.txt", header=TRUE, 
                                colClasses=c("integer","integer","character","character","character","numeric","numeric","integer",
                                             "character","integer") )

# Input data table of ethnic group partition of cities
ethnic.p.cities <- read.table( "tab_ethnicpcities.txt", header=TRUE, 
                               colClasses=c("integer","integer","character","integer","character","numeric","numeric","integer",
                                            "integer","integer","integer","integer","integer","character","integer") )


# Structures for error storage and control
n.errors <- 0
i <- 0        # simulation 

# Create an empty data.frame for error diagnostics
g.errors <- data.frame( sim=integer(0), city=integer(0), egroup=integer(0), errno=character(0), description=character(0) )

if ( validate.tables() != 0 ) break


N.cities.partitions <- as.integer(n.rows.cities.prevs.parts)
N.egroups <- as.integer(n.rows.ethnic.g.circ)
N.years <- as.integer(max.year - min.year + 1)
rescirc1.n.lines <- as.integer( rescirc1.n.egroups * rescirc1.n.simuls )

# Matrix of Latin Hypercube Sampling normalized (0:1) sampled values
lhs.matrix <- randomLHS( N.sims, n.parameters.lhs )

# Vectors to store the regions' codes and countries
regions.rcodes <- character(N.regions)
regions.rcodes[1:N.regions] <- ""
regions.countries <- integer(N.regions)
regions.rcodes[1:N.regions] <- INTEG0

# Vector to store the cities' countries
cityparts.countries <- integer(N.cities.partitions)
cityparts.countries[1:N.cities.partitions] <- INTEG0

# Vectors storing information for ethnic citizen populations in cities
ethnic.citizen.egcode <- character(0)
ethnic.citizen.country <- integer(0)
ethnic.citizen.fef <- integer(0)
ethnic.citizen.number <- numeric(0)
ethnic.citizen.prop <- numeric(0)
ethnic.citizen.hiv2 <- numeric(0)
ethnic.citizen.circ <- numeric(0)
ethnic.citizen.d.frame <- data.frame( egcode=character(1), country=integer(1), fef=integer(1), number=numeric(1), prop=numeric(1),
                                      hiv2=numeric(1), circ=numeric(1) )

# Vectors storing functional ethnic family information
fef.egroups <- integer(N.egroups)
fef.regions <- integer(N.regions)
fef.egroups[1:N.egroups] <- INTEG0
fef.regions[1:N.regions] <- INTEG0


# Matrix of circ rates per ethnic group and per year (changes in each simulation)
matr0 <- numeric( N.egroups * N.years )
circ.rates.egroups <- array( matr0, c(N.egroups,N.years) )

circ.rates.egroups[1:N.egroups,1:N.years] <- 0

# Matrix of circ rates per ethnic group and per year (saved for several simulations)
matr01 <- numeric( rescirc1.n.lines * N.years )
rescirc1.circ.rates <- array( matr01, c(rescirc1.n.lines,N.years) )

rescirc1.circ.rates[1:rescirc1.n.lines,1:N.years] <- 0

# Matrix for the Bayesian estimates of HIV-2 prevs: central, lower, upper

matr02 <- numeric( N.cities.partitions * 6 )
hiv2.prevs.bayes <- array( matr02, c(N.cities.partitions,6) )

hiv2.prevs.bayes[1:N.cities.partitions,1:6] <- 0

# Matrix of circ rates per region/country and per year (changes in each simulation)
matr1 <- numeric( N.regions * N.years )
circ.rates.regions <- array( matr1, c(N.regions,N.years) )

# Matrix with resulting circ rates per region, time, and simulation; it stores values for all simulations.
matr2 <- numeric( N.regions * N.time.points * N.sims )
res.circ.regions <- array( matr2, c(N.regions,N.time.points,N.sims) )

res.circ.regions[1:N.regions,1:N.time.points,1:N.sims] <- 0   # initialize the whole matrix to 0

# Matrix with circ rates per region and simulation (only used in plots)
matr3 <- numeric( N.regions * N.sims )
circ.plot.r <- array( matr3, c(N.regions,N.sims) )

circ.plot.r[1:N.regions,1:N.sims] <- 0   # initialize the whole matrix to 0

# Matrices with resulting circ rates per city, time, and simulation; it stores values for all simulations.
matr4 <- numeric( N.cities.partitions * N.time.points * N.sims )
res.circ.cities.afr <- array( matr4, c(N.cities.partitions,N.time.points,N.sims) )
res.circ.cities.all <- array( matr4, c(N.cities.partitions,N.time.points,N.sims) )

res.circ.cities.afr[1:N.cities.partitions,1:N.time.points,1:N.sims] <- 0   # initialize the whole matrix to 0
res.circ.cities.all[1:N.cities.partitions,1:N.time.points,1:N.sims] <- 0

# Matrices with resulting logit-transformed circ rates per city, and per simulation, by several criteria.
matr5 <- numeric( N.cities.partitions * N.sims )
circ.plot <- array( matr5, c(N.cities.partitions,N.sims) )
res.circ.early.1.logit.afr <- array( matr5, c(N.cities.partitions,N.sims) )
res.circ.early.2.logit.afr <- array( matr5, c(N.cities.partitions,N.sims) )
res.circ.old.logit.afr <- array( matr5, c(N.cities.partitions,N.sims) )
res.circ.curr.logit.afr <- array( matr5, c(N.cities.partitions,N.sims) )
res.circ.custom.logit.afr <- array( matr5, c(N.cities.partitions,N.sims) )
res.circ.early.1.logit.all <- array( matr5, c(N.cities.partitions,N.sims) )
res.circ.early.2.logit.all <- array( matr5, c(N.cities.partitions,N.sims) )
res.circ.old.logit.all <- array( matr5, c(N.cities.partitions,N.sims) )
res.circ.curr.logit.all <- array( matr5, c(N.cities.partitions,N.sims) )
res.circ.custom.logit.all <- array( matr5, c(N.cities.partitions,N.sims) )

circ.plot[1:N.cities.partitions,1:N.sims] <- 0   # initialize the whole matrix to 0
res.circ.early.1.logit.afr[1:N.cities.partitions,1:N.sims] <- 0   # initialize the whole matrix to 0
res.circ.early.2.logit.afr[1:N.cities.partitions,1:N.sims] <- 0
res.circ.old.logit.afr[1:N.cities.partitions,1:N.sims] <- 0
res.circ.curr.logit.afr[1:N.cities.partitions,1:N.sims] <- 0
res.circ.custom.logit.afr[1:N.cities.partitions,1:N.sims] <- 0
res.circ.early.1.logit.all[1:N.cities.partitions,1:N.sims] <- 0
res.circ.early.2.logit.all[1:N.cities.partitions,1:N.sims] <- 0
res.circ.old.logit.all[1:N.cities.partitions,1:N.sims] <- 0
res.circ.curr.logit.all[1:N.cities.partitions,1:N.sims] <- 0
res.circ.custom.logit.all[1:N.cities.partitions,1:N.sims] <- 0

# Matrices of resulting correlations found between circumcision and HIV-2 prevalence. They have 12 columns, corresponding to the 12 different
# stats calculated in the corr.stats.12() function (Pearson and Spearman corrs, p-values, 95% CIs).
matr6 <- numeric( N.sims * 12 )
res.corr.early.1 <- array( matr6, c(N.sims,12) )
res.corr.early.2 <- array( matr6, c(N.sims,12) )
res.corr.old <- array( matr6, c(N.sims,12) )
res.corr.curr <- array( matr6, c(N.sims,12) )
res.corr.custom <- array( matr6, c(N.sims,12) )

res.corr.early.1[1:N.sims,1:12] <- 0
res.corr.early.2[1:N.sims,1:12] <- 0
res.corr.old[1:N.sims,1:12] <- 0
res.corr.curr[1:N.sims,1:12] <- 0
res.corr.custom[1:N.sims,1:12] <- 0


# Vectors that store stats on the correlations; 12 columns: 1:7 for Pearson: median,1/4quantile,3/4quantile,p-value,1/4quantile,
# 3/4quantile,max; 11:17 the same for Spearman.
n.stat.corr <- 20
stat.corr.early.1 <- numeric(n.stat.corr)
stat.corr.early.2 <- numeric(n.stat.corr)
stat.corr.old <- numeric(n.stat.corr)
stat.corr.curr <- numeric(n.stat.corr)
stat.corr.custom <- numeric(n.stat.corr)

stat.corr.early.1[1:n.stat.corr] <- 0
stat.corr.early.2[1:n.stat.corr] <- 0
stat.corr.old[1:n.stat.corr] <- 0
stat.corr.curr[1:n.stat.corr] <- 0
stat.corr.custom[1:n.stat.corr] <- 0


if ( rescirc1.save.data ) {
  # If the rescirc1.txt file is to be created anew (typical if we changed parameters that influence its dimensions), create
  # it and write it with 0s, each line as a line in the rescirc1.circ.rates matrix. The numeric values are separated by spaces;
  # each line has a line end character at the end. We need to use the transpose t() function.
  if ( rescirc1.create.file ) {
    write( t(rescirc1.circ.rates), file="rescirc1.txt", ncolumns=N.years )
  }

  # Now read the file, whether it was created anew or not. We need to use numeric() and not numeric or "numeric". The nlines here
  # is the number of lines in the file and in the matrix.
  rescirc1.circ.rates.vector <- scan( file="rescirc1.txt", what=numeric(), sep="", nlines=rescirc1.n.lines, quiet=TRUE )
  
  # We need to parse it back to the matrix structure it had before. Thus we call array() with inverted dimensions in relation
  # to the original structure and we call the transpose t() function. This is the only way!
  rescirc1.circ.rates <- t( array( rescirc1.circ.rates.vector, c(N.years,rescirc1.n.lines) ) )
}


# Convert input circ rates to the 0:1 range (in the input file they are in %)
ethnic.circ$ciinf1l[1:N.egroups] <- ethnic.circ$ciinf1l[1:N.egroups] / 100
ethnic.circ$ciinf1h[1:N.egroups] <- ethnic.circ$ciinf1h[1:N.egroups] / 100
ethnic.circ$ciinf2l[1:N.egroups] <- ethnic.circ$ciinf2l[1:N.egroups] / 100
ethnic.circ$ciinf2h[1:N.egroups] <- ethnic.circ$ciinf2h[1:N.egroups] / 100
ethnic.circ$ciinf3[1:N.egroups] <- ethnic.circ$ciinf3[1:N.egroups] / 100
ethnic.circ$cicur[1:N.egroups] <- ethnic.circ$cicur[1:N.egroups] / 100

# Set with the city partitions of the mid 20th century (any region, any city size)
mid20th.default <- which((cities.pp$epoch == 1) | (cities.pp$epoch == 2))

# Set with the city partitions of the mid 20th century (any region, any city size)
if (used.cities.mid20th == 1) mid20th <- which((cities.pp$epoch == 1) | (cities.pp$epoch == 2))

# Set with the city partitions of the mid 20th century (only main cities)
if (used.cities.mid20th == 2) mid20th <- which( ((cities.pp$epoch == 1) | (cities.pp$epoch == 2)) & (cities.pp$cisize == 1) )

# Set with the city partitions of the mid 20th century (only main or major cities)
if (used.cities.mid20th == 3) mid20th <- which( ((cities.pp$epoch == 1) | (cities.pp$epoch == 2)) &
                                                ((cities.pp$cisize == 1) | (cities.pp$cisize == 2)) )

# Set with the city partitions of the early 20th century (period 1930-47), from large cities at or near the sooty mangabey range
early20th.sooty.1 <- which((cities.pp$epoch == 3) & (cities.pp$sooty == 1) & (cities.pp$cisize <= 2))

# Ibidem, but with additional smaller cities, even if the epoch of the partition is not in early 20th century (it is plausible
# that the partition, vis � vis circumcized/uncircumcized groups, did not change much over time). 
extra.cparts.sooty <- which( (cities.pp$sooty == 1) & (cities.pp$cisize == 3) & ((cities.pp$epoch == 2) | (cities.pp$epoch == 3)) )
early20th.sooty.2 <- c(early20th.sooty.1,extra.cparts.sooty)
if ( use.extra.third.set.sooty ) early20th.sooty.2 <- c(early20th.sooty.2,extra.third.set.sooty)
early20th.sooty.2 <- sort( unique( early20th.sooty.2  ) )

# Custom set of city parts to use in the final correlation calculations
if (used.custom.city.parts == -1) cust.parts <- mid20th
if (used.custom.city.parts == 1) cust.parts <- unique( which(cities.pp$pacode %in% custom.parts.1) )
if (used.custom.city.parts == 2) cust.parts <- unique( which(cities.pp$pacode %in% custom.parts.2) )
if (used.custom.city.parts == 3) cust.parts <- unique( which(cities.pp$pacode %in% custom.parts.3) )


### Prepare prevalences of HIV-2 for all cities

# Calculate the Binomial Bayesian central, lower, and upper estimates based on the binom.bayes function;
# this already eliminates all 0 prevs.
for (j in 1:N.cities.partitions) {
  res.bayes <- binom.bayes( cities.pp$nhiv2[j], cities.pp$nsamp[j], tol=1e-8 )
  
  hiv2.prevs.bayes[j,1] <- cities.pp$nhiv2[j]
  hiv2.prevs.bayes[j,2] <- cities.pp$nsamp[j]
  hiv2.prevs.bayes[j,3] <- cities.pp$nhiv2[j] / cities.pp$nsamp[j]
  hiv2.prevs.bayes[j,4] <- res.bayes$mean
  hiv2.prevs.bayes[j,5] <- res.bayes$lower
  hiv2.prevs.bayes[j,6] <- res.bayes$upper
}

# We either used Binomial Bayesians or use the raw prevs
if ( use.binom.bayes ) {
  hiv2.prevs <- hiv2.prevs.bayes[,4]
} else {
  hiv2.prevs <- hiv2.prevs.bayes[,3]
}

# Methods to handle zero prevalences

# This is the use of the "less than" method: if we have a 0 prev in 500 samples, we compute a prev = 1/500 = 0.2%;
# if we use Bayesian calculations this is not needed.
if (( !use.binom.bayes ) && (method.zero.prevs == 1)) {
  hiv2.prevs[hiv2.prevs==0] <- 1 / cities.pp$nsamp[hiv2.prevs==0]
}

# Calculate the logit transformation of the prevalence
hiv2.prevs.logit <- log(hiv2.prevs) - log(1 - hiv2.prevs)


# Fill in the vector with the regions' rcodes
for (j in 1:N.regions) {
  
  region.rows <- which( ethnic.p.regions$rnum == j )
  n.region.rows <- length(region.rows)
  
  regions.rcodes[j] <- ethnic.p.regions$rcode[region.rows[n.region.rows]]
  
  if ((n.region.rows <= 0) || (nchar(regions.rcodes[j]) != 5)) {
    save.error( "hiv2waR_01", j, 0, paste("Regions rcodes: no rows found or rcode invalid; region: ", j) )
    break
  }
}

# Fill in vectors with countries' indices
resp <- get.countries()
if (resp != 0) break

# Fill in vectors of functional ethnic family information
resp <- get.functional.ethnic.families()
if (resp != 0) break


##########################
# Start simulations loop
##########################

for (i in 1:N.sims) {
  
  # Initializations
  circ.rates.egroups[1:N.egroups,1:N.years] <- 0
  circ.rates.regions[1:N.regions,1:N.years] <- 0
  
  shift.rate.initially.general <- initialize.shift.parameter( i, 1 )
  shift.rate.initially.not.general <- initialize.shift.parameter( i, 2 )
  shift.year.colonial.rule.start <- initialize.shift.parameter( i, 3 )
  shift.year.urbaniz.main.start <- initialize.shift.parameter( i, 4 )
  shift.year.urbaniz.remote.start <- initialize.shift.parameter( i, 5 )
  shift.year.third.inflexion <- initialize.shift.parameter( i, 6 )
  
  i1.year.global <- round( shift.year.colonial.rule.start * ( year.colonial.rule.start.max - year.colonial.rule.start.min ) +
                           year.colonial.rule.start.min )
  i2.year.global <- round( shift.year.urbaniz.main.start * ( year.urbaniz.main.start.max - year.urbaniz.main.start.min ) +
                           year.urbaniz.main.start.min )

  
################################################################
### Calculate circumcision rates per year for all ethnic groups
################################################################
  
  ### Calculate the circ rates for all groups for all years (re-calculated in each simulation run)
  for (j in 1:N.egroups) {
    
    if (ethnic.circ$famop[j] == "FIXEDUNIV") {
      shift.rate.initial <- shift.rate.initially.general
    } else {
      shift.rate.initial <- shift.rate.initially.not.general
    }
        
    # Circ rate in the 1st inflexion point
    i1.circ <- min( max( shift.rate.initial * ( ethnic.circ$ciinf1h[j] - ethnic.circ$ciinf1l[j] ) + ethnic.circ$ciinf1l[j],
                         min.operational.circ.rate ), max.operational.circ.rate )
    
    # If the 1st inflexion year is a special mark year, and if the group has no FIXED mode of calculation, and is African, and all
    # customized calculation is not required, the i1.year is made equal to the global 1st inflexion year, potentially obtained from LHS.
    if ( (ethnic.circ$ciinf1t[j] == year.colonial.rule.start.mark) && !(ethnic.circ$egcode[j] %in% non.african.groups) &&
         (ethnic.circ$famop[j] != "FIXEDUNIV") && (ethnic.circ$famop[j] != "FIXEDNOTU") && (circ.calc.model != CCM_ALL_CUSTOM) ) {
      i1.year <- i1.year.global
    } else {
      i1.year <- round( ethnic.circ$ciinf1t[j] )
    }
    i1.index <- max( i1.year - min.year + 1, -1 )
    
    # Circ rate in the 2nd inflexion point (may be ignored later)
    i2.circ <- min( max( shift.rate.initial * ( ethnic.circ$ciinf2h[j] - ethnic.circ$ciinf2l[j] ) + ethnic.circ$ciinf2l[j],
                         min.operational.circ.rate ), max.operational.circ.rate )
    
    # If the 2nd inflexion year is a special mark year, and if the group has no FIXED mode of calculation, and is African, and all
    # customized calculation is not required, the i2.year is made equal to the global 2nd inflexion year, potentially obtained from LHS.
    if ( (ethnic.circ$ciinf2t[j] == year.urbaniz.main.start.mark) && !(ethnic.circ$egcode[j] %in% non.african.groups) &&
         (ethnic.circ$famop[j] != "FIXEDUNIV") && (ethnic.circ$famop[j] != "FIXEDNOTU") && (circ.calc.model != CCM_ALL_CUSTOM) ) {
      i2.year <- i2.year.global
    } else {
      i2.year <- round( ethnic.circ$ciinf2t[j] )
    }
    i2.index <- max( i2.year - min.year + 1, -1 )
    
    # Circ rate in the 3rd inflexion point (may be ignored later)
    i3.circ <- min( max( ethnic.circ$ciinf3[j], min.operational.circ.rate ), max.operational.circ.rate )
    
    # Year of 3rd inflexion (may be ignored later)
    i3.year <- round( shift.year.third.inflexion * ( ethnic.circ$ciinf3th[j] - ethnic.circ$ciinf3tl[j] ) + ethnic.circ$ciinf3tl[j] )            
    i3.index <- max( i3.year - min.year + 1, -1 )
    
    # Circ rate in current times
    i4.circ <- min( max( ethnic.circ$cicur[j], min.operational.circ.rate ), max.operational.circ.rate )
    
    # Year of 4th inflexion (the year of the published data on current circ)
    i4.year <- round( ethnic.circ$cicurt[j] )
    i4.index <- max( i4.year - min.year + 1, -1 )
    
    if ( (i1.year < min.year+2) || (i1.year > max.year.old.circ) || (i1.circ <= 0) || (i1.circ >= 1) || (i2.circ <= 0) || (i2.circ >= 1) ||
         (i3.circ <= 0) || (i3.circ >= 1) || (i4.circ <= 0) || (i4.circ >= 1) || (i4.year < min.year.current.circ) || (i4.year > max.year-1) ||
         ((i2.year != 0) && (i2.year < i1.year+2)) || ((i3.year != 0) && (i3.year < i2.year+2)) ||
         ((i2.year != 0) && (i4.year < i2.year+10)) || ((i3.year != 0) && (i4.year < i3.year+5)) ||
         ((i1.index < 1) || (i1.index > N.years)) || ( (i2.index != -1) && ((i2.index < 1) || (i2.index > N.years)) ) ||
         ( (i3.index != -1) && ((i3.index < 1) || (i3.index > N.years)) ) || ((i4.index < 1) || (i4.index > N.years)) ) {
      save.error( "hiv2waR_02", 0, j, paste("Basic error in e.group: i1/2/3/4.year,i1/2/3/4.index,i1/2/3/4.circ: ", i1.year, i2.year, i3.year,
                                            i4.year, i1.index, i2.index, i3.index, i4.index, i1.circ, i2.circ, i3.circ, i4.circ) )
      break
    }
    
    if ( ( ((ethnic.circ$cinip[j] == 2) || (ethnic.circ$cinip[j] == 3)) &&
           ((i2.year <= 0) || (i2.year > max.year.old.circ) || (i2.index < 3) || (i2.index > max.year.old.circ-min.year+1)) ) ||
         ( (ethnic.circ$cinip[j] == 3) &&
           ((i3.year <= 0) || (i3.year > i4.year-5) || (i3.index < 3) || (i3.index > i4.index-5)) ) ) {
      save.error( "hiv2waR_03", 0, j, paste("Basic error in e.group: i1/2/3/4.year,i1/2/3/4.index: ", i1.year, i2.year, i3.year,
                                            i4.year, i1.index, i2.index, i3.index, i4.index) )
      break
    }
    
    if ((ethnic.circ$famop[j] == "FIXEDUNIV") && ( use.cicur.in.fixeduniv )) {
      # For all years, constant circ rate equal to the current value
      circ.rates.egroups[j,(1:N.years)] <- i4.circ
      
    } else {
      if ((ethnic.circ$famop[j] == "FIXEDUNIV") || (ethnic.circ$famop[j] == "FIXEDNOTU")) {
        # Constant circ rate between the min.year and the year of the 1st inflexion
        circ.rates.egroups[j,(1:i1.index)] <- i1.circ
        
        # For groups marked as fixed (the ethnographic data permits a better estimate of the progression), the calculation is always
        # customized, using 1, 2, or 3 inflexion points stored in the ethnic.circ data frame.
        calculate.circ.customized( j, i1.index, i1.circ, i2.index, i2.circ, i3.index, i3.circ, i4.index, i4.circ )
        
      } else {
        
        if (circ.calc.model == CCM_ALL_CUSTOM) {
          # Constant circ rate between the min.year and the year of the 1st inflexion
          circ.rates.egroups[j,(1:i1.index)] <- i1.circ
          
          # For this model, the calculation is always customized for all groups, using 1, 2, or 3 inflexion points stored in the
          # ethnic.circ data frame.
          calculate.circ.customized( j, i1.index, i1.circ, i2.index, i2.circ, i3.index, i3.circ, i4.index, i4.circ )
        }
        
        if ((circ.calc.model == CCM_ONLY_COLRULE_INFL_LIN) || (circ.calc.model == CCM_ONLY_COLRULE_INFL_EXP) ||
              (circ.calc.model == CCM_ONLY_COLRULE_INFL_LOGIS)) {
          
          # Eventually force the use the same i1.year.global (start of colonial rule) for all groups or not; if yes, the 1st inflexion
          # is always in that year (say 1901, sampled from the range 1895-1905); if not, it can still be 1901 if ciinf1t=1899 (the mark
          # that triggers it to become = the global one; but can be other, say ciinf1t=1920. The circ rate of the 1st inflexion is
          # always obtained from ciinf1l, ciinf1h. There are 2 flags that decide this forcing, one for groups NOTUNIFT1, and the other 
          # for all other groups.
          if ( (( col.rule.global.models1234.others ) && (ethnic.circ$famop[j] != "NOTUNIFT1")) ||
                 (( col.rule.global.models1234.notunift1 ) && (ethnic.circ$famop[j] == "NOTUNIFT1")) ) {
            i1.year.2 <- i1.year.global           # Use the same i1.year.global for all groups (start of colonial rule)
            i1.index.2 <- max( i1.year.global - min.year + 1, -1 )
          } else {
            i1.year.2 <- i1.year                  # Use customized i1.year (for a few is different from the global one)
            i1.index.2 <- i1.index
          }
          
          # Constant circ rate between the min.year and the year of the 1st inflexion
          circ.rates.egroups[j,(1:i1.index.2)] <- i1.circ
          
          # For this model, calculation uses always only the 1st inflexion point even if the group as others defined.
          calculate.circ.only.colonial.rule.inflexion( j, circ.calc.model, i1.index.2, i1.circ, i4.index, i4.circ )
        }
        
        if (circ.calc.model == CCM_COLRULE_URBANIZ_EXP_LOGIS) {
          
          if (ethnic.circ$famop[j] == "ONGNOTC") {
            # Constant circ rate between the min.year and the year of the 1st inflexion
            circ.rates.egroups[j,(1:i1.index)] <- i1.circ
            
            # For groups marked as ONGNOTC (Others Not General Not Concave), the overall progression is not obviously a concave curve raising
            # strongly after the 1950s, and so their calculation is customized, using 1, 2, or 3 inflexion points stored in the ethnic.circ
            # data frame (as happens with the groups marked as FIXEDUNIV and FIXEDNOTU).
            calculate.circ.customized( j, i1.index, i1.circ, i2.index, i2.circ, i3.index, i3.circ, i4.index, i4.circ )
            
          } else {
            # See comment about this above.
            if ( (( col.rule.global.models1234.others ) && (ethnic.circ$famop[j] != "NOTUNIFT1")) ||
                   (( col.rule.global.models1234.notunift1 ) && (ethnic.circ$famop[j] == "NOTUNIFT1")) ) {
              i1.year.2 <- i1.year.global           # Use the same i1.year.global for all groups (start of colonial rule)
              i1.index.2 <- max( i1.year.global - min.year + 1, -1 )
            } else {
              i1.year.2 <- i1.year                  # Use customized i1.year (for a few is different from the global one)
              i1.index.2 <- i1.index
            }
            
            # Use a global 2nd inflexion point corresponding to urbanization boom. Even if the option is FALSE most groups will use it
            # because they have the mark ciinf2t=1955.
            if ( urbaniz.start.global.models4 ) {
              i2.year.2 <- i2.year.global          # Use the same i2.year.global for all groups (start of urbanization boom)
              i2.index.2 <- i2.year.global - min.year + 1
            } else {
              i2.year.2 <- i2.year                 # Use customized i2.year (for a few is different from the global one)
              i2.index.2 <- i2.index
            }
            
            # Constant circ rate between the min.year and the year of the 1st inflexion
            circ.rates.egroups[j,(1:i1.index.2)] <- i1.circ
            
            # Calculate the progression of circ as a constant between min.year and 1st inflexion, then a slow exponential between the
            # 1st and 2nd inflexions (e.g., 0.1-0.234 in 1897-1955), then a logistic afterwards (e.g., 0.234-0.995 in 1955-2030, reaching 0.98
            # in 2008, or 0.234-0.763 in 1955-2030, reaching 0.45 in 2008).
            calculate.circ.col.rule.urbaniz.exp.logis( j, i1.index.2, i1.circ, i2.index.2, i4.index, i4.circ )
            
          }  # if (ethnic.circ$famop[j] == "ONGNOTC")
          
        }  # if (circ.calc.model == CCM_COLRULE_URBANIZ_EXP_LOGIS)
      }  # if ((ethnic.circ$famop[j] == "FIXEDUNIV") || (ethnic.circ$famop[j] == "FIXEDNOTU"))
      
    }  # if ((ethnic.circ$famop[j] == "FIXEDUNIV") && ( use.cicur.in.fixeduniv ))
    
    
  }  # for (j in 1:N.egroups)
  
  

### Check the consistency of the circ rates calculations
  
  for (j in 1:N.egroups) {
    if ( any((circ.rates.egroups[j,] <= 0) | (circ.rates.egroups[j,] >= 1)) ) {
      # Dump the whole circ rates for this group
      circ.rates.egroups[j,]
      
      save.error( "hiv2waR_04", 0, j, "Invalid circumcision rates calculated for ethnic group" )
      break
    }
  }
  
### Save some ethnic groups' circ rates for later plotting or analysis.
  
  if (( rescirc1.save.data) && (i == 1)) {
    if (circ.calc.model == CCM_ONLY_COLRULE_INFL_LIN) saved.set <- 1
    if (circ.calc.model == CCM_ONLY_COLRULE_INFL_LOGIS) saved.set <- 2
    if (circ.calc.model == CCM_COLRULE_URBANIZ_EXP_LOGIS) saved.set <- 3
    if (circ.calc.model == CCM_ALL_CUSTOM) saved.set <- 4
  
    saved.groups <- which( ethnic.circ$egcode %in% rescirc1.egroups )
    len.saved.groups <- length(saved.groups)
    if ((len.saved.groups != rescirc1.n.egroups) || (saved.set < 1) || (saved.set > rescirc1.n.simuls)) {
      save.error( "hiv2waR_05", 0, 0, paste("Invalid len.saved.groups or saved.set: ", len.saved.groups, saved.set) )
      break
    }
  
    for (j in 1:len.saved.groups) {
      rescirc1.circ.rates[j+rescirc1.n.egroups*(saved.set-1),] <- circ.rates.egroups[saved.groups[j],]
    }
  }
  
  
#####################
# Start regions loop
#####################
  
  for (j in 1:N.regions) {
    
    region.rows <- which( ethnic.p.regions$rnum == j )
    n.region.rows <- length(region.rows)
    
    if ((n.region.rows <= 0) || (nchar(regions.rcodes[j]) != 5)) {
      save.error( "hiv2waR_11", j, 0, paste("Region loop: no rows found or rcode invalid; region: ", j) )
      break
    }
    
    # Allocations specific of this i, j run
    region.n.people <- numeric(n.region.rows)
    region.prop.in.africans <- numeric(n.region.rows)
    region.ethnic.groups <- integer(n.region.rows)
        
    region.n.people[1:n.region.rows] <- 0
    region.prop.in.africans[1:n.region.rows] <- 0
    region.ethnic.groups[1:n.region.rows] <- as.integer(0)
    
### Get the ethnic groups' indexes
    
    set.afr <- 1:(n.region.rows-1)
    
    for (k in set.afr) {
      k.row <- region.rows[k]
      k.egcode <- ethnic.p.regions$egcode[k.row]
        
      egroup.index <- which(ethnic.circ$egcode == k.egcode)
        
      if ((length(egroup.index) > 1) || (length(egroup.index) == 0)) {
        save.error( "hiv2waR_12", j, egroup.index[1], paste("Region loop: repeated or unknown ethnic group in ethnic.circ: k, k.row, k.egcode: ",
                                                            k, k.row, k.egcode) )
        break
      }
      
      region.n.people[k] <- ethnic.p.regions$npec[k.row]
      region.ethnic.groups[k] <- as.integer(egroup.index)
      
    }  # for (k in 1:n.region.rows)
    
    sum.n.people.afr <- sum(region.n.people[set.afr])
    
    region.prop.in.africans <- region.n.people / sum.n.people.afr
    
    if ( any((region.prop.in.africans > 0) & (region.ethnic.groups == 0)) ) {
      save.error( "hiv2waR_13", j, 0, paste("Region loop: inconsistency between n.people and ethnic groups") )
      break
    }
    
### Get the circ rates for this region (j), for all years, for this simulation (already in 0:1 range)
    
    for (k in min.year:max.year) {      # loop for all allowed years
      k.year <- k - min.year + 1
      
      circ.rates.regions[j,k.year] <- sum( region.prop.in.africans[set.afr] *         # Tested, it works
                                           circ.rates.egroups[ region.ethnic.groups[set.afr], k.year ] )
    }
   
### Store the circ rates for this region (j), for specific time points, for this simulation, in a matrix
    
    for (k in 1:N.time.points) {               # Loop for the time points 1930, 1940, 1950, 1960, 1970, 1980, 1990, 2000, 2010
      k.year <- time.points[k] - min.year + 1
      
      res.circ.regions[j,k,i] <- circ.rates.regions[j,k.year]
    }
    
  }  # for (j in 1:N.regions)
  
  
###############################
# Start cities partitions loop
###############################
  
  for (j in 1:N.cities.partitions) {
    
    city.rows <- which( (ethnic.p.cities$city == cities.pp$city[j]) & (ethnic.p.cities$ypart == cities.pp$ypart[j]) &
                        (ethnic.p.cities$egcode != "VOID") )
    n.city.rows <- length(city.rows)
    
    if (n.city.rows <= 0) {
      save.error( "hiv2waR_16", j, 0, paste("No rows found for that city: ", cities.pp$city[j], cities.pp$ypart[j]) )
      break
    }
    
    # Allocations specific of this i, j run
    city.n.people <- numeric(n.city.rows)
    city.prop.in.africans <- numeric(n.city.rows)
    city.prop.in.all <- numeric(n.city.rows)
    city.ethnic.groups <- integer(n.city.rows)
    city.regions <- integer(n.city.rows)
    city.city.parts <- integer(n.city.rows)
    city.afr.nonafr <- integer(n.city.rows)
    
    city.n.people[1:n.city.rows] <- 0
    city.prop.in.africans[1:n.city.rows] <- 0
    city.prop.in.all[1:n.city.rows] <- 0
    city.ethnic.groups[1:n.city.rows] <- as.integer(0)
    city.regions[1:n.city.rows] <- as.integer(0)
    city.city.parts[1:n.city.rows] <- as.integer(0)
    city.afr.nonafr[1:n.city.rows] <- as.integer(0)
    
    set1 <- which(ethnic.p.cities$tyentr[city.rows] == 1)     # entries that have a given nr of people
    set2 <- which(ethnic.p.cities$tyentr[city.rows] == 2)     # entries that have a plausible range of estimated nr of people
    set3 <- which(ethnic.p.cities$tyentr[city.rows] == 3)     # entries that are a remainder
    set4 <- which(ethnic.p.cities$tyentr[city.rows] == 4)     # entries that are a subtotal sum
    set8 <- which(ethnic.p.cities$tyentr[city.rows] == 8)     # entries that have 0 people
    index5 <- which(ethnic.p.cities$tyentr[city.rows] == 5)   # single entry with the Total of Africans
    index6 <- which(ethnic.p.cities$tyentr[city.rows] == 6)   # single entry with the Total of non-Africans
    index7 <- which(ethnic.p.cities$tyentr[city.rows] == 7)   # single entry with the Total of All
    n.set1 <- length(set1)
    n.set2 <- length(set2)
    n.set3 <- length(set3)
    n.set8 <- length(set8)
    
    if ( ((n.set2 > 0) && (n.set3 == 0)) || ((n.set3 > 0) && (n.set2 == 0)) || (n.set3 > n.set2) ||
         (length(index5) != 1) || (length(index7) != 1) || ((length(index6) != 0) && (length(index6) != 1)) ||
         (n.set1+n.set2+n.set3 <= 0) ) {
      save.error( "hiv2waR_17", j, 0, paste("some tyentr incongruent: n.set1/2/3,l(index5/6/7): ", n.set1, n.set2, n.set3,
                                            length(index5), length(index6), length(index7)) )
      break
    }
    
### Get the n.people for all simple elements (tyentr=1 and tyentr=8)
    
    # Lines with ethnic groups and a definite number of people given
    if (n.set1 > 0) {
      city.n.people[set1] <- ethnic.p.cities$npec[city.rows[set1]]
    }
    
    # Lines with ethnic groups but filled with 0 people
    if (n.set8 > 0) {
      city.n.people[set8] <- ethnic.p.cities$npec[city.rows[set8]]
      
      if ( any(city.n.people[set8] != 0) ) {
        save.error( "hiv2waR_18", j, 0, paste("Some city.n.people[set8]!=0") )
        break
      }
    }
    
### Get the n.people for all elements determined by subtotals and totals (tyentr=2 and tyentr=3)    
    if ((n.set2 > 0) && (n.set3 > 0)) {    # If there are any subtotals
      
      # Obtain a suitable random sample from the range 0:1
      fractions.set2 <- sample( 0:n.divs.parts.estimated, n.set2, replace=TRUE ) / n.divs.parts.estimated
      
      set2.rows <- city.rows[set2]
      
      # For each group for which there is a range of plausible estimates of nr of people, get the random estimate (minimum = 1 person)
      city.n.people[set2] <- pmax( 1, round( ethnic.p.cities$npe1[set2.rows] + fractions.set2 *
                                             (ethnic.p.cities$npe2[set2.rows] - ethnic.p.cities$npe1[set2.rows]) ) )
      
      # Treatment of remainder elements (tyentr=3)
      for (k in 1:n.set3) {
        
        k.elem3 <- set3[k]             # index in the city.rows vector
        k.row <- city.rows[set3[k]]    # row in the ethnic.p.cities data frame
        n.entries.subtotal <- ethnic.p.cities$nensubt[k.row+1]    # nr of entries counting for the subtotal being handled
        range2 <- (k.elem3-n.entries.subtotal+1):(k.elem3-1)      # range of the entries with tyentr=2 of the subtotal being handled
        
        # They must already be all set to a non-0 value in the set2.rows handling above
        if ((length(range2) <= 0) || ( any(city.n.people[range2] <= 0) )) {
          save.error( "hiv2waR_19", j, 0, paste("Some city.n.people[range2]<=0, k, k.row, l(range2): ", k, k.row, length(range2)) )
          break
        }
        
        # The nr people for this remainder (tyentr=3) element becomes the given subtotal (stored in the k.row+1 row) minus
        # the sum of all tyentr=2 elements of this subtotal set. 
        city.n.people[k.elem3] <- ethnic.p.cities$npec[k.row+1] - sum(city.n.people[range2])
        
        # The remainder must not be <=0, if it is, the table was wrongly filled.
        if (city.n.people[k.elem3] <= 0) {
          save.error( "hiv2waR_20", j, 0, paste("city.n.people[k.elem3]<=0, k, k.row, k.elem3: ", k, k.row, k.elem3) )
          break
        }
      }  # for (k in 1:n.set3)
      
    }  # if ((n.set2 > 0) && (n.set3 > 0))
      
    # At this stage all elements corresponding to tyentr=1, 2, or 3 should be >0, although those corresponding to tyentr=4, 5, 6,
    # 7, or 8 remain at 0 and will not be used.
    if ( any(city.n.people[c(set1,set2,set3)] <= 0) ) {
      save.error( "hiv2waR_21", j, 0, paste("Some city.n.people[set1/2/3]<=0") )
      break
    }
      
    # Elements corresponding to African groups (as indexes of city.rows vector); here we assume that elements that are regions or
    # city populations always refer to Africans.
    set.afr <- which( (ethnic.p.cities$egcode[city.rows] != "SUBT") & (ethnic.p.cities$egcode[city.rows] != "TOTA") &
                      (ethnic.p.cities$egcode[city.rows] != "TOTN") & (ethnic.p.cities$egcode[city.rows] != "TOTT") &
                      (ethnic.p.cities$egcode[city.rows] != "SYLE") & (ethnic.p.cities$egcode[city.rows] != "EURO") &
                      (ethnic.p.cities$egcode[city.rows] != "BRIT") & (ethnic.p.cities$egcode[city.rows] != "AMER") )
      
    # Elements corresponding to non-African groups (European, British, American, or Syrian-Lebanese)
    set.nonafr <- which( (ethnic.p.cities$egcode[city.rows] == "SYLE") | (ethnic.p.cities$egcode[city.rows] == "EURO") |
                         (ethnic.p.cities$egcode[city.rows] == "BRIT") | (ethnic.p.cities$egcode[city.rows] == "AMER") )
    
    set.all <- c(set.afr,set.nonafr)
      
    if ( (length(set.afr) < 1) || ((length(set.nonafr) < 1) && (length(index6) == 1)) ||
         ((length(set.nonafr) >= 1) && (length(index6) < 1)) ) {
      save.error( "hiv2waR_22", j, 0, paste("l(set.afr/set.nonafr/index6): ", length(set.afr), length(set.nonafr), length(index6)) )
      break
    }
      
    sum.n.people.afr <- sum(city.n.people[set.afr])
      
    if (sum.n.people.afr != ethnic.p.cities$npec[city.rows[index5]]) {
      save.error( "hiv2waR_23", j, 0, paste("Total of Africans inconsistent: sum,npec: ", sum.n.people.afr,
                                            ethnic.p.cities$npec[city.rows[index5]]) )
      break
    }
      
    if (length(set.nonafr) > 0) {
      sum.n.people.nonafr <- sum(city.n.people[set.nonafr])
        
      if ((length(index6) != 1) || (sum.n.people.nonafr != ethnic.p.cities$npec[city.rows[index6]])) {
        save.error( "hiv2waR_24", j, 0, paste("Total of non-Africans inconsistent: index6,sum,npec: ", index6, sum.n.people.nonafr,
                                              ethnic.p.cities$npec[city.rows[index6]]) )
        break
      }
    } else {
      sum.n.people.nonafr <- 0
    }
      
    if (sum.n.people.afr + sum.n.people.nonafr != ethnic.p.cities$npec[city.rows[index7]]) {
      save.error( "hiv2waR_25", j, 0, paste("Total of All inconsistent: sum.afr,sum.nonafr,npec: ", sum.n.people.afr,
                                            sum.n.people.nonafr, ethnic.p.cities$npec[city.rows[index7]]) )
      break
    }
      
    sum.n.people.all <- sum.n.people.afr + sum.n.people.nonafr
    
    # Obtains the proportions of each entry in Africans and in All, based on the city.n.people -- which may already differ from the data table
    # because of specific calculations.
    city.prop.in.africans <- city.n.people / sum.n.people.afr
    city.prop.in.all <- city.n.people / sum.n.people.all
  
    # Gives all indexes of the city.* vectors that correspond to a group: ethnic group, region, or city part (not subtotal, not total)
    set.groups <- c(set1,set2,set3,set8)
    
    sorted.set.groups <- sort(set.groups)
    sorted.set.all <- sort(set.all)
    if ( any(sorted.set.groups != sorted.set.all) ) {
      save.error( "hiv2waR_26", j, 0, paste("Inconsistency between sorted.set.groups and sorted.set.all") )
      break
    }

### Get the ethnic groups', regions', or city partitions' indexes
    
    for (k in 1:n.city.rows) {
      
      if (k %in% set.groups) {
        k.row <- city.rows[k]
        k.egcode <- ethnic.p.cities$egcode[k.row]
        
        egroup.index <- which(ethnic.circ$egcode == k.egcode)
        region.index <- which(regions.rcodes == k.egcode)
        citypart.index <- which(cities.pp$pacode == k.egcode)
        len.egroup.index <- length(egroup.index)
        len.region.index <- length(region.index)
        len.citypart.index <- length(citypart.index)
        
        if ( sum(len.egroup.index,len.region.index,len.citypart.index) != 1) {
          save.error( "hiv2waR_31", j, 0, paste("Incongruent egcode in ethnic.p.cities: k,k.row,k.egcode,len.egr.in/reg.in/cityp.in: ",
                                                k, k.row, k.egcode, len.egroup.index, len.region.index, len.citypart.index) )
          break
        }
        
        if ((len.citypart.index == 1) && (citypart.index >= j)) {
          save.error( "hiv2waR_32", j, 0, paste("City part index must precede current city part: k,k.row,k.egcode, citypart.index: ",
                                                k, k.row, k.egcode, citypart.index) )
          break
        }
        
        if (len.egroup.index == 1) city.ethnic.groups[k] <- as.integer(egroup.index[1])
        if (len.region.index == 1) city.regions[k] <- as.integer(region.index[1])
        if (len.citypart.index == 1) city.city.parts[k] <- as.integer(citypart.index[1])
      }
    }  # for (k in 1:n.city.rows)
    
    if ( any( (city.prop.in.africans > 0) & (city.ethnic.groups == 0) & (city.regions == 0) & (city.city.parts == 0) ) ) {
      save.error( "hiv2waR_33", j, 0, paste("Inconsistency between n.people and ethnic group/region/city partition") )
      break
    }
    
    # All these set.* vectors contain indexes for the city.rows vector
    set.afr.egroups <- set.afr[ city.ethnic.groups[set.afr] > 0 ]   # elements of set.afr containing an ethnic group
    set.afr.regions <- set.afr[ city.regions[set.afr] > 0 ]         # elements of set.afr containing a region
    set.afr.cityparts <- set.afr[ city.city.parts[set.afr] > 0 ]
    set.all.egroups <- set.all[ city.ethnic.groups[set.all] > 0 ]
    set.all.regions <- set.all[ city.regions[set.all] > 0 ]
    set.all.cityparts <- set.all[ city.city.parts[set.all] > 0 ]
    
    sum.props.afr <- sum(city.prop.in.africans[set.afr.egroups]) + sum(city.prop.in.africans[set.afr.regions]) +
                     sum(city.prop.in.africans[set.afr.cityparts])
    sum.props.all <- sum(city.prop.in.all[set.all.egroups]) + sum(city.prop.in.all[set.all.regions]) +
                     sum(city.prop.in.all[set.all.cityparts])
    
    if ((sum.props.afr < 0.999) || (sum.props.afr > 1.001) || (sum.props.all < 0.999) || (sum.props.all > 1.001)) {
      save.error( "hiv2waR_34", j, 0, paste("Erroneous proportions, sumprops.afr/all: ", sum.props.afr, sum.props.all) )
      break
    }
      
### Get the circ rates for this city (j), for several time points, for this simulation (i), already in 0:1 range
   
    for (k in 1:N.time.points) {               # Loop for the time points 1950, 1960, 1970, 1980, 1990, 2000, 2010
      k.year <- time.points[k] - min.year + 1
      
      if (length(set.afr.egroups) > 0) {
        sum.set.afr.egroups <- sum( city.prop.in.africans[set.afr.egroups] *         # Tested, it works
                                    circ.rates.egroups[ city.ethnic.groups[set.afr.egroups], k.year ] )
      } else {
        sum.set.afr.egroups <- 0
      }
      
      if (length(set.afr.regions) > 0) {
        sum.set.afr.regions <- sum( city.prop.in.africans[set.afr.regions] * 
                                    circ.rates.regions[ city.regions[set.afr.regions], k.year ] )
      } else {
        sum.set.afr.regions <- 0
      }
      
      if (length(set.afr.cityparts) > 0) {
        sum.set.afr.cityparts <- sum( city.prop.in.africans[set.afr.cityparts] * 
                                      res.circ.cities.afr[ city.city.parts[set.afr.cityparts], k, i ] )
      } else {
        sum.set.afr.cityparts <- 0
      }
      
      if (length(set.all.egroups) > 0) {
        sum.set.all.egroups <- sum( city.prop.in.all[set.all.egroups] *
                                    circ.rates.egroups[ city.ethnic.groups[set.all.egroups], k.year ] )
      } else {
        sum.set.all.egroups <- 0
      }
      
      if (length(set.all.regions) > 0) {
        sum.set.all.regions <- sum( city.prop.in.all[set.all.regions] * 
                                    circ.rates.regions[ city.regions[set.all.regions], k.year ] )
      } else {
        sum.set.all.regions <- 0
      }
      
      if (length(set.all.cityparts) > 0) {
        # We should use res.circ.cities.afr and not res.circ.cities.all because if the current citypartition has a population entry x that
        # is a citypartition, then the current citypartition will have always non-Africans explicitly filled in the table and separated
        # from the entry x.
        sum.set.all.cityparts <- sum( city.prop.in.all[set.all.cityparts] * 
                                      res.circ.cities.afr[ city.city.parts[set.all.cityparts], k, i ] )
      } else {
        sum.set.all.cityparts <- 0
      }
      
      res.circ.cities.afr[j,k,i] <- sum.set.afr.egroups + sum.set.afr.regions + sum.set.afr.cityparts
        
      res.circ.cities.all[j,k,i] <- sum.set.all.egroups + sum.set.all.regions + sum.set.all.cityparts
    }
    
  }  # Loop j for all cities
  
  
  # We must avoid any circ rates of whole cities =0 or =1 to allow log treatment.
  if ( any((res.circ.cities.afr[,1:N.time.points,i] <= 0) | (res.circ.cities.afr[,1:N.time.points,i] >= 1)) ) {
    save.error( "hiv2waR_41", 0, 0, "There are res.circ.cities.afr[,3:N.time.points,i] <= 0 or >= 1" )
    break
  }
  
  if ( any((res.circ.cities.all[,1:N.time.points,i] <= 0) | (res.circ.cities.all[,1:N.time.points,i] >= 1)) ) {
    save.error( "hiv2waR_42", 0, 0, "There are res.circ.cities.all[,3:N.time.points,i] <= 0 or >= 1" )
    break
  }

  
###############################################
### Calculate correlations for this simulation
###############################################
  
  # initializations
  res.circ.early.1.logit.afr[1:N.cities.partitions,i] <- 0
  res.circ.early.2.logit.afr[1:N.cities.partitions,i] <- 0
  res.circ.old.logit.afr[1:N.cities.partitions,i] <- 0
  res.circ.curr.logit.afr[1:N.cities.partitions,i] <- 0
  res.circ.custom.logit.afr[1:N.cities.partitions,i] <- 0
  res.circ.early.1.logit.all[1:N.cities.partitions,i] <- 0
  res.circ.early.2.logit.all[1:N.cities.partitions,i] <- 0
  res.circ.old.logit.all[1:N.cities.partitions,i] <- 0
  res.circ.curr.logit.all[1:N.cities.partitions,i] <- 0
  res.circ.custom.logit.all[1:N.cities.partitions,i] <- 0
  
  # Calculate the logit transformation of circumcision in early times (=1930) and for major cities at or near the sooty range
  res.circ.early.1.logit.afr[early20th.sooty.1,i] <- log( res.circ.cities.afr[early20th.sooty.1,time.early,i] ) -
                                                     log( 1 - res.circ.cities.afr[early20th.sooty.1,time.early,i] )
  res.circ.early.1.logit.all[early20th.sooty.1,i] <- log( res.circ.cities.all[early20th.sooty.1,time.early,i] ) -
                                                     log( 1 - res.circ.cities.all[early20th.sooty.1,time.early,i] )
  
  # Ibidem but including also minor cities at or near the sooty range
  res.circ.early.2.logit.afr[early20th.sooty.2,i] <- log( res.circ.cities.afr[early20th.sooty.2,time.early,i] ) -
                                                     log( 1 - res.circ.cities.afr[early20th.sooty.2,time.early,i] )
  res.circ.early.2.logit.all[early20th.sooty.2,i] <- log( res.circ.cities.all[early20th.sooty.2,time.early,i] ) -
                                                     log( 1 - res.circ.cities.all[early20th.sooty.2,time.early,i] )
  
  # Calculate the logit transformation of circumcision at old times (=1950, for example)
  res.circ.old.logit.afr[mid20th,i] <- log( res.circ.cities.afr[mid20th,time.old,i] ) - log( 1 - res.circ.cities.afr[mid20th,time.old,i] )
  res.circ.old.logit.all[mid20th,i] <- log( res.circ.cities.all[mid20th,time.old,i] ) - log( 1 - res.circ.cities.all[mid20th,time.old,i] )
  
  # Calculate the logit transformation of circumcision at current times (=2010)
  res.circ.curr.logit.afr[mid20th,i] <- log( res.circ.cities.afr[mid20th,time.current,i] ) - log( 1 - res.circ.cities.afr[mid20th,time.current,i] )
  res.circ.curr.logit.all[mid20th,i] <- log( res.circ.cities.all[mid20th,time.current,i] ) - log( 1 - res.circ.cities.all[mid20th,time.current,i] )
  
  # Calculate the logit transformation of circumcision at a customized time and for a customized set of city partitions
  res.circ.custom.logit.afr[cust.parts,i] <- log( res.circ.cities.afr[cust.parts,time.custom,i] ) -
                                             log( 1 - res.circ.cities.afr[cust.parts,time.custom,i] )
  res.circ.custom.logit.all[cust.parts,i] <- log( res.circ.cities.all[cust.parts,time.custom,i] ) -
                                             log( 1 - res.circ.cities.all[cust.parts,time.custom,i] )
  
  # Calculate, for this simulation, the correlations between the logit transforms of circ rate and HIV-2 prev, for
  # old and current circ, and using 2 different methods.
  if ( include.non.africans.corrs ) {
    res.corr.early.1[i,1:12] <- corr.stats.12( hiv2.prevs.logit[early20th.sooty.1], res.circ.early.1.logit.all[early20th.sooty.1,i] )
    res.corr.early.2[i,1:12] <- corr.stats.12( hiv2.prevs.logit[early20th.sooty.2], res.circ.early.2.logit.all[early20th.sooty.2,i] )
    res.corr.old[i,1:12] <- corr.stats.12( hiv2.prevs.logit[mid20th], res.circ.old.logit.all[mid20th,i] )
    res.corr.curr[i,1:12] <- corr.stats.12( hiv2.prevs.logit[mid20th], res.circ.curr.logit.all[mid20th,i] )
    res.corr.custom[i,1:12] <- corr.stats.12( hiv2.prevs.logit[cust.parts], res.circ.custom.logit.all[cust.parts,i] )
  } else {
    res.corr.early.1[i,1:12] <- corr.stats.12( hiv2.prevs.logit[early20th.sooty.1], res.circ.early.1.logit.afr[early20th.sooty.1,i] )
    res.corr.early.2[i,1:12] <- corr.stats.12( hiv2.prevs.logit[early20th.sooty.2], res.circ.early.2.logit.afr[early20th.sooty.2,i] )
    res.corr.old[i,1:12] <- corr.stats.12( hiv2.prevs.logit[mid20th], res.circ.old.logit.afr[mid20th,i] )
    res.corr.curr[i,1:12] <- corr.stats.12( hiv2.prevs.logit[mid20th], res.circ.curr.logit.afr[mid20th,i] )
    res.corr.custom[i,1:12] <- corr.stats.12( hiv2.prevs.logit[cust.parts], res.circ.custom.logit.afr[cust.parts,i] )
  }
  
  # This call must be exactly here, after the res.circ.* matrices have been calculated for this simulation and while the
  # ethnic.circ vector is still with the calculated circ values for this simulation (since it is overwritten in each simulation).
  if (i == 1) {
    resp.e.citizen <- get.ethnic.citizen.vectors( i, ethnic.citizen.time, ethnic.citizen.debug )
  }
  
}  # Loop i for all simulations


###################################################################################################################################
### For several calculated correlations, computed over all simulations, calculate 95% CIs, using bootstrap method, and also p-value
###################################################################################################################################

if ( final.corr.stats.bootstrap ) {
  
  n.corrs <- 4
  str.corr.stats <- c("Early 20th Sooty 1","Early 20th Sooty 2","Mid 20th","Custom")
  cat("\n")
  
  for (k in 1:n.corrs) {
    
    if (k == 1) citypart.set <- early20th.sooty.1
    if (k == 2) citypart.set <- early20th.sooty.2
    if (k == 3) citypart.set <- mid20th
    if (k == 4) citypart.set <- cust.parts
    
    # Data frame to calculate statistics of correlations; each row is a city partition.
    n.rows.df1 <- length(citypart.set)
    df1.x.y <- data.frame( mean.x=numeric(n.rows.df1), sigma.x=numeric(n.rows.df1), mean.y=numeric(n.rows.df1), sigma.y=numeric(n.rows.df1),
                           min.y=numeric(n.rows.df1), max.y=numeric(n.rows.df1) )

    # Fill all the rows with the HIV-2 prevs of the relevant cities and assumes an SD=0 for all of them (because HIV-2 prev is the
    # "independent variable", x, and thus we assume we are certain of its) measurement.
    df1.x.y$mean.x[1:n.rows.df1] <- hiv2.prevs.logit[citypart.set]
    df1.x.y$sigma.x[1:n.rows.df1] <- 0
  
    for (j in 1:n.rows.df1) {
      j.citypart <- citypart.set[j]
  
      if (( include.non.africans.corrs ) && (k == 1)) circ.vector <- res.circ.early.1.logit.all[j.citypart,]
      if (( include.non.africans.corrs ) && (k == 2)) circ.vector <- res.circ.early.2.logit.all[j.citypart,]
      if (( include.non.africans.corrs ) && (k == 3)) circ.vector <- res.circ.old.logit.all[j.citypart,]
      if (( include.non.africans.corrs ) && (k == 4)) circ.vector <- res.circ.custom.logit.all[j.citypart,]
      if (( !include.non.africans.corrs ) && (k == 1)) circ.vector <- res.circ.early.1.logit.afr[j.citypart,]
      if (( !include.non.africans.corrs ) && (k == 2)) circ.vector <- res.circ.early.2.logit.afr[j.citypart,]
      if (( !include.non.africans.corrs ) && (k == 3)) circ.vector <- res.circ.old.logit.afr[j.citypart,]
      if (( !include.non.africans.corrs ) && (k == 4)) circ.vector <- res.circ.custom.logit.afr[j.citypart,]

      # Fill each row with the mean of all calculated circ rates (over all simulations) and the same for SDs (because circ rate has several
      # different calculated/estimated/measured values, it's the "dependent variable", y), and mins and maxs.
      df1.x.y$mean.y[j] <- mean(circ.vector)
      df1.x.y$sigma.y[j] <- sd(circ.vector)
      df1.x.y$min.y[j] <- min(circ.vector)
      df1.x.y$max.y[j] <- max(circ.vector)
    }
    
    cat( "****************  CORRELATION STATS FOR ", str.corr.stats[k], "\n" )
    cat( "*************************************************************", "\n" )
    
    # Call the boot function to calculate bootstraps over the HIV-2/circ correlation, in a way that it will be possible to obtain the
    # p-value and the confidence intervals of this calculated correlation.
    if (final.corr.function.choice == 1) {
      boot.corr.stats <- boot( data=df1.x.y, statistic=cor.of.means.sigma.1, R=n.bootstraps.corr )
    } else {
      boot.corr.stats <- boot( data=df1.x.y, statistic=cor.of.means.sigma.2, R=n.bootstraps.corr )
    }
    
    # Call the boot.ci function to get the confidence intervals of the correlation.
    boot.ci.res <- boot.ci( boot.corr.stats, type = c("norm", "basic", "perc") )
    
    t0.cor <- boot.ci.res$t0
    ci.normal.level <- boot.ci.res$normal[1]
    ci.normal.low <- boot.ci.res$normal[2]
    ci.normal.high <- boot.ci.res$normal[3]
    ci.basic.level <- boot.ci.res$basic[1]
    ci.basic.low <- boot.ci.res$basic[4]
    ci.basic.high <- boot.ci.res$basic[5]
    
    cat( "Results of boot.ci: n.rows,t0.cor,ci.normal.level/low/high,ci.basic.level/low/high: ", n.rows.df1, t0.cor, ci.normal.level,
         ci.normal.low, ci.normal.high, ci.basic.level, ci.basic.low, ci.basic.high, "\n" )

    # Call the cor.test function to get the p-value. This is done by filling a mean.x vector with the HIV-2 prevs of all cities, and a
    # mean.y vector having, in each element, the mean of calculated circ rates for a citypart, for all simulations (all logit transformed).
    cor.test.res <- cor.test( df1.x.y$mean.x, df1.x.y$mean.y, method="pearson", alternative="two.sided" )
    
    x.cor <- cor.test.res$estimate
    t.stats <- cor.test.res$statistic
    dg.freed <- cor.test.res$parameter
    p.value <- cor.test.res$p.value
    ci.level <- attr( cor.test.res$conf.int, "conf.level" )
    ci.low <- cor.test.res$conf.int[1]
    ci.high <- cor.test.res$conf.int[2]
    
    cat( "Results of cor.test: x.cor,t.stats,dg.freed,p.value,ci.level/low/high: ", x.cor, t.stats, dg.freed, p.value, ci.level,
         ci.low, ci.high, "\n" )
    cat("\n")
    
  }  # for (k in 1:n.corrs) {
  
}  # if ( final.corr.stats.bootstrap ) {


####################################################
### Calculate correlation stats over all simulations
####################################################

if ( final.corr.stats.iqr ) {
  stat.corr.early.1[1:20] <- iqr.corr.stats( res.corr.early.1 )
  stat.corr.early.2[1:20] <- iqr.corr.stats( res.corr.early.2 )
  stat.corr.old[1:20] <- iqr.corr.stats( res.corr.old )
  stat.corr.curr[1:20] <- iqr.corr.stats( res.corr.curr )
  stat.corr.custom[1:20] <- iqr.corr.stats( res.corr.custom )
  
  cat( "stat.corr.early.1. n.city/r/IQR/p-v/IQR/max.  Pearson.  ", length(early20th.sooty.1), stat.corr.early.1[1], stat.corr.early.1[2],
       stat.corr.early.1[3], stat.corr.early.1[4], stat.corr.early.1[5], stat.corr.early.1[6], stat.corr.early.1[7], "\n" )
  cat( "stat.corr.early.1. n.city/r/IQR/p-v/IQR/max.  Spearman.  ", length(early20th.sooty.1), stat.corr.early.1[11], stat.corr.early.1[12],
       stat.corr.early.1[13], stat.corr.early.1[14], stat.corr.early.1[15], stat.corr.early.1[16], stat.corr.early.1[17], "\n" )
  
  cat( "stat.corr.early.2. n.city/r/IQR/p-v/IQR/max.  Pearson.  ", length(early20th.sooty.2), stat.corr.early.2[1], stat.corr.early.2[2],
       stat.corr.early.2[3], stat.corr.early.2[4], stat.corr.early.2[5], stat.corr.early.2[6], stat.corr.early.2[7], "\n" )
  cat( "stat.corr.early.2. n.city/r/IQR/p-v/IQR/max.  Spearman:  ", length(early20th.sooty.2), stat.corr.early.2[11], stat.corr.early.2[12],
       stat.corr.early.2[13], stat.corr.early.2[14], stat.corr.early.2[15], stat.corr.early.2[16], stat.corr.early.2[17], "\n" )
  
  cat( "stat.corr.old. n.city/r/IQR/p-v/IQR/max.  Pearson.  ", length(mid20th), stat.corr.old[1], stat.corr.old[2], stat.corr.old[3],
       stat.corr.old[4], stat.corr.old[5], stat.corr.old[6], stat.corr.old[7], "\n" )
  cat( "stat.corr.old. n.city/r/IQR/p-v/IQR/max.  Spearman.  ", length(mid20th), stat.corr.old[11], stat.corr.old[12], stat.corr.old[13],
       stat.corr.old[14], stat.corr.old[15], stat.corr.old[16], stat.corr.old[17], "\n" )
  
  cat( "stat.corr.curr. n.city/r/IQR/p-v/IQR/max.  Pearson.  ", length(mid20th), stat.corr.curr[1], stat.corr.curr[2], stat.corr.curr[3],
       stat.corr.curr[4], stat.corr.curr[5], stat.corr.curr[6], stat.corr.curr[7], "\n" )
  cat( "stat.corr.curr. n.city/r/IQR/p-v/IQR/max.  Spearman.  ", length(mid20th), stat.corr.curr[11], stat.corr.curr[12], stat.corr.curr[13],
       stat.corr.curr[14], stat.corr.curr[15], stat.corr.curr[16], stat.corr.curr[17], "\n" )
  
  cat( "stat.corr.custom. n.city/r/IQR/p-v/IQR/max.  Pearson.  ", length(cust.parts), stat.corr.custom[1], stat.corr.custom[2], 
       stat.corr.custom[3], stat.corr.custom[4], stat.corr.custom[5], stat.corr.custom[6], stat.corr.custom[7], "\n" )
  cat( "stat.corr.custom. n.city/r/IQR/p-v/IQR/max.  Spearman.  ", length(cust.parts), stat.corr.custom[11], stat.corr.custom[12],
       stat.corr.custom[13], stat.corr.custom[14], stat.corr.custom[15], stat.corr.custom[16], stat.corr.custom[17], "\n" )
  
  # These vectors are useful for distribution analysis
  valid.hiv2.prev <- hiv2.prevs.logit[(res.circ.curr.logit.all[,1]!=0)]
  valid.curr.circ <- res.circ.curr.logit.all[(res.circ.curr.logit.all[,1]!=0),1]
  len.valid <- length(valid.hiv2.prev)
  valid.1 <- rep(1,len.valid)
}


### Overwrite the existing rescirc1.txt file, each line as a line in the rescirc1.circ.rates matrix. The numeric values are
### separated by spaces; each line has a line end character at the end. This way we save a certain number of circ rates for latter
### plotting and/or analysis. We need to use the transpose t() function.

if ( rescirc1.save.data ) {
  write( t(rescirc1.circ.rates), file="rescirc1.txt", ncolumns=N.years )
}


###########
###  Plots
###########

### Plots with circumcision rates progression
if ( plot.progression.circ.rates ) do.plot.progression.circ.rates.various()

### Plots with circumcision rates progression based on stored rescirc1 data
if ( plot.progression.rescirc1 ) do.plot.progression.circ.rates.rescirc1( n.prog.plots.rescirc1 )

### Boxplots with circumcision rates results for all simulations, separated by city and country
if ( plot.boxplot.circ.rates ) do.plot.boxplot.circ.rates()

### Boxplot with correlations between HIV-2 prevalence and circumcision
if ( plot.boxplot.correlations ) do.plot.boxplot.correlations()

### Circles plot with ethnic citizen subpopulations
if (( plot.ethnic.citizen ) && (resp.e.citizen == 0)) do.plot.ethnic.citizen.circles()


###########################################
# Message of success or printing of errors
###########################################

if (nrow(g.errors) == 0) {
  cat( "!!!!!!!!   All ", N.sims, " simulations were run without any errors.", "\n", "!!!!!!!!", sep="" )
} else {
  print( "!!!!!!!!   There were errors during the simulations runs" )
  g.errors
}
