# Supplementary material for: Male Circumcision and the Epidemic Emergence of HIV-2 in West Africa
Source: PLoS One. 2016 Dec 7;11(12):e0166805. doi: 10.1371/journal.pone.0166805 (PMC5142780; doi:10.1371/journal.pone.0166805)
Supplement: S1 Computer Code — (ZIP) [file pone.0166805.s002.zip › par_hiv2wa.txt]

# Parameters for the analysis of HIV-2 and male circumcision in West Africa
###########################################################################

N.sims <- 1000               # Number of simulation runs
method.zero.prevs <- 1       # Method to handle 0 prevs: 1- assume 1 HIV-2+ [NOT USED]
use.binom.bayes <- T         # Use the Binomial Bayes function in prevs
param.sampling.method <- 3   # 1- central estimate only; 2- random from range; 3- Latin Hypercube
n.bootstraps.corr <- 500     # Number of bootstraps to compute final correlation [NOT USED]
include.non.africans.corrs <- F  # Include non-Africans in the correlations calculations
include.non.africans.plots <- F  # Include non-Africans in the circ rates to plot

final.corr.stats.bootstrap <- F  # [NOT USED]
final.corr.stats.iqr <- T
final.corr.function.choice <- 1  # which function will be passed to the bootstrap function [NOT USED]

# Dimensions of the main data tables
N.regions <- 58
N.regions.countries <- 14
n.rows.cities.prevs.parts <- 41
n.rows.ethnic.g.circ <- 222
n.rows.ethnic.p.regions <- 768
n.rows.ethnic.p.cities <- 877

# Time points for which circumcision rates per region and city will be calculated
N.time.points <- 9
time.points <- c(1930,1940,1950,1960,1970,1980,1988,2000,2010)
time.early <- 1
time.old <- 3
time.current <- 7
time.custom <- 4

use.extra.third.set.sooty <- T
extra.third.set.sooty <- c(6,7,23)   # Adds Bondoukou, Korhogo, and Kaolack
used.cities.mid20th <- 3    # 1-all cities; 2-only main cities; 3-main or major cities

used.custom.city.parts <- -1   # Custom set below to use; -1 uses the mid20th set
# Mid 20th city parts; excludes Ghana,Togo,Benin,Nigeria,Niger.
custom.parts.1 <- c("ABID55","BOUA58","MAN075","BOND75","KORH75","DABO75","MONR58","BUCH58","FREE63","CONA50",
                    "BISS60","BAFA60","DAKA61","SLOU61","KAOL97","ZIGU81","BANJ44","HIGH88","PRAI60","NOUA65",
                    "BAMA60","OUAG62","BDIO05","BANF05")
# Mid 20th city parts; excludes Benin,Nigeria,Niger,Mauritania.
custom.parts.2 <- c("ABID55","BOUA58","MAN075","BOND75","KORH75","DABO75","MONR58","BUCH58","FREE63","CONA50",
                    "BISS60","BAFA60","DAKA61","SLOU61","KAOL97","ZIGU81","BANJ44","HIGH88","PRAI60","BAMA60",
                    "OUAG62","BDIO05","BANF05","ACCR48","LOME56")
# Mid 20th city parts; only cities with direct contacts with Abidjan.
custom.parts.3 <- c("BOUA58","MAN075","BOND75","KORH75","DABO75","MONR58","FREE63","CONA50","BISS60","DAKA61",
                    "BANJ44","BAMA60","OUAG62","BDIO05","BANF05","ACCR48","LOME56","COTO52","PNOV52","LAGO51")

min.year <- 1851
max.year <- 2016
min.year.current.circ <- 1993
max.year.old.circ <- 1990
min.year.hiv2.prev <- 1985
max.year.hiv2.prev <- 1995
max.sample <- 38000
min.sample.to.include <- 200
max.npec.p.regions <- 500000
max.n.people.entry <- 1000000
max.n.entries.total.p.regions <- 50
max.n.entries.subtotal.p.cities <- 20
n.divs.parts.estimated <- 20
min.operational.circ.rate <- 0.01   # recommended =0.01
max.operational.circ.rate <- 0.995  # recommended =0.995
use.cicur.in.fixeduniv <- T

non.african.groups <- c("SYLE","EURO","BRIT","AMER")

# Models of calculation of circumcision rates
CCM_ONLY_COLRULE_INFL_LIN <- 1
CCM_ONLY_COLRULE_INFL_EXP <- 2
CCM_ONLY_COLRULE_INFL_LOGIS <- 3
CCM_COLRULE_URBANIZ_EXP_LOGIS <- 4
CCM_ALL_CUSTOM <- 5          # [NOT USED]

circ.calc.model <- 3   # Choice of model of calculation above

col.rule.global.models1234.notunift1 <- F
col.rule.global.models1234.others <- T
urbaniz.start.global.models4 <- T
col.rule.urbaniz.exp.logis.amort <- 0.5

# Modes of calculation in each subperiod for ethnic groups with customized calculation
CCCM_LIN <- 1
CCCM_LOGIS <- 2

customized.circ.calc.mode <- 2   # Choice of mode for subperiods of customized calculation

# Plausible ranges for the timing of important events
year.colonial.rule.start.min <- 1895
year.colonial.rule.start.max <- 1905
year.colonial.rule.start.mark <- 1899
year.urbaniz.main.start.min <- 1950
year.urbaniz.main.start.max <- 1960
year.urbaniz.main.start.mark <- 1955
year.urbaniz.remote.start.min <- 1970
year.urbaniz.remote.start.max <- 1980
year.urbaniz.remote.start.mark <- 1975


# Parameters subjected to special sampling methods (such as Latin Hypercube Sampling and others)
n.parameters.lhs <- 6

# Shifts within parameter ranges
shift.rate.initially.general <- 0
shift.rate.initially.not.general <- 0
shift.year.colonial.rule.start <- 0
shift.year.urbaniz.main.start <- 0
shift.year.urbaniz.remote.start <- 0
shift.year.third.inflexion <- 0

# Parameters for plotting
plot.boxplot.circ.rates <- T
plot.boxplot.circ.rates.n.plot3 <- 2
plot.boxplot.use.sooty.2 <- F
plot.boxplot.correlations <- T
plot.progression.circ.rates <- T
plot.progression.circ.rates.1 <- T
plot.progression.circ.rates.2 <- T
plot.progression.circ.rates.3 <- T
plot.progression.rescirc1 <- T
n.prog.plots.rescirc1 <- 3
plot.legend.rescirc1 <- F
plot.ethnic.citizen <- T
plot.ethnic.citizen.circle.criterium <- 2     # 1-number of people, 2-proportion of people
plot.ethnic.citizen.circle.reduction.1 <- 1/1700
plot.ethnic.citizen.circle.reduction.2 <- 1/1400
plot.ethnic.citizen.color.criterium <- 1      # 1-by country, 2-by func.ethnic family

# Parameters for rescirc1.txt file with saved circ rates
rescirc1.save.data <- T
rescirc1.create.file <- F
rescirc1.n.egroups <- 3
rescirc1.egroups <- c("LOMA","LOBI","GURN")
rescirc1.n.simuls <- 4    # must be 4

# Parameters for ethnic citizen subpopulations calculations [USED ONLY FOR A SPECIAL PLOT]
ethnic.citizen.time <- 4
ethnic.citizen.debug <- F
ethnic.citizen.number.mode <- 3    # 1-raw, 2-log10; 3-square root
ethnic.citizen.hiv2.mode <- 2      # 1-raw, 2-log10; 3-logit
ethnic.citizen.circ.mode <- 4      # 1-raw, 2-log10; 3-logit; 4-log10(1-c)
