# Supplementary material for: Male Circumcision and the Epidemic Emergence of HIV-2 in West Africa
Source: PLoS One. 2016 Dec 7;11(12):e0166805. doi: 10.1371/journal.pone.0166805 (PMC5142780; doi:10.1371/journal.pone.0166805)
Supplement: S1 Computer Code — (ZIP) [file pone.0166805.s002.zip › par_hiv2waconst.txt]

# Constants for the analysis of HIV-2 and male circumcision in West Africa
##########################################################################


INTEG0 <- as.integer(0)
INTEG1 <- as.integer(1)
INTEGMINUS1 <- as.integer(-1)


# Countries
#----------
N.countries <- 16
CO_IVORY_COAST <- as.integer(1); CO_LIBERIA <- as.integer(2); CO_SIERRA_LEONE <- as.integer(3); CO_GUINEA <- as.integer(4)
CO_GUINEA_BISSAU <- as.integer(5); CO_SENEGAL <- as.integer(6); CO_GAMBIA <- as.integer(7); CO_CAPE_VERDE <- as.integer(8)
CO_MAURITANIA <- as.integer(9); CO_MALI <- as.integer(10); CO_BURKINA_FASO <- as.integer(11); CO_GHANA <- as.integer(12)
CO_TOGO <- as.integer(13); CO_BENIN <- as.integer(14); CO_NIGERIA <- as.integer(15); CO_NIGER <- as.integer(16)

# Must be the same that appear in the CitiesParts table and by the same order
country.codes <- c("IVORY","LIBER","SLEON","GUINE","GBISS","SENEG","GAMBI","CVERD",
                   "MAURI","MALI0","BFASO","GHANA","TOGO0","BENIN","NGRIA","NIGER")

country.names <- c("Cote d'Ivoire","Liberia","Sierra Leone","Guinea","Guinea-Bissau","Senegal","Gambia","Cape Verde",
                   "Mauritania","Mali","Burkina Faso","Ghana","Togo","Benin","Nigeria","Niger")

country.colors <- c("red","dark green","green","dark cyan","magenta","brown","gray","dark gray",
                    "yellow","chocolate4","tomato","violetred","blue","dodgerblue","deepskyblue","light gray")


# Functional ethnic families [USED ONLY FOR A SPECIAL PLOT]
# --------------------------
N.fef <- 20
FEF_EURO_AMERICAN <- as.integer(1); FEF_SOCIAL_ETHNIC <- as.integer(2); FEF_ARABIC_TUAREG <- as.integer(3)
FEF_MANDE <- as.integer(4); FEF_GUR <- as.integer(5); FEF_AKAN <- as.integer(6); FEF_KRU <- as.integer(7)
FEF_OTHER_KWA <- as.integer(8); FEF_MEL_ATLANTIC_S <- as.integer(9); FEF_GBE <- as.integer(10)
FEF_YORUBOID <- as.integer(11); FEF_BAK_BIJAGO <- as.integer(12); FEF_SENEGAMBIAN <- as.integer(13)
FEF_OTHER_ATLANTIC_N <- as.integer(14); FEF_BANTOID <- as.integer(15); FEF_CHADIC <- as.integer(16)
FEF_ADAMAWA_UBANGI <- as.integer(17); FEF_OTHER_NIGERIAN_S <- as.integer(18); FEF_OTHER_NIGERIAN_CENTER <- as.integer(19)
FEF_NIGER <- as.integer(20)
 
fef.names <- c("European + American","Social Ethnic","Arabic + Tuareg","Mande","Gur",
               "Akan + Bia-Agni","Kru","Other Kwa","Mel + Atlantic-South","Gbe",
               "Yoruba + Yoruboid","Bak + Bijago","Senegambian","Other Atlantic-North","Bantoid",
               "Chadic","Adamawa-Ubangi","Other Nigerian South","Other Nigerian Center","Niger")

fef.colors <- c("white","black","yellow","gray","red",
                "light green","green","dark green","light blue","blue",
                "dark blue","tomato","brown","tomato4","dark cyan",
                "light gray","violetred","dodgerblue","deepskyblue","dark gray")
