# Supplementary material for: Male Circumcision and the Epidemic Emergence of HIV-2 in West Africa
Source: PLoS One. 2016 Dec 7;11(12):e0166805. doi: 10.1371/journal.pone.0166805 (PMC5142780; doi:10.1371/journal.pone.0166805)
Supplement: S1 Computer Code — (ZIP) [file pone.0166805.s002.zip › rescirc1.txt]

0.01 0.01 0.01 0.01 0.01 0.01 0.01 0.01 0.01 0.01 0.01 0.01 0.01 0.01 0.01 0.01 0.01 0.01 0.01 0.01 0.01 0.01 0.01 0.01 0.01 0.01 0.01 0.01 0.01 0.01 0.01 0.01 0.01 0.01 0.01 0.01 0.01 0.01 0.01 0.01 0.01 0.01 0.01 0.01 0.01 0.01 0.01 0.01 0.01 0.01 0.01 0.01 0.01 0.01288785 0.0157757 0.01866355 0.0215514 0.02443925 0.0273271 0.03021495 0.0331028 0.03599065 0.0388785 0.04176636 0.04465421 0.04754206 0.05042991 0.05331776 0.05620561 0.05909346 0.06198131 0.06486916 0.06775701 0.07064486 0.07353271 0.07642056 0.07930841 0.08219626 0.08508411 0.08797196 0.09085981 0.09374766 0.09663551 0.09952336 0.1024112 0.1052991 0.1081869 0.1110748 0.1139626 0.1168505 0.1197383 0.1226262 0.125514 0.1284019 0.1312897 0.1341776 0.1370654 0.1399533 0.1428411 0.145729 0.1486168 0.1515047 0.1543925 0.1572804 0.1601682 0.1630561 0.1659439 0.1688318 0.1717196 0.1746075 0.1774953 0.1803832 0.183271 0.1861589 0.1890467 0.1919346 0.1948224 0.1977103 0.2005981 0.203486 0.2063738 0.2092617 0.2121495 0.2150374 0.2179252 0.2208131 0.2237009 0.2265888 0.2294766 0.2323645 0.2352523 0.2381402 0.241028 0.2439159 0.2468037 0.2496916 0.2525794 0.2554673 0.2583551 0.261243 0.2641308 0.2670187 0.2699065 0.2727944 0.2756822 0.2785701 0.2814579 0.2843458 0.2872336 0.2901215 0.2930093 0.2958972 0.298785 0.3016729 0.3045607 0.3074486 0.3103364 0.3132243 0.3161121 0.319 0.319 0.319 0.319 0.319 0.319 0.319
0.05642209 0.05642209 0.05642209 0.05642209 0.05642209 0.05642209 0.05642209 0.05642209 0.05642209 0.05642209 0.05642209 0.05642209 0.05642209 0.05642209 0.05642209 0.05642209 0.05642209 0.05642209 0.05642209 0.05642209 0.05642209 0.05642209 0.05642209 0.05642209 0.05642209 0.05642209 0.05642209 0.05642209 0.05642209 0.05642209 0.05642209 0.05642209 0.05642209 0.05642209 0.05642209 0.05642209 0.05642209 0.05642209 0.05642209 0.05642209 0.05642209 0.05642209 0.05642209 0.05642209 0.05642209 0.05642209 0.05642209 0.05642209 0.05642209 0.05642209 0.05642209 0.05642209 0.05642209 0.06456093 0.07269977 0.08083861 0.08897744 0.09711628 0.1052551 0.113394 0.1215328 0.1296716 0.1378105 0.1459493 0.1540881 0.162227 0.1703658 0.1785047 0.1866435 0.1947823 0.2029212 0.21106 0.2191988 0.2273377 0.2354765 0.2436153 0.2517542 0.259893 0.2680319 0.2761707 0.2843095 0.2924484 0.3005872 0.308726 0.3168649 0.3250037 0.3331426 0.3412814 0.3494202 0.3575591 0.3656979 0.3738367 0.3819756 0.3901144 0.3982533 0.4063921 0.4145309 0.4226698 0.4308086 0.4389474 0.4470863 0.4552251 0.463364 0.4715028 0.4796416 0.4877805 0.4959193 0.5040581 0.512197 0.5203358 0.5284747 0.5366135 0.5447523 0.5528912 0.56103 0.5691688 0.5773077 0.5854465 0.5935853 0.6017242 0.609863 0.6180019 0.6261407 0.6342795 0.6424184 0.6505572 0.658696 0.6668349 0.6749737 0.6831126 0.6912514 0.6993902 0.7075291 0.7156679 0.7238067 0.7319456 0.7400844 0.7482233 0.7563621 0.7645009 0.7726398 0.7807786 0.7889174 0.7970563 0.8051951 0.813334 0.8214728 0.8296116 0.8377505 0.8458893 0.8540281 0.862167 0.8703058 0.8784447 0.8865835 0.8947223 0.9028612 0.911 0.911 0.911 0.911 0.911 0.911 0.911 0.911 0.911
0.964 0.964 0.964 0.964 0.964 0.964 0.964 0.964 0.964 0.964 0.964 0.964 0.964 0.964 0.964 0.964 0.964 0.964 0.964 0.964 0.964 0.964 0.964 0.964 0.964 0.964 0.964 0.964 0.964 0.964 0.964 0.964 0.964 0.964 0.964 0.964 0.964 0.964 0.964 0.964 0.964 0.964 0.964 0.964 0.964 0.964 0.964 0.964 0.964 0.964 0.964 0.964 0.964 0.964 0.964 0.964 0.964 0.964 0.964 0.964 0.964 0.964 0.964 0.964 0.964 0.964 0.964 0.964 0.964 0.964 0.964 0.964 0.964 0.964 0.964 0.964 0.964 0.964 0.964 0.964 0.964 0.964 0.964 0.964 0.964 0.964 0.964 0.964 0.964 0.964 0.964 0.964 0.964 0.964 0.964 0.964 0.964 0.964 0.964 0.964 0.964 0.964 0.964 0.964 0.964 0.964 0.964 0.964 0.964 0.964 0.964 0.964 0.964 0.964 0.964 0.964 0.964 0.964 0.964 0.964 0.964 0.964 0.964 0.964 0.964 0.964 0.964 0.964 0.964 0.964 0.964 0.964 0.964 0.964 0.964 0.964 0.964 0.964 0.964 0.964 0.964 0.964 0.964 0.964 0.964 0.964 0.964 0.964 0.964 0.964 0.964 0.964 0.964 0.964 0.964 0.964 0.964 0.964 0.964 0.964 0.964 0.964 0.964 0.964 0.964 0.964
0.01966905 0.01966905 0.01966905 0.01966905 0.01966905 0.01966905 0.01966905 0.01966905 0.01966905 0.01966905 0.01966905 0.01966905 0.01966905 0.01966905 0.01966905 0.01966905 0.01966905 0.01966905 0.01966905 0.01966905 0.01966905 0.01966905 0.01966905 0.01966905 0.01966905 0.01966905 0.01966905 0.01966905 0.01966905 0.01966905 0.01966905 0.01966905 0.01966905 0.01966905 0.01966905 0.01966905 0.01966905 0.01966905 0.01966905 0.01966905 0.01966905 0.01966905 0.01966905 0.01966905 0.01966905 0.01966905 0.01966905 0.01966905 0.01966905 0.02022385 0.02079398 0.02137982 0.0219818 0.02260034 0.02323587 0.02388883 0.02455968 0.02524888 0.02595691 0.02668425 0.0274314 0.02819886 0.02898715 0.0297968 0.03062836 0.03148236 0.03235939 0.03326001 0.03418481 0.03513438 0.03610935 0.03711033 0.03813797 0.0391929 0.04027579 0.04138731 0.04252815 0.043699 0.04490057 0.04613359 0.04739879 0.04869692 0.05002873 0.051395 0.0527965 0.05423404 0.05570842 0.05722045 0.05877097 0.06036081 0.06199083 0.06366189 0.06537485 0.0671306 0.06893002 0.07077402 0.07266349 0.07459937 0.07658255 0.07861398 0.08069459 0.08282532 0.0850071 0.08724088 0.08952763 0.09186828 0.09426379 0.09671511 0.09922319 0.101789 0.1044134 0.1070975 0.1098421 0.1126481 0.1155166 0.1184483 0.1214442 0.1245052 0.1276321 0.1308258 0.1340872 0.137417 0.140816 0.1442851 0.1478249 0.1514362 0.1551197 0.1588759 0.1627056 0.1666094 0.1705877 0.1746411 0.1787701 0.1829751 0.1872564 0.1916143 0.1960493 0.2005614 0.2051509 0.2098178 0.2145622 0.2193842 0.2242835 0.2292602 0.2343139 0.2394444 0.2446513 0.2499343 0.2552928 0.2607262 0.2662339 0.2718152 0.2774693 0.2831952 0.2889921 0.2948587 0.3007941 0.306797 0.3128661 0.319 0.3251972 0.3314563 0.3377755 0.3441531 0.3505874 0.3570766
0.06966905 0.06966905 0.06966905 0.06966905 0.06966905 0.06966905 0.06966905 0.06966905 0.06966905 0.06966905 0.06966905 0.06966905 0.06966905 0.06966905 0.06966905 0.06966905 0.06966905 0.06966905 0.06966905 0.06966905 0.06966905 0.06966905 0.06966905 0.06966905 0.06966905 0.06966905 0.06966905 0.06966905 0.06966905 0.06966905 0.06966905 0.06966905 0.06966905 0.06966905 0.06966905 0.06966905 0.06966905 0.06966905 0.06966905 0.06966905 0.06966905 0.06966905 0.06966905 0.06966905 0.06966905 0.06966905 0.06966905 0.06966905 0.06966905 0.07265066 0.07574949 0.07896924 0.08231366 0.08578653 0.08939165 0.09313283 0.09701391 0.1010387 0.105211 0.1095346 0.1140133 0.1186506 0.1234504 0.1284159 0.1335508 0.1388583 0.1443416 0.1500037 0.1558474 0.1618755 0.1680903 0.174494 0.1810885 0.1878756 0.1948565 0.2020323 0.2094036 0.2169707 0.2247335 0.2326916 0.2408439 0.249189 0.2577252 0.26645 0.2753606 0.2844536 0.2937252 0.3031709 0.3127859 0.3225646 0.3325012 0.342589 0.3528212 0.3631901 0.3736877 0.3843057 0.3950351 0.4058666 0.4167905 0.4277967 0.4388748 0.4500142 0.4612039 0.4724328 0.4836897 0.4949632 0.5062418 0.5175141 0.5287686 0.5399939 0.5511787 0.5623121 0.573383 0.5843809 0.5952953 0.6061164 0.6168343 0.6274399 0.6379242 0.6482788 0.6584959 0.6685679 0.6784879 0.6882494 0.6978466 0.7072739 0.7165266 0.7256003 0.7344912 0.743196 0.7517118 0.7600365 0.7681681 0.7761053 0.7838472 0.7913934 0.7987438 0.8058987 0.8128589 0.8196253 0.8261994 0.8325828 0.8387775 0.8447857 0.8506099 0.8562528 0.8617171 0.867006 0.8721227 0.8770704 0.8818526 0.8864728 0.8909347 0.895242 0.8993983 0.9034076 0.9072735 0.911 0.9145908 0.9180498 0.9213807 0.9245873 0.9276735 0.9306428 0.9334989 0.9362455
0.964 0.964 0.964 0.964 0.964 0.964 0.964 0.964 0.964 0.964 0.964 0.964 0.964 0.964 0.964 0.964 0.964 0.964 0.964 0.964 0.964 0.964 0.964 0.964 0.964 0.964 0.964 0.964 0.964 0.964 0.964 0.964 0.964 0.964 0.964 0.964 0.964 0.964 0.964 0.964 0.964 0.964 0.964 0.964 0.964 0.964 0.964 0.964 0.964 0.964 0.964 0.964 0.964 0.964 0.964 0.964 0.964 0.964 0.964 0.964 0.964 0.964 0.964 0.964 0.964 0.964 0.964 0.964 0.964 0.964 0.964 0.964 0.964 0.964 0.964 0.964 0.964 0.964 0.964 0.964 0.964 0.964 0.964 0.964 0.964 0.964 0.964 0.964 0.964 0.964 0.964 0.964 0.964 0.964 0.964 0.964 0.964 0.964 0.964 0.964 0.964 0.964 0.964 0.964 0.964 0.964 0.964 0.964 0.964 0.964 0.964 0.964 0.964 0.964 0.964 0.964 0.964 0.964 0.964 0.964 0.964 0.964 0.964 0.964 0.964 0.964 0.964 0.964 0.964 0.964 0.964 0.964 0.964 0.964 0.964 0.964 0.964 0.964 0.964 0.964 0.964 0.964 0.964 0.964 0.964 0.964 0.964 0.964 0.964 0.964 0.964 0.964 0.964 0.964 0.964 0.964 0.964 0.964 0.964 0.964 0.964 0.964 0.964 0.964 0.964 0.964
0.01173176 0.01173176 0.01173176 0.01173176 0.01173176 0.01173176 0.01173176 0.01173176 0.01173176 0.01173176 0.01173176 0.01173176 0.01173176 0.01173176 0.01173176 0.01173176 0.01173176 0.01173176 0.01173176 0.01173176 0.01173176 0.01173176 0.01173176 0.01173176 0.01173176 0.01173176 0.01173176 0.01173176 0.01173176 0.01173176 0.01173176 0.01173176 0.01173176 0.01173176 0.01173176 0.01173176 0.01173176 0.01173176 0.01173176 0.01173176 0.01173176 0.01173176 0.01173176 0.01173176 0.01173176 0.01173176 0.01173176 0.01173176 0.01173176 0.01173176 0.01173176 0.01173176 0.01173176 0.01173176 0.01173176 0.01191774 0.01210666 0.01229858 0.01249354 0.01269159 0.01289279 0.01309717 0.01330479 0.0135157 0.01372996 0.01394761 0.01416871 0.01439332 0.01462149 0.01485328 0.01508874 0.01532793 0.01557091 0.01581775 0.0160685 0.01632322 0.01658198 0.01684485 0.01711188 0.01738314 0.01765871 0.01793864 0.01822301 0.01851189 0.01880535 0.01910346 0.01940629 0.01971393 0.02002644 0.02034391 0.02066641 0.02099402 0.02132683 0.02166491 0.02200835 0.02235723 0.02271165 0.02307168 0.02343742 0.02380896 0.02418639 0.0245698 0.02495929 0.02535496 0.02666234 0.0280352 0.0294766 0.03098976 0.03257798 0.03424472 0.03599356 0.03782821 0.03975252 0.04177047 0.04388618 0.04610389 0.048428 0.05086302 0.0534136 0.05608452 0.05888069 0.06180715 0.06486902 0.06807158 0.07142017 0.07492023 0.07857732 0.08239701 0.08638497 0.09054691 0.09488853 0.09941557 0.1041338 0.1090487 0.1141661 0.1194915 0.1250302 0.1307874 0.1367684 0.1429779 0.1494204 0.1561005 0.1630219 0.1701883 0.1776029 0.1852684 0.193187 0.2013605 0.2097898 0.2184755 0.2274173 0.2366142 0.2460647 0.2557661 0.2657152 0.2759078 0.286339 0.2970028 0.3078923 0.319 0.3303171 0.3418342 0.3535409 0.3654259 0.3774771 0.3896817
0.06173176 0.06173176 0.06173176 0.06173176 0.06173176 0.06173176 0.06173176 0.06173176 0.06173176 0.06173176 0.06173176 0.06173176 0.06173176 0.06173176 0.06173176 0.06173176 0.06173176 0.06173176 0.06173176 0.06173176 0.06173176 0.06173176 0.06173176 0.06173176 0.06173176 0.06173176 0.06173176 0.06173176 0.06173176 0.06173176 0.06173176 0.06173176 0.06173176 0.06173176 0.06173176 0.06173176 0.06173176 0.06173176 0.06173176 0.06173176 0.06173176 0.06173176 0.06173176 0.06173176 0.06173176 0.06173176 0.06173176 0.06173176 0.06173176 0.06173176 0.06173176 0.06173176 0.06173176 0.06173176 0.06173176 0.06254368 0.06336629 0.06419971 0.06504409 0.06589958 0.06676633 0.06764447 0.06853416 0.06943555 0.0703488 0.07127406 0.07221149 0.07316125 0.0741235 0.07509841 0.07608614 0.07708686 0.07810074 0.07912795 0.08016868 0.0812231 0.08229138 0.08337372 0.08447029 0.08558128 0.08670688 0.08784729 0.0890027 0.0901733 0.09135931 0.0925609 0.09377831 0.09501172 0.09626136 0.09752744 0.09881016 0.1001098 0.1014264 0.1027605 0.104112 0.1054813 0.1068687 0.1082743 0.1096983 0.1111411 0.1126029 0.1140839 0.1155844 0.1171046 0.1256856 0.1347993 0.1444647 0.1546992 0.1655185 0.1769361 0.188963 0.2016071 0.2148731 0.2287619 0.2432702 0.2583905 0.2741101 0.2904115 0.307272 0.3246635 0.3425526 0.3609007 0.379664 0.3987941 0.4182382 0.4379397 0.457839 0.4778737 0.4979798 0.5180925 0.5381467 0.5580782 0.5778244 0.5973248 0.6165223 0.6353633 0.6537984 0.6717829 0.6892772 0.7062468 0.7226625 0.7385005 0.7537422 0.7683743 0.7823879 0.795779 0.8085477 0.8206979 0.8322371 0.8431755 0.8535263 0.8633046 0.8725277 0.881214 0.8893835 0.8970568 0.9042551 0.911 0.9173132 0.9232163 0.9287307 0.9338775 0.9386771 0.9431495 0.9473141 0.9511894
0.964 0.964 0.964 0.964 0.964 0.964 0.964 0.964 0.964 0.964 0.964 0.964 0.964 0.964 0.964 0.964 0.964 0.964 0.964 0.964 0.964 0.964 0.964 0.964 0.964 0.964 0.964 0.964 0.964 0.964 0.964 0.964 0.964 0.964 0.964 0.964 0.964 0.964 0.964 0.964 0.964 0.964 0.964 0.964 0.964 0.964 0.964 0.964 0.964 0.964 0.964 0.964 0.964 0.964 0.964 0.964 0.964 0.964 0.964 0.964 0.964 0.964 0.964 0.964 0.964 0.964 0.964 0.964 0.964 0.964 0.964 0.964 0.964 0.964 0.964 0.964 0.964 0.964 0.964 0.964 0.964 0.964 0.964 0.964 0.964 0.964 0.964 0.964 0.964 0.964 0.964 0.964 0.964 0.964 0.964 0.964 0.964 0.964 0.964 0.964 0.964 0.964 0.964 0.964 0.964 0.964 0.964 0.964 0.964 0.964 0.964 0.964 0.964 0.964 0.964 0.964 0.964 0.964 0.964 0.964 0.964 0.964 0.964 0.964 0.964 0.964 0.964 0.964 0.964 0.964 0.964 0.964 0.964 0.964 0.964 0.964 0.964 0.964 0.964 0.964 0.964 0.964 0.964 0.964 0.964 0.964 0.964 0.964 0.964 0.964 0.964 0.964 0.964 0.964 0.964 0.964 0.964 0.964 0.964 0.964 0.964 0.964 0.964 0.964 0.964 0.964
0 0 0 0 0 0 0 0 0 0 0 0 0 0 0 0 0 0 0 0 0 0 0 0 0 0 0 0 0 0 0 0 0 0 0 0 0 0 0 0 0 0 0 0 0 0 0 0 0 0 0 0 0 0 0 0 0 0 0 0 0 0 0 0 0 0 0 0 0 0 0 0 0 0 0 0 0 0 0 0 0 0 0 0 0 0 0 0 0 0 0 0 0 0 0 0 0 0 0 0 0 0 0 0 0 0 0 0 0 0 0 0 0 0 0 0 0 0 0 0 0 0 0 0 0 0 0 0 0 0 0 0 0 0 0 0 0 0 0 0 0 0 0 0 0 0 0 0 0 0 0 0 0 0 0 0 0 0 0 0 0 0 0 0 0 0
0 0 0 0 0 0 0 0 0 0 0 0 0 0 0 0 0 0 0 0 0 0 0 0 0 0 0 0 0 0 0 0 0 0 0 0 0 0 0 0 0 0 0 0 0 0 0 0 0 0 0 0 0 0 0 0 0 0 0 0 0 0 0 0 0 0 0 0 0 0 0 0 0 0 0 0 0 0 0 0 0 0 0 0 0 0 0 0 0 0 0 0 0 0 0 0 0 0 0 0 0 0 0 0 0 0 0 0 0 0 0 0 0 0 0 0 0 0 0 0 0 0 0 0 0 0 0 0 0 0 0 0 0 0 0 0 0 0 0 0 0 0 0 0 0 0 0 0 0 0 0 0 0 0 0 0 0 0 0 0 0 0 0 0 0 0
0 0 0 0 0 0 0 0 0 0 0 0 0 0 0 0 0 0 0 0 0 0 0 0 0 0 0 0 0 0 0 0 0 0 0 0 0 0 0 0 0 0 0 0 0 0 0 0 0 0 0 0 0 0 0 0 0 0 0 0 0 0 0 0 0 0 0 0 0 0 0 0 0 0 0 0 0 0 0 0 0 0 0 0 0 0 0 0 0 0 0 0 0 0 0 0 0 0 0 0 0 0 0 0 0 0 0 0 0 0 0 0 0 0 0 0 0 0 0 0 0 0 0 0 0 0 0 0 0 0 0 0 0 0 0 0 0 0 0 0 0 0 0 0 0 0 0 0 0 0 0 0 0 0 0.02000164 0.02000164 0.02000164 0.02000164 0.02000164 0.02000164 0.02000164 0.02000164 0.02000164 0.02000164 0.02000164 0.02000164
