# Supplementary material for: Male Circumcision and the Epidemic Emergence of HIV-2 in West Africa
Source: PLoS One. 2016 Dec 7;11(12):e0166805. doi: 10.1371/journal.pone.0166805 (PMC5142780; doi:10.1371/journal.pone.0166805)
Supplement: S1 Computer Code — (ZIP) [file pone.0166805.s002.zip › tab_citiesprevsparts.txt]

num	city	cicode "cocode" "pacode"	ypart "epoch" "sooty" "cisize" "nsamp" "nhiv2"	phiv2 "ysamp"
1	Abidjan	ab	IVORY	ABID55	1955	1	1	1	28660	715	2.4948	1991
2	Abidjan	ab	IVORY	ABID36	1936	3	1	1	28660	715	2.4948	1991
3	Bouake	bk	IVORY	BOUA58	1958	1	1	2	602	5	0.8306	1986
4	Bouake	bk	IVORY	BOUA30	1930	3	1	2	602	5	0.8306	1986
5	Man	mn	IVORY	MAN075	1975	2	1	3	669	14	2.0927	1986
6	Bondoukou	bo	IVORY	BOND75	1975	2	2	3	409	6	1.4670	1986
7	Korhogo	kg	IVORY	KORH75	1975	2	2	3	391	2	0.5115	1986
8	Dabou	db	IVORY	DABO75	1975	2	1	3	866	38	4.3880	1987
9	Monrovia	mo	LIBER	MONR58	1958	1	1	1	545	0	0.0000	1988
10	Monrovia	mo	LIBER	MONR39	1939	3	1	1	545	0	0.0000	1988
11	Buchanan	bu	LIBER	BUCH58	1958	1	1	3	282	0	0.0000	1987
12	Buchanan	bu	LIBER	BUCH39	1939	3	1	3	282	0	0.0000	1987
13	Freetown	fr	SLEON	FREE63	1963	1	1	1	11750	75	0.6383	1989
14	Freetown	fr	SLEON	FREE31	1931	3	1	1	11750	75	0.6383	1989
15	Conakry	cy	GUINE	CONA50	1950	1	1	1	8916	28	0.3140	1988
16	Conakry	cy	GUINE	CONA36	1936	3	1	1	8916	28	0.3140	1988
17	Bissau	bi	GBISS	BISS60	1960	1	1	1	10194	760	7.4554	1988
18	Bissau	bi	GBISS	BISS33	1933	3	1	1	10194	760	7.4554	1988
19	Bafata	bt	GBISS	BAFA60	1960	2	1	3	258	18	6.9767	1987
20	Dakar	dk	SENEG	DAKA61	1961	1	1	1	37178	132	0.3550	1989
21	Dakar	dk	SENEG	DAKA34	1934	3	1	1	37178	132	0.3550	1989
22	SaintLouis	sl	SENEG	SLOU61	1961	2	2	2	1903	0	0.0000	1989
23	Kaolack	kl	SENEG	KAOL97	1997	2	2	2	1960	10	0.5102	1989
24	Ziguinchor	zi	SENEG	ZIGU81	1981	2	1	3	3618	53	1.4649	1989
25	Banjul	bj	GAMBI	BANJ44	1944	1	1	1	1178	15	1.2733	1987
26	Banjul	bj	GAMBI	BANJ30	1930	3	1	1	1178	15	1.2733	1987
27	Highway	hw	GAMBI	HIGH88	1988	2	1	3	653	21	3.2159	1988
28	Praia	pr	CVERD	PRAI60	1960	2	2	1	900	13	1.4444	1988
29	Nouakchott	nk	MAURI	NOUA65	1965	2	0	1	643	1	0.1555	1986
30	Bamako	bm	MALI0	BAMA60	1960	2	2	1	1459	16	1.0966	1988
31	Ouagadougou	ou	BFASO	OUAG62	1962	2	2	1	361	1	0.2770	1986
32	BoboDioulasso	bd	BFASO	BDIO05	1905	2	2	2	406	13	3.2020	1989
33	Banfora	bf	BFASO	BANF05	1905	2	2	3	3700	45	1.2162	1989
34	Accra	ac	GHANA	ACCR48	1948	1	2	1	1014	2	0.1972	1989
35	Accra	ac	GHANA	ACCR31	1931	3	2	1	1014	2	0.1972	1989
36	Lome	lm	TOGO0	LOME56	1956	2	0	1	7065	18	0.2548	1988
37	Cotonou	ct	BENIN	COTO52	1952	2	0	1	345	1	0.2899	1987
38	PortoNovo	pn	BENIN	PNOV52	1952	2	0	2	300	0	0.0000	1991
39	Lagos	lg	NGRIA	LAGO51	1951	2	0	1	6250	2	0.0320	1988
40	Niamey	ni	NIGER	NIAM61	1961	1	0	1	18892	84	0.4446	1988
41	Niamey	ni	NIGER	NIAM45	1945	3	0	1	18892	84	0.4446	1988
