# Supplementary material for: Male Circumcision and the Epidemic Emergence of HIV-2 in West Africa
Source: PLoS One. 2016 Dec 7;11(12):e0166805. doi: 10.1371/journal.pone.0166805 (PMC5142780; doi:10.1371/journal.pone.0166805)
Supplement: S1 Computer Code — (ZIP) [file pone.0166805.s002.zip › tab_ethnicgcirc.txt]

num "egcode" "shname" "famcur" "famop" "cinip" "ciinf1l" "ciinf1h" "ciinf1t" "ciinf2l" "ciinf2h" "ciinf2t" "ciinf3" "ciinf3tl" "ciinf3th" "cicur" "cicurt"
1	SYLE	SyrianLebanese	ArabicIslamic	FIXEDUNIV	1	95.00	99.00	1900	0.00	0.00	0	0.00	0	0	99.00	2000
2	SHWA	Shuwa_Arabic	ArabicIslamic	FIXEDUNIV	1	95.00	99.00	1900	0.00	0.00	0	0.00	0	0	99.00	2000
3	MOOR	Hassaniya_Moor	ArabicIslamic	FIXEDUNIV	1	95.00	99.00	1900	0.00	0.00	0	0.00	0	0	99.00	2000
4	MAUR	Mauritanian	ArabicIslamic	FIXEDUNIV	1	95.00	99.00	1900	0.00	0.00	0	0.00	0	0	99.00	2000
5	TREG	Tuareg	Tuareg	FIXEDUNIV	1	95.00	99.00	1900	0.00	0.00	0	0.00	0	0	97.70	2006
6	EURO	European	European	FIXEDNOTU	1	2.00	4.00	1900	0.00	0.00	0	0.00	0	0	3.00	2000
7	BRIT	British	British	FIXEDNOTU	3	2.00	8.00	1910	25.00	35.00	1955	10.00	1980	1986	6.00	2000
8	AMER	North_American	North_American	FIXEDNOTU	3	2.00	8.00	1900	55.00	75.00	1950	80.00	1990	1998	70.00	2010
9	FULA	Fulani_Foulbe	Guinea	FIXEDUNIV	1	95.00	99.00	1900	0.00	0.00	0	0.00	0	0	98.70	2005
10	FUTA	Futajalon	Guinea	FIXEDUNIV	1	95.00	99.00	1900	0.00	0.00	0	0.00	0	0	98.70	2005
11	HAUS	Hausa	Hausa	FIXEDUNIV	1	95.00	99.00	1900	0.00	0.00	0	0.00	0	0	99.00	2000
12	CBRA	Congo_Brazzaville	Congo_Brazzaville	FIXEDUNIV	1	95.00	99.00	1900	0.00	0.00	0	0.00	0	0	99.10	2009
13	TUKU	Tukulor	Senegal	FIXEDUNIV	1	94.00	98.00	1900	0.00	0.00	0	0.00	0	0	98.20	2005
14	MDKA	Mandinka	CIvoire_Mande_N	FIXEDUNIV	1	95.00	99.00	1900	0.00	0.00	0	0.00	0	0	99.50	2011
15	MLNK	Malinke	CIvoire_Mande_N	FIXEDUNIV	1	95.00	99.00	1900	0.00	0.00	0	0.00	0	0	99.50	2011
16	BAMB	Bambara	Mali	FIXEDUNIV	1	94.00	98.00	1900	0.00	0.00	0	0.00	0	0	97.70	2006
17	DIOU	Dioula	CIvoire_Mande_N	FIXEDUNIV	1	95.00	99.00	1900	0.00	0.00	0	0.00	0	0	99.50	2011
18	BOZO	Bozo_Somono_Sorko	Mali	FIXEDUNIV	1	94.00	98.00	1900	0.00	0.00	0	0.00	0	0	97.70	2006
19	SONK	Soninke_Sarakole	Mali	FIXEDUNIV	1	94.00	98.00	1900	0.00	0.00	0	0.00	0	0	97.70	2006
20	KSNK	Khassonke	Mali	FIXEDUNIV	1	94.00	98.00	1900	0.00	0.00	0	0.00	0	0	97.70	2006
21	DGON	Dogon	Mali	FIXEDUNIV	1	94.00	98.00	1900	0.00	0.00	0	0.00	0	0	97.70	2006
22	MINI	Minianka	Mali	FIXEDUNIV	1	94.00	98.00	1900	0.00	0.00	0	0.00	0	0	97.70	2006
23	DUUN	Duungo_Samogho	Mali	FIXEDUNIV	1	94.00	98.00	1900	0.00	0.00	0	0.00	0	0	97.70	2006
24	LOBI	Lobi	BFaso_Lobi	LOBIDAGARI	2	0.00	5.00	1899	5.00	15.00	1975	0.00	0	0	31.90	2010
25	BIRI	Birifor	BFaso_Dagara	LOBIDAGARI	2	0.00	5.00	1899	5.00	15.00	1975	0.00	0	0	27.70	2010
26	DAGA	Dagari	BFaso_Dagara	LOBIDAGARI	2	0.00	5.00	1899	10.00	15.00	1975	0.00	0	0	27.70	2010
27	DORO	Dorosie	BFaso_Lobi	NOTUNIFT1	1	0.00	5.00	1940	0.00	0.00	0	0.00	0	0	31.90	2010
28	GAN	Gan_Beng	BFaso_Lobi	LOBIDAGARI	2	0.00	5.00	1930	10.00	15.00	1975	0.00	0	0	31.90	2010
29	DIAN	Dian_Vigue	BFaso_Bobo	BOBOBWA	2	5.00	10.00	1899	15.00	25.00	1955	0.00	0	0	65.60	2010
30	KULG	Kulango	CIvoire_Voltaic_Gur	KULANGO	3	5.00	10.00	1899	15.00	35.00	1955	80.00	1980	2000	93.20	2011
31	TEEN	Teen_Teguessie	CIvoire_Voltaic_Gur	KULANGO	3	5.00	10.00	1899	15.00	35.00	1955	80.00	1980	2000	93.20	2011
32	LIGB	Ligbi	CIvoire_Mande_S	FIXEDUNIV	1	95.00	99.00	1910	0.00	0.00	0	0.00	0	0	100.00	2011
33	BOBO	Bobo	BFaso_Bobo	BOBOBWA	2	5.00	15.00	1899	25.00	35.00	1955	0.00	0	0	65.60	2010
34	BWAM	Bwamu	BFaso_Bobo	BOBOBWA	2	5.00	15.00	1899	25.00	35.00	1955	0.00	0	0	65.60	2010
35	TOUS	Toussian	BFaso_Lobi	LOBIDAGARI	2	0.00	10.00	1899	5.00	15.00	1975	0.00	0	0	31.90	2010
36	SENU	Senufo	CIvoire_Voltaic_Gur	SENUFO	2	25.00	50.00	1899	60.00	80.00	1955	0.00	0	0	93.20	2011
37	GUTU	Gouin_Tourka	BFaso_Bobo	NOTUNIFT1	1	0.00	5.00	1940	0.00	0.00	0	0.00	0	0	65.60	2010
38	SIAM	Siamou	BFaso_Others	FIXEDUNIV	1	88.00	92.00	1900	0.00	0.00	0	0.00	0	0	92.30	2010
39	SOMI	Somila	CIvoire_Mande_N	FIXEDUNIV	1	95.00	99.00	1900	0.00	0.00	0	0.00	0	0	99.50	2011
40	TIEF	Tiefo	BFaso_Lobi	LOBIDAGARI	2	0.00	10.00	1899	5.00	15.00	1975	0.00	0	0	31.90	2010
41	SAMO	Northern_Samo	BFaso_Others	FIXEDUNIV	1	88.00	92.00	1900	0.00	0.00	0	0.00	0	0	92.30	2010
42	KRFE	Kurumba_Yatenga	BFaso_Others	FIXEDUNIV	1	88.00	92.00	1900	0.00	0.00	0	0.00	0	0	92.30	2010
43	MRKA	Marka_Bolon	BFaso_Others	FIXEDUNIV	1	88.00	92.00	1900	0.00	0.00	0	0.00	0	0	92.30	2010
44	MOSS	Mossi	BFaso_Mossi	FIXEDUNIV	1	90.00	94.00	1900	0.00	0.00	0	0.00	0	0	94.40	2010
45	GRMA	Gourmantche	BFaso_Gourmantche	FIXEDUNIV	1	94.00	98.00	1900	0.00	0.00	0	0.00	0	0	98.30	2010
46	YACO	Dan_Yacouba	CIvoire_Mande_N	FIXEDUNIV	1	95.00	99.00	1900	0.00	0.00	0	0.00	0	0	99.50	2011
47	GUER	Guere	CIvoire_Kru	FIXEDUNIV	1	95.00	99.00	1900	0.00	0.00	0	0.00	0	0	99.30	2011
48	WOBE	Wobe	CIvoire_Kru	FIXEDUNIV	1	95.00	99.00	1900	0.00	0.00	0	0.00	0	0	99.30	2011
49	BETE	Bete	CIvoire_Kru	NOTUNIFT1	1	5.00	15.00	1950	0.00	0.00	0	0.00	0	0	99.30	2011
50	NYAB	Nyaboua	CIvoire_Kru	FIXEDUNIV	1	95.00	99.00	1900	0.00	0.00	0	0.00	0	0	99.30	2011
51	DIDA	Dida	CIvoire_Kru	DIDA	3	0.00	5.00	1899	10.00	20.00	1955	80.00	1980	2000	99.30	2011
52	GURU	Gourou	CIvoire_Mande_S	OTHERUNC	3	0.00	5.00	1899	20.00	30.00	1955	80.00	1970	1985	100.00	2011
53	GAGU	Gagou	CIvoire_Mande_S	OTHERUNC	3	0.00	5.00	1899	5.00	15.00	1955	75.00	1980	2000	100.00	2011
54	BAKW	Bakwe	CIvoire_Kru	FIXEDUNIV	1	95.00	99.00	1900	0.00	0.00	0	0.00	0	0	99.30	2011
55	ATTI	Attie	CIvoire_Akan	LAGUNINT	3	0.00	5.00	1899	5.00	20.00	1955	80.00	1980	2000	98.20	2011
56	ADKR	Adioukrou_Abbe	CIvoire_Akan	LAGUNINT	3	0.00	5.00	1899	5.00	20.00	1955	80.00	1980	2000	98.20	2011
57	ALAD	Aladian_Avikam	CIvoire_Akan	LAGUNINT	3	0.00	5.00	1899	5.00	20.00	1955	80.00	1980	2000	98.20	2011
58	EBRI	Ebrie_Mbato	CIvoire_Akan	LAGUNURB	3	0.00	5.00	1899	10.00	30.00	1955	88.00	1980	2000	98.20	2011
59	ABRE	Aboure	CIvoire_Akan	LAGUNURB	3	0.00	5.00	1899	10.00	30.00	1955	88.00	1980	2000	98.20	2011
60	BAUL	Baoule	CIvoire_Akan	AKANMAIN	3	0.00	5.00	1899	5.00	15.00	1955	75.00	1980	2000	98.20	2011
61	AGNI	Agni	CIvoire_Akan	AKANMAIN	3	0.00	5.00	1899	5.00	20.00	1955	80.00	1980	2000	98.20	2011
62	NZEM	Nzema	Ghana_Akan	LAGUNINT	3	0.00	5.00	1899	5.00	20.00	1955	80.00	1980	2000	94.30	2008
63	ASHA	Ashanti	Ghana_Akan	AKANMAIN	3	0.00	5.00	1899	5.00	15.00	1955	75.00	1980	2000	94.30	2008
64	FANT	Fanti	Ghana_Akan	AKANMAIN	3	0.00	5.00	1899	5.00	15.00	1955	75.00	1980	2000	94.30	2008
65	AKWA	Akwafim	Ghana_Akan	AKANMAIN	3	0.00	5.00	1899	10.00	25.00	1955	80.00	1980	2000	94.30	2008
66	AKAN	Akan_Ghana	Ghana_Akan	AKANMAIN	3	0.00	5.00	1899	5.00	15.00	1955	75.00	1980	2000	94.30	2008
67	AHAN	Ahanta	Ghana_Akan	AKANMAIN	3	0.00	5.00	1899	5.00	15.00	1955	75.00	1980	2000	94.30	2008
68	SEFW	Sefwi	Ghana_Akan	AKANMAIN	3	0.00	5.00	1899	5.00	20.00	1955	80.00	1980	2000	94.30	2008
69	ABRO	Abron	CIvoire_Akan	BRONGABR	3	0.00	5.00	1899	5.00	15.00	1955	75.00	1980	2000	98.20	2011
70	BRON	Brong	Ghana_Akan	BRONGABR	3	0.00	5.00	1899	10.00	30.00	1955	88.00	1980	2000	94.30	2008
71	GAAD	Ga_Adangme	Ghana_Ga	FIXEDUNIV	1	87.00	91.00	1900	0.00	0.00	0	0.00	0	0	90.80	2008
72	GUAN	Guang_Chiripon	Ghana_Guan	FIXEDUNIV	1	91.00	95.00	1900	0.00	0.00	0	0.00	0	0	94.50	2008
73	AWUT	Awutu	Ghana_Guan	FIXEDUNIV	1	91.00	95.00	1900	0.00	0.00	0	0.00	0	0	94.50	2008
74	LLMI	Lelemi_Sekpele	Ghana_Others	GUANLELE	3	0.00	5.00	1899	5.00	15.00	1955	75.00	1980	2000	94.90	2008
75	KONY	Konya	Ghana_Guan	GUANLELE	3	0.00	5.00	1899	5.00	15.00	1955	75.00	1980	2000	94.50	2008
76	KRAC	Krache_Atyuti	Ghana_Guan	GUANLELE	3	0.00	5.00	1899	5.00	15.00	1955	75.00	1980	2000	94.50	2008
77	YEJI	Yeji_Prang_Dwang	Ghana_Guan	CHUMBURUNG	1	40.00	60.00	1899	0.00	0.00	0	0.00	0	0	94.50	2008
78	CHUM	Chumburung	Ghana_Guan	CHUMBURUNG	1	40.00	60.00	1899	0.00	0.00	0	0.00	0	0	94.50	2008
79	TRIB	Tribou	Ghana_Grussi	ONGCONC	2	15.00	35.00	1899	35.00	55.00	1955	0.00	0	0	90.80	2008
80	DAGO	Dagomba	Ghana_Mole_Dagbani	FIXEDUNIV	1	87.00	91.00	1900	0.00	0.00	0	0.00	0	0	91.10	2008
81	NAFA	Banda_Nafaanra	Ghana_Others	ONGCONC	2	5.00	15.00	1899	15.00	30.00	1955	0.00	0	0	94.90	2008
82	DEGH	Mo_Degha	Ghana_Grussi	NABTSIDEG	3	0.00	5.00	1899	10.00	20.00	1955	80.00	1980	2000	90.80	2008
83	GONJ	Gonja	Ghana_Guan	FIXEDUNIV	1	91.00	95.00	1900	0.00	0.00	0	0.00	0	0	94.50	2008
84	VAGA	Vagala	Ghana_Grussi	ONGCONC	3	0.00	5.00	1920	10.00	20.00	1955	80.00	1980	2000	90.80	2008
85	WALA	Wala	Ghana_Mole_Dagbani	FIXEDUNIV	1	87.00	91.00	1900	0.00	0.00	0	0.00	0	0	91.10	2008
86	TAMP	Tampulma	Ghana_Grussi	NABTSIDEG	3	0.00	5.00	1899	10.00	20.00	1955	80.00	1980	2000	90.80	2008
87	KONK	Konkomba	Ghana_Gurma	NOTUNIFT1	1	5.00	15.00	1950	0.00	0.00	0	0.00	0	0	64.50	2008
88	MOBA	Bimoba	Ghana_Gurma	NOTUNIFT1	1	5.00	15.00	1950	0.00	0.00	0	0.00	0	0	64.50	2008
89	YANG	Yanga	BFaso_Mossi	FIXEDUNIV	1	90.00	94.00	1900	0.00	0.00	0	0.00	0	0	94.40	2010
90	TCHB	Tcham_Basari	Ghana_Others	TCHBASARI	2	40.00	60.00	1920	85.00	90.00	1960	0.00	0	0	94.90	2008
91	TCHA	Tchamba_Akasalem	Benin_Others	FIXEDUNIV	1	94.00	98.00	1900	0.00	0.00	0	0.00	0	0	97.90	2006
92	TEOK	Teokossi	Ghana_Others	FIXEDUNIV	1	91.00	95.00	1900	0.00	0.00	0	0.00	0	0	94.90	2008
93	KTKL	Kotokoli	Ghana_Others	FIXEDUNIV	1	91.00	95.00	1900	0.00	0.00	0	0.00	0	0	94.90	2008
94	MPSI	Mamprusi	Ghana_Mole_Dagbani	FIXEDUNIV	1	87.00	91.00	1900	0.00	0.00	0	0.00	0	0	91.10	2008
95	NABD	Nabdam	Ghana_Mole_Dagbani	NABTSIDEG	3	0.00	5.00	1930	5.00	25.00	1955	80.00	1980	2000	91.10	2008
96	TNSI	Tallensi	Ghana_Mole_Dagbani	NABTSIDEG	3	0.00	5.00	1930	5.00	25.00	1955	80.00	1980	2000	91.10	2008
97	BSCE	Busance	BFaso_Bissa	BUSANCE	2	40.00	60.00	1899	85.00	95.00	1960	0.00	0	0	98.80	2010
98	GURN	Gurenne_Frafra	Ghana_Mole_Dagbani	GURFRAKAS	3	5.00	10.00	1899	10.00	20.00	1955	80.00	1975	1990	91.10	2008
99	NUNN	Northern_Nunuma	BFaso_Others	FIXEDUNIV	1	88.00	92.00	1900	0.00	0.00	0	0.00	0	0	92.30	2010
100	GNSI	Gourounsi_Southern_Nunuma	BFaso_Gourounsi	GURFRAKAS	2	0.00	5.00	1899	15.00	25.00	1955	0.00	0	0	68.90	2010
101	LYEL	Lyele	BFaso_Gourounsi	GURFRAKAS	1	35.00	55.00	1899	0.00	0.00	0	0.00	0	0	68.90	2010
102	KASE	Kasena_Awuna	Ghana_Grussi	GURFRAKAS	3	0.00	5.00	1910	20.00	50.00	1965	85.00	1980	2000	90.80	2008
103	SISA	Sisala	Ghana_Grussi	GURFRAKAS	3	0.00	5.00	1910	20.00	50.00	1965	85.00	1980	2000	90.80	2008
104	BLSA	Builsa	Ghana_Mole_Dagbani	GURFRAKAS	3	0.00	5.00	1910	10.00	30.00	1965	75.00	1980	2000	91.10	2008
105	KUSA	Kusaal	Ghana_Mole_Dagbani	GURFRAKAS	3	5.00	10.00	1899	20.00	40.00	1955	80.00	1970	1990	91.10	2008
106	MINA	Mina_Popo	Benin_Mono	FIXEDUNIV	1	95.00	99.00	1900	0.00	0.00	0	0.00	0	0	99.40	2006
107	EWE	Ewe	Ghana_Ewe	FIXEDUNIV	1	87.00	91.00	1900	0.00	0.00	0	0.00	0	0	91.00	2008
108	ADHW	Adja_Hweda	Benin_Adja	FIXEDUNIV	1	96.00	100.00	1900	0.00	0.00	0	0.00	0	0	99.60	2006
109	HWLA	Hwla	Benin_Adja	FIXEDUNIV	1	96.00	100.00	1900	0.00	0.00	0	0.00	0	0	99.60	2006
110	WACI	Waci	Benin_Adja	FIXEDUNIV	1	96.00	100.00	1900	0.00	0.00	0	0.00	0	0	99.60	2006
111	KPOS	Kposo	Benin_Collines	OTHERUNC	3	0.00	5.00	1899	5.00	10.00	1955	60.00	1980	2000	100.00	2006
112	ANAI	Ana_Ife	Benin_Collines	FIXEDUNIV	1	96.00	100.00	1900	0.00	0.00	0	0.00	0	0	100.00	2006
113	AKBU	Akebu	Ghana_Volta	FIXEDUNIV	1	95.00	99.00	1900	0.00	0.00	0	0.00	0	0	98.50	2008
114	ADEL	Adele_Gidire	Ghana_Volta	OTHERUNC	3	0.00	5.00	1899	5.00	10.00	1955	80.00	1990	2000	98.50	2008
115	ANII	Anii_Basila	Ghana_Volta	ANIIBASILA	2	40.00	60.00	1899	95.00	99.00	1960	0.00	0	0	98.50	2008
116	KABR	Kabre	Benin_Yoa_Lokpa	NOTUNIFT1	1	5.00	20.00	1950	0.00	0.00	0	0.00	0	0	97.80	2006
117	LOKP	Lokpa	Benin_Yoa_Lokpa	NOTUNIFT1	1	5.00	20.00	1950	0.00	0.00	0	0.00	0	0	97.80	2006
118	LAMB	Lamba	Benin_Yoa_Lokpa	NOTUNIFT1	1	5.00	20.00	1950	0.00	0.00	0	0.00	0	0	97.80	2006
119	NDYE	Ngamgam_Dye	Benin_Yoa_Lokpa	NOTUNIFT1	1	5.00	20.00	1950	0.00	0.00	0	0.00	0	0	97.80	2006
120	YNAW	Yom_Nawdm	Benin_Yoa_Lokpa	NOTUNIFT1	1	5.00	20.00	1950	0.00	0.00	0	0.00	0	0	97.80	2006
121	SOMB	Somba_Tamari	Benin_Betamaribe	BETAMARIBE	2	15.00	25.00	1899	25.00	35.00	1975	0.00	0	0	42.30	2006
122	BERB	Berba	Benin_Betamaribe	BETAMARIBE	2	15.00	25.00	1899	25.00	35.00	1975	0.00	0	0	42.30	2006
123	YOWA	Yowaba	Benin_Betamaribe	BETAMARIBE	2	15.00	25.00	1899	25.00	35.00	1975	0.00	0	0	42.30	2006
124	FOOD	Foodo	Ghana_Guan	CHUMBURUNG	1	40.00	60.00	1899	0.00	0.00	0	0.00	0	0	94.50	2008
125	NTBA	Natemba	Benin_Betamaribe	BETAMARIBE	1	20.00	40.00	1899	0.00	0.00	0	0.00	0	0	42.30	2006
126	NIEN	Niende	Benin_Betamaribe	BETAMARIBE	2	15.00	25.00	1899	25.00	35.00	1975	0.00	0	0	42.30	2006
127	AIZO	Aizo	Benin_Adja	FIXEDUNIV	1	96.00	100.00	1900	0.00	0.00	0	0.00	0	0	99.60	2006
128	FON	Fon	Benin_Fon	FIXEDUNIV	1	96.00	100.00	1900	0.00	0.00	0	0.00	0	0	99.60	2006
129	GOUN	Goun	Benin_Adja	FIXEDUNIV	1	96.00	100.00	1900	0.00	0.00	0	0.00	0	0	99.60	2006
130	ADJA	Adja	Benin_Adja	FIXEDUNIV	1	96.00	100.00	1900	0.00	0.00	0	0.00	0	0	99.60	2006
131	XWED	Xweda	Benin_Adja	FIXEDUNIV	1	96.00	100.00	1900	0.00	0.00	0	0.00	0	0	99.60	2006
132	XWLA	Xwla_Peda	Benin_Adja	FIXEDUNIV	1	96.00	100.00	1900	0.00	0.00	0	0.00	0	0	99.60	2006
133	BRBE	Brazilian_Beninese	Benin_Adja	FIXEDUNIV	1	96.00	100.00	1900	0.00	0.00	0	0.00	0	0	99.60	2006
134	YORU	Yoruba	Benin_Yoruba	FIXEDUNIV	1	95.00	99.00	1900	0.00	0.00	0	0.00	0	0	99.30	2006
135	BARI	Bariba	Benin_Bariba	ONGCONC	2	15.00	25.00	1899	30.00	60.00	1955	0.00	0	0	99.50	2006
136	MKLE	Mokole	Benin_Yoruba	FIXEDUNIV	1	95.00	99.00	1900	0.00	0.00	0	0.00	0	0	99.30	2006
137	EDNA	Ede_Nago	Benin_Yoruba	FIXEDUNIV	1	95.00	99.00	1900	0.00	0.00	0	0.00	0	0	99.30	2006
138	EDIJ	Ede_Ije	Benin_Yoruba	FIXEDUNIV	1	95.00	99.00	1900	0.00	0.00	0	0.00	0	0	99.30	2006
139	EDCA	Ede_Cabe	Benin_Yoruba	FIXEDUNIV	1	95.00	99.00	1900	0.00	0.00	0	0.00	0	0	99.30	2006
140	EDID	Ed_Idaca	Benin_Yoruba	FIXEDUNIV	1	95.00	99.00	1900	0.00	0.00	0	0.00	0	0	99.30	2006
141	AGUN	Aguna	Benin_Yoruba	FIXEDUNIV	1	95.00	99.00	1900	0.00	0.00	0	0.00	0	0	99.30	2006
142	KOGB	Ko_Gbe	Benin_Adja	FIXEDUNIV	1	96.00	100.00	1900	0.00	0.00	0	0.00	0	0	99.60	2006
143	ICAD	Icada	Benin_Yoruba	FIXEDUNIV	1	95.00	99.00	1900	0.00	0.00	0	0.00	0	0	99.30	2006
144	BUSA	Busa_Boko	BFaso_Bissa	BUSANCE	2	40.00	60.00	1899	85.00	95.00	1960	0.00	0	0	98.80	2010
145	AMLI	AmerLiberian	Liberia_Monrovia	FIXEDUNIV	1	95.00	99.00	1900	0.00	0.00	0	0.00	0	0	98.70	2007
146	BASS	Bassa	Liberia_SCentral	FIXEDUNIV	1	95.00	99.00	1900	0.00	0.00	0	0.00	0	0	99.00	2007
147	DEWO	Dewoin	Liberia_SCentral	FIXEDUNIV	1	95.00	99.00	1900	0.00	0.00	0	0.00	0	0	99.00	2007
148	VAI	Vai	Liberia_NW	FIXEDUNIV	1	94.00	98.00	1900	0.00	0.00	0	0.00	0	0	97.80	2007
149	GOLA	Gola	Liberia_NW	FIXEDUNIV	1	94.00	98.00	1900	0.00	0.00	0	0.00	0	0	97.80	2007
150	LOMA	Loma	Liberia_NCentral	FIXEDUNIV	1	92.00	96.00	1900	0.00	0.00	0	0.00	0	0	96.40	2007
151	GBDE	Gbande	Liberia_NW	FIXEDUNIV	1	94.00	98.00	1900	0.00	0.00	0	0.00	0	0	97.80	2007
152	KRAN	Krahn	Liberia_NCentral	FIXEDUNIV	1	92.00	96.00	1900	0.00	0.00	0	0.00	0	0	96.40	2007
153	SAPO	Sapo	Liberia_SE_A	FIXEDUNIV	1	94.00	98.00	1900	0.00	0.00	0	0.00	0	0	98.00	2007
154	KLAO	Kru_Klao	Liberia_SE_B	NOTUNIFT1	3	10.00	20.00	1930	20.00	40.00	1960	80.00	1970	1990	97.10	2007
155	GREB	Grebo	Liberia_SE_B	NOTUNIFT1	3	10.00	20.00	1930	20.00	40.00	1960	80.00	1970	1990	97.10	2007
156	KRUT	Krumen_Tepo	CIvoire_Kru	NOTUNIFT1	3	10.00	20.00	1930	20.00	40.00	1960	80.00	1970	1990	99.30	2011
157	KRUP	Krumen_Pye	CIvoire_Kru	NOTUNIFT1	3	10.00	20.00	1930	20.00	40.00	1960	80.00	1970	1990	99.30	2011
158	GLIO	Glio_Oubi	CIvoire_Kru	NOTUNIFT1	1	40.00	60.00	1954	0.00	0.00	0	0.00	0	0	99.30	2011
159	KPEL	Kpelle	Liberia_NCentral	FIXEDUNIV	1	92.00	96.00	1900	0.00	0.00	0	0.00	0	0	96.40	2007
160	MANO	Mano	Liberia_NCentral	FIXEDUNIV	1	92.00	96.00	1900	0.00	0.00	0	0.00	0	0	96.40	2007
161	TOMA	Toma	Liberia_NCentral	FIXEDUNIV	1	92.00	96.00	1900	0.00	0.00	0	0.00	0	0	96.40	2007
162	KRIO	CreoleKrio	SLeone_W	FIXEDUNIV	1	93.00	97.00	1900	0.00	0.00	0	0.00	0	0	97.40	2008
163	LIMB	Limba	SLeone_N	FIXEDUNIV	1	90.00	94.00	1900	0.00	0.00	0	0.00	0	0	94.40	2008
164	LOKO	Loko	SLeone_N	FIXEDUNIV	1	90.00	94.00	1900	0.00	0.00	0	0.00	0	0	94.40	2008
165	KONO	Kono	SLeone_E	FIXEDUNIV	1	94.00	98.00	1900	0.00	0.00	0	0.00	0	0	97.90	2008
166	SHER	Sherbro	SLeone_S	FIXEDUNIV	1	92.00	96.00	1900	0.00	0.00	0	0.00	0	0	95.60	2008
167	BULL	Bullom	SLeone_S	FIXEDUNIV	1	92.00	96.00	1900	0.00	0.00	0	0.00	0	0	95.60	2008
168	KORK	Koranko	SLeone_N	FIXEDUNIV	1	90.00	94.00	1900	0.00	0.00	0	0.00	0	0	94.40	2008
169	TEMN	Temne	SLeone_W	FIXEDUNIV	1	93.00	97.00	1900	0.00	0.00	0	0.00	0	0	97.40	2008
170	MEND	Mende	SLeone_E	FIXEDUNIV	1	94.00	98.00	1900	0.00	0.00	0	0.00	0	0	97.90	2008
171	KISS	Kissi	SLeone_N	FIXEDUNIV	1	90.00	94.00	1900	0.00	0.00	0	0.00	0	0	94.40	2008
172	BAGA	Baga	Guinea	FIXEDUNIV	1	95.00	99.00	1900	0.00	0.00	0	0.00	0	0	98.70	2005
173	SUSU	Susu	Guinea	FIXEDUNIV	1	95.00	99.00	1900	0.00	0.00	0	0.00	0	0	98.70	2005
174	TEND	Tenda_Coniagui	Guinea	FIXEDUNIV	1	95.00	99.00	1900	0.00	0.00	0	0.00	0	0	98.70	2005
175	LAND	Landouman	Guinea	FIXEDUNIV	1	95.00	99.00	1900	0.00	0.00	0	0.00	0	0	98.70	2005
176	NALU	Nalu	Guinea	FIXEDUNIV	1	95.00	99.00	1900	0.00	0.00	0	0.00	0	0	98.70	2005
177	YALU	Yalunka	Guinea	FIXEDUNIV	1	95.00	99.00	1900	0.00	0.00	0	0.00	0	0	98.70	2005
178	CRGU	CreoleGuinea	Guinea	FIXEDUNIV	1	95.00	99.00	1900	0.00	0.00	0	0.00	0	0	98.70	2005
179	CVER	CapeVerdean	CapeVerdean	CVERDEAN	1	5.00	9.00	1900	0.00	0.00	0	0.00	0	0	10.00	2000
180	CVEC	CapeVerdeanContinent	CapeVerdeanContinent	NOTUNIFT1	1	15.00	35.00	1980	0.00	0.00	0	0.00	0	0	60.00	2010
181	CRGB	CreoleGBissau	Bissau	FIXEDUNIV	1	91.00	95.00	1900	0.00	0.00	0	0.00	0	0	95.00	2000
182	PAPE	Papel	Bissau	FIXEDUNIV	1	91.00	95.00	1900	0.00	0.00	0	0.00	0	0	95.00	2000
183	BALA	Balanta	Balanta	NOTUNIFT1	1	30.00	40.00	1990	0.00	0.00	0	0.00	0	0	50.00	2013
184	MANS	Mansuanca	CIvoire_Mande_N	FIXEDUNIV	1	96.00	100.00	1900	0.00	0.00	0	0.00	0	0	99.50	2011
185	MNHA	Mancanha_Brame	Mancanha_Brame	ONGNOTC	1	80.00	92.00	1899	0.00	0.00	0	0.00	0	0	87.00	1997
186	MANJ	Manjaco	Manjaco	ONGNOTC	1	75.00	85.00	1899	0.00	0.00	0	0.00	0	0	80.00	1997
187	BIJA	Bijago	Bijago	ONGNOTC	1	50.00	70.00	1899	0.00	0.00	0	0.00	0	0	40.00	2000
188	BFDA	Biafada	Bissau	FIXEDUNIV	1	91.00	95.00	1900	0.00	0.00	0	0.00	0	0	95.00	2000
189	FLUP	Felupe	Jola	ONGNOTC	1	40.00	60.00	1899	0.00	0.00	0	0.00	0	0	65.00	1993
190	BNUK	Bainuk	Senegal	FIXEDUNIV	1	94.00	98.00	1900	0.00	0.00	0	0.00	0	0	98.20	2005
191	JOLA	Jola	Jola	ONGNOTC	1	40.00	60.00	1899	0.00	0.00	0	0.00	0	0	65.00	1993
192	WOLF	Wolof	Senegal	FIXEDUNIV	1	94.00	98.00	1920	0.00	0.00	0	0.00	0	0	98.20	2005
193	LEBU	Lebou	Senegal	FIXEDUNIV	1	94.00	98.00	1920	0.00	0.00	0	0.00	0	0	98.20	2005
194	SERE	Serere	Senegal	FIXEDUNIV	1	94.00	98.00	1900	0.00	0.00	0	0.00	0	0	98.20	2005
195	IGBO	Igbo	Nigeria_Igbo	FIXEDUNIV	1	94.00	98.00	1900	0.00	0.00	0	0.00	0	0	97.90	2008
196	IGIS	Igala_Isekiri	Nigeria_Igala	FIXEDUNIV	1	94.00	98.00	1900	0.00	0.00	0	0.00	0	0	98.10	2008
197	IBEF	Ibibio_Efik	Nigeria_Ibibio	FIXEDUNIV	1	94.00	98.00	1900	0.00	0.00	0	0.00	0	0	98.10	2008
198	MBBE	Mbembe_Bendi	Nigeria_Ibibio	NOTUNIFT1	1	65.00	85.00	1940	0.00	0.00	0	0.00	0	0	98.10	2008
199	EDO	Edo	Nigeria_Others	FIXEDUNIV	1	94.00	98.00	1900	0.00	0.00	0	0.00	0	0	97.90	2008
200	ISED	Isoko_Edoid	Nigeria_Others	FIXEDUNIV	1	94.00	98.00	1900	0.00	0.00	0	0.00	0	0	97.90	2008
201	TIV	Tiv	Nigeria_Tiv	FIXEDUNIV	1	95.00	99.00	1900	0.00	0.00	0	0.00	0	0	99.20	2008
202	IJAW	Ijaw_Izon	Nigeria_Ijaw_Izon	FIXEDUNIV	1	94.00	98.00	1900	0.00	0.00	0	0.00	0	0	98.00	2008
203	NUPE	Nupe	Nigeria_Others	ONGCONC	1	30.00	70.00	1920	0.00	0.00	0	0.00	0	0	97.90	2008
204	IGBI	Igbira	Nigeria_Others	FIXEDUNIV	1	94.00	98.00	1900	0.00	0.00	0	0.00	0	0	97.90	2008
205	BIUM	Biu_Mandara	Nigeria_Others	ONGCONC	1	30.00	50.00	1920	0.00	0.00	0	0.00	0	0	97.90	2008
206	NICH	Nigerian_Chadic	Nigeria_Hausa	FIXEDUNIV	1	93.00	97.00	1900	0.00	0.00	0	0.00	0	0	97.40	2008
207	ADUB	Adamawa_Ubangi	Nigeria_Others	ONGCONC	1	35.00	55.00	1920	0.00	0.00	0	0.00	0	0	97.90	2008
208	IDOM	Idoma	Nigeria_Others	FIXEDUNIV	1	94.00	98.00	1900	0.00	0.00	0	0.00	0	0	97.90	2008
209	JUKU	Jukun	Nigeria_Others	ONGCONC	1	60.00	80.00	1910	0.00	0.00	0	0.00	0	0	97.90	2008
210	BRYR	Birom_Yergum	Nigeria_Others	ONGCONC	1	40.00	60.00	1930	0.00	0.00	0	0.00	0	0	97.90	2008
211	MAMB	Mambila	Nigeria_Ekoi	FIXEDUNIV	1	95.00	99.00	1900	0.00	0.00	0	0.00	0	0	99.00	2008
212	JRWN	Jarawan	Nigeria_Ekoi	ONGCONC	1	40.00	60.00	1930	0.00	0.00	0	0.00	0	0	99.00	2008
213	EKOI	Ekoi	Nigeria_Ekoi	FIXEDUNIV	1	95.00	99.00	1900	0.00	0.00	0	0.00	0	0	99.00	2008
214	KNJI	Kainji	Nigeria_Others	ONGCONC	1	70.00	90.00	1920	0.00	0.00	0	0.00	0	0	97.90	2008
215	KANU	Kanuri	Niger	FIXEDUNIV	1	95.00	99.00	1900	0.00	0.00	0	0.00	0	0	99.40	2006
216	DJER	Djerma	Niger	FIXEDUNIV	1	95.00	99.00	1900	0.00	0.00	0	0.00	0	0	99.40	2006
217	SONG	Songhai	Niger	FIXEDUNIV	1	95.00	99.00	1900	0.00	0.00	0	0.00	0	0	99.40	2006
218	DAZA	Daza	Niger	FIXEDUNIV	1	95.00	99.00	1900	0.00	0.00	0	0.00	0	0	99.40	2006
219	KANE	Kanembu	Niger	FIXEDUNIV	1	95.00	99.00	1900	0.00	0.00	0	0.00	0	0	99.40	2006
220	TEDA	Teda	Niger	FIXEDUNIV	1	95.00	99.00	1900	0.00	0.00	0	0.00	0	0	99.40	2006
221	SUDY	Sudye	Niger	FIXEDUNIV	1	95.00	99.00	1900	0.00	0.00	0	0.00	0	0	99.40	2006
222	ZGWA	Zaghawa	Niger	FIXEDUNIV	1	95.00	99.00	1900	0.00	0.00	0	0.00	0	0	99.40	2006
