# Supplementary material for: Male Circumcision and the Epidemic Emergence of HIV-2 in West Africa
Source: PLoS One. 2016 Dec 7;11(12):e0166805. doi: 10.1371/journal.pone.0166805 (PMC5142780; doi:10.1371/journal.pone.0166805)
Supplement: S1 Computer Code — (ZIP) [file pone.0166805.s002.zip › tab_ethnicpcities.txt]

entry "cnum" "city" "ypart" "egroup" "pcafr" "pcall" "npec" "npe1" "npe2" "pcn" "tyentr" "typop" "egcode" "nensubt"
1	1	Abidjan	1955	Moor	0.17	0.16	185	0	0	1	1	1	MOOR	0
2	1	Abidjan	1955	Tuareg	0.00	0.00	5	0	0	1	1	1	TREG	0
3	1	Abidjan	1955	Foulbe	1.23	1.15	1356	0	0	1	1	1	FULA	0
4	1	Abidjan	1955	Toucouleur	0.57	0.53	630	0	0	1	1	1	TUKU	0
5	1	Abidjan	1955	Mandinga	0.06	0.05	64	0	0	1	1	1	MDKA	0
6	1	Abidjan	1955	Malinke	4.44	4.14	4892	0	0	1	1	1	MLNK	0
7	1	Abidjan	1955	Bambara	3.52	3.27	3871	0	0	1	1	1	BAMB	0
8	1	Abidjan	1955	Dioula	5.61	5.22	6177	0	0	1	1	1	DIOU	0
9	1	Abidjan	1955	Bozo	0.09	0.08	100	0	0	1	1	1	BOZO	0
10	1	Abidjan	1955	Sarakole	1.22	1.13	1340	0	0	1	1	1	SONK	0
11	1	Abidjan	1955	Khassounke	0.08	0.07	86	0	0	1	1	1	KSNK	0
12	1	Abidjan	1955	Koranko	0.01	0.01	13	0	0	1	1	1	KORK	0
13	1	Abidjan	1955	Other_Sudanese	0.54	0.51	598	0	0	1	1	2	OMAL1	0
14	1	Abidjan	1955	Mossi	9.73	9.06	10710	0	0	1	1	1	MOSS	0
15	1	Abidjan	1955	Gourmantche	0.03	0.03	30	0	0	1	1	1	GRMA	0
16	1	Abidjan	1955	Dagomba	0.00	0.00	3	0	0	1	1	1	DAGO	0
17	1	Abidjan	1955	Boussa	0.25	0.24	280	0	0	1	1	1	BUSA	0
18	1	Abidjan	1955	Bousance	0.30	0.28	331	0	0	1	1	1	BSCE	0
19	1	Abidjan	1955	Yowaba	0.09	0.09	101	0	0	1	1	1	YOWA	0
20	1	Abidjan	1955	Gourounsi_S_Nunuma	0.89	0.83	977	0	0	1	1	1	GNSI	0
21	1	Abidjan	1955	N_Nunuma+similar	0.17	0.16	189	0	0	1	1	1	NUNN	0
22	1	Abidjan	1955	Lobi+Birifor	0.56	0.52	618	0	0	1	1	1	LOBI	0
23	1	Abidjan	1955	Dagari	0.23	0.21	252	0	0	1	1	1	DAGA	0
24	1	Abidjan	1955	Dorossie+Gan	0.00	0.00	5	0	0	1	1	1	DORO	0
25	1	Abidjan	1955	Dian+Vigue	0.19	0.18	209	0	0	1	1	1	DIAN	0
26	1	Abidjan	1955	Koulango+Teguessie	0.04	0.04	44	0	0	1	1	1	KULG	0
27	1	Abidjan	1955	Dogon	0.87	0.81	956	0	0	1	1	1	DGON	0
28	1	Abidjan	1955	Bobo	2.10	1.95	2310	0	0	1	1	1	BOBO	0
29	1	Abidjan	1955	Bobo_Oule	0.03	0.03	34	0	0	1	1	1	BWAM	0
30	1	Abidjan	1955	Toussian+similar	0.22	0.20	240	0	0	1	1	1	TOUS	0
31	1	Abidjan	1955	Senoufo	2.94	2.74	3236	0	0	1	1	1	SENU	0
32	1	Abidjan	1955	Gouin+Tourka	0.30	0.28	330	0	0	1	1	1	GUTU	0
33	1	Abidjan	1955	Other_Voltaic	0.17	0.16	192	0	0	1	1	2	OBUR1	0
34	1	Abidjan	1955	Haoussa	0.66	0.62	730	0	0	1	1	1	HAUS	0
35	1	Abidjan	1955	Kanouri	0.04	0.04	49	0	0	1	1	1	KANU	0
36	1	Abidjan	1955	Djerma	0.31	0.29	337	0	0	1	1	1	DJER	0
37	1	Abidjan	1955	Songhai	0.17	0.15	182	0	0	1	1	1	SONG	0
38	1	Abidjan	1955	Niger	0.21	0.19	229	0	0	1	1	2	NIGER	0
39	1	Abidjan	1955	Wolof+Lebou	1.62	1.51	1789	0	0	1	1	1	WOLF	0
40	1	Abidjan	1955	Serere	0.02	0.02	21	0	0	1	1	1	SERE	0
41	1	Abidjan	1955	Jola+similar	0.03	0.03	38	0	0	1	1	1	JOLA	0
42	1	Abidjan	1955	Baga	0.03	0.03	31	0	0	1	1	1	BAGA	0
43	1	Abidjan	1955	Soussou	0.48	0.44	525	0	0	1	1	1	SUSU	0
44	1	Abidjan	1955	Other_Guinean	0.07	0.06	76	0	0	1	1	2	OGUI1	0
45	1	Abidjan	1955	Temne	0.00	0.00	1	0	0	1	1	1	TEMN	0
46	1	Abidjan	1955	Mende	0.10	0.09	110	0	0	1	1	1	MEND	0
47	1	Abidjan	1955	Liberian_Kru+Grebo	0.26	0.24	284	0	0	1	1	1	GREB	0
48	1	Abidjan	1955	Kissi	0.05	0.05	58	0	0	1	1	1	KISS	0
49	1	Abidjan	1955	Kpelle	0.16	0.15	181	0	0	1	1	1	KPEL	0
50	1	Abidjan	1955	Yacouba+Mano	1.06	0.99	1171	0	0	1	1	1	YACO	0
51	1	Abidjan	1955	Toma	0.04	0.04	45	0	0	1	1	1	TOMA	0
52	1	Abidjan	1955	Guere	1.52	1.42	1674	0	0	1	1	1	GUER	0
53	1	Abidjan	1955	Wobe	2.46	2.29	2706	0	0	1	1	1	WOBE	0
54	1	Abidjan	1955	Bete	5.75	5.36	6337	0	0	1	1	1	BETE	0
55	1	Abidjan	1955	Dida	0.95	0.88	1044	0	0	1	1	1	DIDA	0
56	1	Abidjan	1955	Gourou	2.91	2.71	3208	0	0	1	1	1	GURU	0
57	1	Abidjan	1955	Gagou	0.37	0.34	403	0	0	1	1	1	GAGU	0
58	1	Abidjan	1955	Bakwe	0.14	0.13	158	0	0	1	1	1	BAKW	0
59	1	Abidjan	1955	Other_Eburnean	0.85	0.79	931	0	0	1	1	1	KRUT	0
60	1	Abidjan	1955	Attie	2.67	2.49	2941	0	0	1	1	1	ATTI	0
61	1	Abidjan	1955	Adioukrou	2.54	2.37	2801	0	0	1	1	1	ADKR	0
62	1	Abidjan	1955	Aladian+Avikam	1.19	1.11	1312	0	0	1	1	1	ALAD	0
63	1	Abidjan	1955	Ebrie	7.44	6.93	8196	0	0	1	1	1	EBRI	0
64	1	Abidjan	1955	Aboure	1.13	1.05	1242	0	0	1	1	1	ABRE	0
65	1	Abidjan	1955	Baoule	10.51	9.78	11569	0	0	1	1	1	BAUL	0
66	1	Abidjan	1955	Agni	2.23	2.08	2455	0	0	1	1	1	AGNI	0
67	1	Abidjan	1955	Nzema	1.37	1.28	1512	0	0	1	1	1	NZEM	0
68	1	Abidjan	1955	Ashanti+similar	0.11	0.10	124	0	0	1	1	1	ASHA	0
69	1	Abidjan	1955	Abron	0.06	0.05	63	0	0	1	1	1	ABRO	0
70	1	Abidjan	1955	Ga+Adangme	0.01	0.01	14	0	0	1	1	1	GAAD	0
71	1	Abidjan	1955	Guang	0.02	0.02	18	0	0	1	1	1	GUAN	0
72	1	Abidjan	1955	Guen+Mina+Popo	1.45	1.35	1595	0	0	1	1	1	MINA	0
73	1	Abidjan	1955	Ewe	0.08	0.07	86	0	0	1	1	1	EWE	0
74	1	Abidjan	1955	Adja+Aizo	0.08	0.07	87	0	0	1	1	1	AIZO	0
75	1	Abidjan	1955	Fon	1.16	1.08	1275	0	0	1	1	1	FON	0
76	1	Abidjan	1955	Goun	0.73	0.68	802	0	0	1	1	1	GOUN	0
77	1	Abidjan	1955	Xweda	0.11	0.10	119	0	0	1	1	1	XWED	0
78	1	Abidjan	1955	Yoruba	1.00	0.93	1098	0	0	1	1	1	YORU	0
79	1	Abidjan	1955	Dahomey	0.69	0.64	762	0	0	1	1	2	BENIN	0
80	1	Abidjan	1955	Togo	1.26	1.17	1382	0	0	1	1	2	TOGO0	0
81	1	Abidjan	1955	Nigeria	3.01	2.81	3320	0	0	1	1	2	NGRIA	0
82	1	Abidjan	1955	Gold_Coast	4.23	3.94	4663	0	0	1	1	2	GHANA	0
83	1	Abidjan	1955	Total_Africans	100.00	93.13	110118	0	0	1	5	0	TOTA	0
84	1	Abidjan	1955	_	0.00	0.00	0	0	0	0	0	0	VOID	0
85	1	Abidjan	1955	Syrian+Lebanese	0.32	0.29	348	0	0	1	1	1	SYLE	0
86	1	Abidjan	1955	European	7.06	6.58	7778	0	0	1	1	1	EURO	0
87	1	Abidjan	1955	Total_nonAfricans	7.38	6.87	8126	0	0	1	6	0	TOTN	0
88	1	Abidjan	1955	_	0.00	0.00	0	0	0	0	0	0	VOID	0
89	1	Abidjan	1955	ABID55_Total	107.38	100.00	118244	0	0	1	7	0	TOTT	0
90	0	_	0	_	0.00	0.00	0	0	0	0	0	0	VOID	0
91	0	_	0	_	0.00	0.00	0	0	0	0	0	0	VOID	0
92	2	Abidjan	1936	Ebrie	27.13	25.57	6474	0	0	1	1	1	EBRI	0
93	2	Abidjan	1936	Abidjan_1955	72.87	68.66	17388	0	0	1	1	3	ABID55	0
94	2	Abidjan	1936	Total_Africans	100.00	94.23	23862	0	0	1	5	0	TOTA	0
95	2	Abidjan	1936	_	0.00	0.00	0	0	0	0	0	0	VOID	0
96	2	Abidjan	1936	Syrian+Lebanese	0.63	0.59	150	0	0	1	1	1	SYLE	0
97	2	Abidjan	1936	European	5.49	5.18	1311	0	0	1	1	1	EURO	0
98	2	Abidjan	1936	Total_nonAfricans	6.12	5.77	1461	0	0	1	6	0	TOTN	0
99	2	Abidjan	1936	_	0.00	0.00	0	0	0	0	0	0	VOID	0
100	2	Abidjan	1936	ABID36_Total	106.12	100.00	25323	0	0	1	7	0	TOTT	0
101	0	_	0	_	0.00	0.00	0	0	0	0	0	0	VOID	0
102	0	_	0	_	0.00	0.00	0	0	0	0	0	0	VOID	0
103	3	Bouake	1958	Baoule	23.10	22.43	11550	0	0	1	1	1	BAUL	0
104	3	Bouake	1958	Senufo+similar	14.53	14.10	7263	0	0	1	1	1	SENU	0
105	3	Bouake	1958	Dioula+Malinke	27.37	26.57	13684	0	0	1	1	1	DIOU	0
106	3	Bouake	1958	Mali	10.13	9.84	5066	0	0	1	1	2	MALI0	0
107	3	Bouake	1958	Haute_Volta	5.67	5.51	2837	0	0	1	1	2	BFASO	0
108	3	Bouake	1958	Guinea	2.18	2.12	1092	0	0	1	1	2	GUINE	0
109	3	Bouake	1958	Koulango	1.88	1.83	941	0	0	1	1	1	KULG	0
110	3	Bouake	1958	Bete	1.73	1.68	866	0	0	1	1	1	BETE	0
111	3	Bouake	1958	Agni	1.51	1.46	753	0	0	1	1	1	AGNI	0
112	3	Bouake	1958	Gourou	1.05	1.02	527	0	0	1	1	1	GURU	0
113	3	Bouake	1958	Guere	0.83	0.80	414	0	0	1	1	1	GUER	0
114	3	Bouake	1958	Other_Ivorian	10.01	9.72	5007	0	0	1	1	2	OIVO1	0
115	3	Bouake	1958	Total_Africans	100.00	97.09	50000	0	0	1	5	0	TOTA	0
116	3	Bouake	1958	_	0.00	0.00	0	0	0	0	0	0	VOID	0
117	3	Bouake	1958	Syrian+Lebanese	0.00	0.00	0	0	0	1	8	1	SYLE	0
118	3	Bouake	1958	European	3.00	2.91	1500	0	0	1	1	1	EURO	0
119	3	Bouake	1958	Total_nonAfricans	3.00	2.91	1500	0	0	1	6	0	TOTN	0
120	3	Bouake	1958	_	0.00	0.00	0	0	0	0	0	0	VOID	0
121	3	Bouake	1958	BOUA58_Total	103.00	100.00	51500	0	0	1	7	0	TOTT	0
122	0	_	0	_	0.00	0.00	0	0	0	0	0	0	VOID	0
123	0	_	0	_	0.00	0.00	0	0	0	0	0	0	VOID	0
124	4	Bouake	1930	Baoule	16.07	15.81	1600	0	0	1	1	1	BAUL	0
125	4	Bouake	1930	Bouake_1958	83.93	82.57	8354	0	0	1	1	3	BOUA58	0
126	4	Bouake	1930	Total_Africans	100.00	98.38	9954	0	0	1	5	0	TOTA	0
127	4	Bouake	1930	_	0.00	0.00	0	0	0	0	0	0	VOID	0
128	4	Bouake	1930	Syrian+Lebanese	0.00	0.00	0	0	0	1	8	1	SYLE	0
129	4	Bouake	1930	European	1.65	1.62	164	0	0	1	1	1	EURO	0
130	4	Bouake	1930	Total_nonAfricans	1.65	1.62	164	0	0	1	6	0	TOTN	0
131	4	Bouake	1930	_	0.00	0.00	0	0	0	0	0	0	VOID	0
132	4	Bouake	1930	BOUA30_Total	101.65	100.00	10118	0	0	1	7	0	TOTT	0
133	0	_	0	_	0.00	0.00	0	0	0	0	0	0	VOID	0
134	0	_	0	_	0.00	0.00	0	0	0	0	0	0	VOID	0
135	5	Man	1975	CI_Abengourou	0.31	0.31	165	0	0	1	1	2	CIABE	0
136	5	Man	1975	CI_Abidjan	2.61	2.61	1390	0	0	1	1	2	CIABI	0
137	5	Man	1975	CI_Aboisso	0.25	0.25	133	0	0	1	1	2	CIABO	0
138	5	Man	1975	CI_Adzope	0.21	0.21	111	0	0	1	1	2	CIADZ	0
139	5	Man	1975	CI_Agboville	0.24	0.23	125	0	0	1	1	2	CIAGB	0
140	5	Man	1975	CI_Biankouma	4.29	4.27	2279	0	0	1	1	2	CIBIA	0
141	5	Man	1975	CI_Bondoukou	0.14	0.14	74	0	0	1	1	2	CIBON	0
142	5	Man	1975	CI_Bouafle	0.52	0.52	276	0	0	1	1	2	CIBFL	0
143	5	Man	1975	CI_Bouake	1.78	1.77	945	0	0	1	1	2	CIBKE	0
144	5	Man	1975	CI_Bouna	0.02	0.02	10	0	0	1	1	2	CIBNA	0
145	5	Man	1975	CI_Boundiali	0.61	0.61	323	0	0	1	1	2	CIBLI	0
146	5	Man	1975	CI_Dabakala	0.05	0.05	26	0	0	1	1	2	CIDAB	0
147	5	Man	1975	CI_Daloa	1.54	1.53	817	0	0	1	1	2	CIDAL	0
148	5	Man	1975	CI_Danane	2.93	2.92	1559	0	0	1	1	2	CIDAN	0
149	5	Man	1975	CI_Dimbokro	0.46	0.46	244	0	0	1	1	2	CIDIM	0
150	5	Man	1975	CI_Divo	0.40	0.40	215	0	0	1	1	2	CIDIV	0
151	5	Man	1975	CI_Ferkessedougou	0.09	0.09	47	0	0	1	1	2	CIFER	0
152	5	Man	1975	CI_Gagnoa	0.80	0.80	427	0	0	1	1	2	CIGAG	0
153	5	Man	1975	CI_Guiglo	2.03	2.02	1077	0	0	1	1	2	CIGUI	0
154	5	Man	1975	CI_Katiola	0.15	0.15	79	0	0	1	1	2	CIKAT	0
155	5	Man	1975	CI_Korhogo	0.55	0.54	290	0	0	1	1	2	CIKOR	0
156	5	Man	1975	CI_Man	46.33	46.18	24636	0	0	1	1	2	CIMAN	0
157	5	Man	1975	CI_Odienne	2.17	2.16	1154	0	0	1	1	2	CIODI	0
158	5	Man	1975	CI_Sassandra	0.51	0.50	269	0	0	1	1	2	CISAS	0
159	5	Man	1975	CI_Seguela	1.51	1.51	804	0	0	1	1	2	CISEG	0
160	5	Man	1975	CI_Touba	4.32	4.31	2299	0	0	1	1	2	CITOU	0
161	5	Man	1975	Liberia	0.11	0.11	57	0	0	1	1	2	LIBER	0
162	5	Man	1975	Guinea	11.26	11.22	5986	0	0	1	1	2	GUINE	0
163	5	Man	1975	Mali	8.60	8.58	4575	0	0	1	1	2	MALI0	0
164	5	Man	1975	Haute_Volta	3.51	3.50	1865	0	0	1	1	2	BFASO	0
165	5	Man	1975	Ghana	0.26	0.26	140	0	0	1	1	2	GHANA	0
166	5	Man	1975	Benin	0.38	0.38	204	0	0	1	1	2	BENIN	0
167	5	Man	1975	Niger	0.33	0.32	173	0	0	1	1	2	NIGER	0
168	5	Man	1975	Nigeria	0.24	0.24	127	0	0	1	1	2	NGRIA	0
169	5	Man	1975	Senegal	0.51	0.51	271	0	0	1	1	2	SENEG	0
170	5	Man	1975	Total_Africans	100.00	99.67	53172	0	0	1	5	0	TOTA	0
171	5	Man	1975	_	0.00	0.00	0	0	0	0	0	0	VOID	0
172	5	Man	1975	Syrian+Lebanese	0.00	0.00	0	0	0	1	8	1	SYLE	0
173	5	Man	1975	European	0.33	0.33	175	0	0	1	1	1	EURO	0
174	5	Man	1975	Total_nonAfricans	0.33	0.33	175	0	0	1	6	0	TOTN	0
175	5	Man	1975	_	0.00	0.00	0	0	0	0	0	0	VOID	0
176	5	Man	1975	MAN060_Total	100.33	100.00	53347	0	0	1	7	0	TOTT	0
177	0	_	0	_	0.00	0.00	0	0	0	0	0	0	VOID	0
178	0	_	0	_	0.00	0.00	0	0	0	0	0	0	VOID	0
179	6	Bondoukou	1975	CI_Abengourou	0.61	0.61	370	0	0	1	1	2	CIABE	0
180	6	Bondoukou	1975	CI_Abidjan	1.71	1.71	1037	0	0	1	1	2	CIABI	0
181	6	Bondoukou	1975	CI_Aboisso	0.25	0.25	150	0	0	1	1	2	CIABO	0
182	6	Bondoukou	1975	CI_Adzope	0.34	0.34	207	0	0	1	1	2	CIADZ	0
183	6	Bondoukou	1975	CI_Agboville	0.24	0.24	143	0	0	1	1	2	CIAGB	0
184	6	Bondoukou	1975	CI_Biankouma	0.01	0.01	8	0	0	1	1	2	CIBIA	0
185	6	Bondoukou	1975	CI_Bondoukou	25.88	25.84	15703	0	0	1	1	2	CIBON	0
186	6	Bondoukou	1975	CI_Bouafle	0.28	0.28	171	0	0	1	1	2	CIBFL	0
187	6	Bondoukou	1975	CI_Bouake	0.89	0.89	542	0	0	1	1	2	CIBKE	0
188	6	Bondoukou	1975	CI_Bouna	2.43	2.43	1477	0	0	1	1	2	CIBNA	0
189	6	Bondoukou	1975	CI_Boundiali	0.09	0.09	53	0	0	1	1	2	CIBLI	0
190	6	Bondoukou	1975	CI_Dabakala	0.03	0.03	21	0	0	1	1	2	CIDAB	0
191	6	Bondoukou	1975	CI_Daloa	0.33	0.33	202	0	0	1	1	2	CIDAL	0
192	6	Bondoukou	1975	CI_Danane	0.08	0.08	49	0	0	1	1	2	CIDAN	0
193	6	Bondoukou	1975	CI_Dimbokro	0.49	0.49	295	0	0	1	1	2	CIDIM	0
194	6	Bondoukou	1975	CI_Divo	0.20	0.20	119	0	0	1	1	2	CIDIV	0
195	6	Bondoukou	1975	CI_Ferkessedougou	0.12	0.12	71	0	0	1	1	2	CIFER	0
196	6	Bondoukou	1975	CI_Gagnoa	0.26	0.26	157	0	0	1	1	2	CIGAG	0
197	6	Bondoukou	1975	CI_Guiglo	0.17	0.17	102	0	0	1	1	2	CIGUI	0
198	6	Bondoukou	1975	CI_Katiola	0.11	0.11	67	0	0	1	1	2	CIKAT	0
199	6	Bondoukou	1975	CI_Korhogo	0.23	0.23	137	0	0	1	1	2	CIKOR	0
200	6	Bondoukou	1975	CI_Man	0.25	0.25	153	0	0	1	1	2	CIMAN	0
201	6	Bondoukou	1975	CI_Odienne	0.11	0.11	65	0	0	1	1	2	CIODI	0
202	6	Bondoukou	1975	CI_Sassandra	0.16	0.16	96	0	0	1	1	2	CISAS	0
203	6	Bondoukou	1975	CI_Seguela	0.14	0.14	84	0	0	1	1	2	CISEG	0
204	6	Bondoukou	1975	CI_Touba	0.12	0.12	75	0	0	1	1	2	CITOU	0
205	6	Bondoukou	1975	Liberia	0.03	0.03	17	0	0	1	1	2	LIBER	0
206	6	Bondoukou	1975	Guinea	0.36	0.36	218	0	0	1	1	2	GUINE	0
207	6	Bondoukou	1975	Mali	3.01	3.00	1825	0	0	1	1	2	MALI0	0
208	6	Bondoukou	1975	Haute_Volta	46.98	46.91	28508	0	0	1	1	2	BFASO	0
209	6	Bondoukou	1975	Ghana	8.62	8.61	5234	0	0	1	1	2	GHANA	0
210	6	Bondoukou	1975	Benin	2.62	2.62	1591	0	0	1	1	2	BENIN	0
211	6	Bondoukou	1975	Niger	2.30	2.29	1394	0	0	1	1	2	NIGER	0
212	6	Bondoukou	1975	Nigeria	0.44	0.44	268	0	0	1	1	2	NGRIA	0
213	6	Bondoukou	1975	Senegal	0.13	0.13	78	0	0	1	1	2	SENEG	0
214	6	Bondoukou	1975	Total_Africans	100.00	99.85	60687	0	0	1	5	0	TOTA	0
215	6	Bondoukou	1975	_	0.00	0.00	0	0	0	0	0	0	VOID	0
216	6	Bondoukou	1975	Syrian+Lebanese	0.00	0.00	0	0	0	1	8	1	SYLE	0
217	6	Bondoukou	1975	European	0.15	0.15	89	0	0	1	1	1	EURO	0
218	6	Bondoukou	1975	Total_nonAfricans	0.15	0.15	89	0	0	1	6	0	TOTN	0
219	6	Bondoukou	1975	_	0.00	0.00	0	0	0	0	0	0	VOID	0
220	6	Bondoukou	1975	BOND60_Total	100.15	100.00	60776	0	0	1	7	0	TOTT	0
221	0	_	0	_	0.00	0.00	0	0	0	0	0	0	VOID	0
222	0	_	0	_	0.00	0.00	0	0	0	0	0	0	VOID	0
223	7	Korhogo	1975	CI_Abengourou	0.36	0.36	164	0	0	1	1	2	CIABE	0
224	7	Korhogo	1975	CI_Abidjan	3.02	3.00	1385	0	0	1	1	2	CIABI	0
225	7	Korhogo	1975	CI_Aboisso	0.20	0.19	90	0	0	1	1	2	CIABO	0
226	7	Korhogo	1975	CI_Adzope	0.37	0.36	168	0	0	1	1	2	CIADZ	0
227	7	Korhogo	1975	CI_Agboville	0.50	0.50	230	0	0	1	1	2	CIAGB	0
228	7	Korhogo	1975	CI_Biankouma	0.09	0.09	40	0	0	1	1	2	CIBIA	0
229	7	Korhogo	1975	CI_Bondoukou	0.31	0.31	143	0	0	1	1	2	CIBON	0
230	7	Korhogo	1975	CI_Bouafle	0.65	0.64	297	0	0	1	1	2	CIBFL	0
231	7	Korhogo	1975	CI_Bouake	3.07	3.05	1410	0	0	1	1	2	CIBKE	0
232	7	Korhogo	1975	CI_Bouna	0.08	0.08	36	0	0	1	1	2	CIBNA	0
233	7	Korhogo	1975	CI_Boundiali	2.42	2.41	1112	0	0	1	1	2	CIBLI	0
234	7	Korhogo	1975	CI_Dabakala	0.14	0.14	65	0	0	1	1	2	CIDAB	0
235	7	Korhogo	1975	CI_Daloa	1.00	0.99	459	0	0	1	1	2	CIDAL	0
236	7	Korhogo	1975	CI_Danane	0.31	0.31	143	0	0	1	1	2	CIDAN	0
237	7	Korhogo	1975	CI_Dimbokro	1.01	1.00	461	0	0	1	1	2	CIDIM	0
238	7	Korhogo	1975	CI_Divo	0.32	0.32	146	0	0	1	1	2	CIDIV	0
239	7	Korhogo	1975	CI_Ferkessedougou	1.87	1.85	856	0	0	1	1	2	CIFER	0
240	7	Korhogo	1975	CI_Gagnoa	0.99	0.99	455	0	0	1	1	2	CIGAG	0
241	7	Korhogo	1975	CI_Guiglo	0.56	0.56	257	0	0	1	1	2	CIGUI	0
242	7	Korhogo	1975	CI_Katiola	0.83	0.82	381	0	0	1	1	2	CIKAT	0
243	7	Korhogo	1975	CI_Korhogo	54.56	54.18	25025	0	0	1	1	2	CIKOR	0
244	7	Korhogo	1975	CI_Man	0.98	0.97	450	0	0	1	1	2	CIMAN	0
245	7	Korhogo	1975	CI_Odienne	1.38	1.37	635	0	0	1	1	2	CIODI	0
246	7	Korhogo	1975	CI_Sassandra	0.27	0.27	123	0	0	1	1	2	CISAS	0
247	7	Korhogo	1975	CI_Seguela	0.87	0.86	398	0	0	1	1	2	CISEG	0
248	7	Korhogo	1975	CI_Touba	0.15	0.15	69	0	0	1	1	2	CITOU	0
249	7	Korhogo	1975	Liberia	0.02	0.02	11	0	0	1	1	2	LIBER	0
250	7	Korhogo	1975	Guinea	0.80	0.80	369	0	0	1	1	2	GUINE	0
251	7	Korhogo	1975	Mali	13.64	13.54	6255	0	0	1	1	2	MALI0	0
252	7	Korhogo	1975	Haute_Volta	7.24	7.19	3319	0	0	1	1	2	BFASO	0
253	7	Korhogo	1975	Ghana	0.40	0.40	185	0	0	1	1	2	GHANA	0
254	7	Korhogo	1975	Benin	0.17	0.17	80	0	0	1	1	2	BENIN	0
255	7	Korhogo	1975	Niger	0.50	0.50	229	0	0	1	1	2	NIGER	0
256	7	Korhogo	1975	Nigeria	0.58	0.57	264	0	0	1	1	2	NGRIA	0
257	7	Korhogo	1975	Senegal	0.33	0.33	153	0	0	1	1	2	SENEG	0
258	7	Korhogo	1975	Total_Africans	100.00	99.29	45863	0	0	1	5	0	TOTA	0
259	7	Korhogo	1975	_	0.00	0.00	0	0	0	0	0	0	VOID	0
260	7	Korhogo	1975	Syrian+Lebanese	0.00	0.00	0	0	0	1	8	1	SYLE	0
261	7	Korhogo	1975	European	0.72	0.71	329	0	0	1	1	1	EURO	0
262	7	Korhogo	1975	Total_nonAfricans	0.72	0.71	329	0	0	1	6	0	TOTN	0
263	7	Korhogo	1975	_	0.00	0.00	0	0	0	0	0	0	VOID	0
264	7	Korhogo	1975	KORH60_Total	100.72	100.00	46192	0	0	1	7	0	TOTT	0
265	0	_	0	_	0.00	0.00	0	0	0	0	0	0	VOID	0
266	0	_	0	_	0.00	0.00	0	0	0	0	0	0	VOID	0
267	8	Dabou	1975	CI_Abengourou	0.67	0.67	2688	0	0	1	1	2	CIABE	0
268	8	Dabou	1975	CI_Abidjan	31.38	31.24	125793	0	0	1	1	2	CIABI	0
269	8	Dabou	1975	CI_Aboisso	0.76	0.75	3030	0	0	1	1	2	CIABO	0
270	8	Dabou	1975	CI_Adzope	1.91	1.90	7646	0	0	1	1	2	CIADZ	0
271	8	Dabou	1975	CI_Agboville	1.91	1.91	7674	0	0	1	1	2	CIAGB	0
272	8	Dabou	1975	CI_Biankouma	0.27	0.27	1075	0	0	1	1	2	CIBIA	0
273	8	Dabou	1975	CI_Bondoukou	0.55	0.54	2194	0	0	1	1	2	CIBON	0
274	8	Dabou	1975	CI_Bouafle	1.58	1.57	6316	0	0	1	1	2	CIBFL	0
275	8	Dabou	1975	CI_Bouake	5.65	5.63	22662	0	0	1	1	2	CIBKE	0
276	8	Dabou	1975	CI_Bouna	0.11	0.11	430	0	0	1	1	2	CIBNA	0
277	8	Dabou	1975	CI_Boundiali	0.67	0.67	2700	0	0	1	1	2	CIBLI	0
278	8	Dabou	1975	CI_Dabakala	0.23	0.23	911	0	0	1	1	2	CIDAB	0
279	8	Dabou	1975	CI_Daloa	2.01	2.00	8070	0	0	1	1	2	CIDAL	0
280	8	Dabou	1975	CI_Danane	0.59	0.59	2370	0	0	1	1	2	CIDAN	0
281	8	Dabou	1975	CI_Dimbokro	2.51	2.50	10063	0	0	1	1	2	CIDIM	0
282	8	Dabou	1975	CI_Divo	1.38	1.37	5533	0	0	1	1	2	CIDIV	0
283	8	Dabou	1975	CI_Ferkessedougou	0.31	0.31	1245	0	0	1	1	2	CIFER	0
284	8	Dabou	1975	CI_Gagnoa	2.75	2.74	11025	0	0	1	1	2	CIGAG	0
285	8	Dabou	1975	CI_Guiglo	1.43	1.42	5714	0	0	1	1	2	CIGUI	0
286	8	Dabou	1975	CI_Katiola	0.38	0.38	1532	0	0	1	1	2	CIKAT	0
287	8	Dabou	1975	CI_Korhogo	0.74	0.74	2970	0	0	1	1	2	CIKOR	0
288	8	Dabou	1975	CI_Man	1.85	1.84	7427	0	0	1	1	2	CIMAN	0
289	8	Dabou	1975	CI_Odienne	1.53	1.52	6137	0	0	1	1	2	CIODI	0
290	8	Dabou	1975	CI_Sassandra	0.79	0.79	3186	0	0	1	1	2	CISAS	0
291	8	Dabou	1975	CI_Seguela	1.42	1.41	5678	0	0	1	1	2	CISEG	0
292	8	Dabou	1975	CI_Touba	0.55	0.55	2195	0	0	1	1	2	CITOU	0
293	8	Dabou	1975	Liberia	0.03	0.03	107	0	0	1	1	2	LIBER	0
294	8	Dabou	1975	Guinea	1.47	1.46	5874	0	0	1	1	2	GUINE	0
295	8	Dabou	1975	Mali	8.41	8.38	33728	0	0	1	1	2	MALI0	0
296	8	Dabou	1975	Haute_Volta	20.14	20.05	80715	0	0	1	1	2	BFASO	0
297	8	Dabou	1975	Ghana	2.14	2.13	8571	0	0	1	1	2	GHANA	0
298	8	Dabou	1975	Benin	1.02	1.02	4099	0	0	1	1	2	BENIN	0
299	8	Dabou	1975	Niger	1.22	1.22	4902	0	0	1	1	2	NIGER	0
300	8	Dabou	1975	Nigeria	1.36	1.35	5439	0	0	1	1	2	NGRIA	0
301	8	Dabou	1975	Senegal	0.29	0.29	1169	0	0	1	1	2	SENEG	0
302	8	Dabou	1975	Total_Africans	100.00	99.57	400868	0	0	1	5	0	TOTA	0
303	8	Dabou	1975	_	0.00	0.00	0	0	0	0	0	0	VOID	0
304	8	Dabou	1975	Syrian+Lebanese	0.00	0.00	0	0	0	1	8	1	SYLE	0
305	8	Dabou	1975	European	0.44	0.43	1751	0	0	1	1	1	EURO	0
306	8	Dabou	1975	Total_nonAfricans	0.44	0.43	1751	0	0	1	6	0	TOTN	0
307	8	Dabou	1975	_	0.00	0.00	0	0	0	0	0	0	VOID	0
308	8	Dabou	1975	DABO60_Total	100.44	100.00	402619	0	0	1	7	0	TOTT	0
309	0	_	0	_	0.00	0.00	0	0	0	0	0	0	VOID	0
310	0	_	0	_	0.00	0.00	0	0	0	0	0	0	VOID	0
311	9	Monrovia	1958	AmericoLiberians	17.20	16.73	8480	0	0	1	1	1	AMLI	0
312	9	Monrovia	1958	Bassa+Dewoin	21.51	20.91	10600	0	0	1	1	1	BASS	0
313	9	Monrovia	1958	Vai	6.92	6.73	3413	0	0	1	1	1	VAI	0
314	9	Monrovia	1958	Mende	1.52	1.48	751	0	0	1	1	1	MEND	0
315	9	Monrovia	1958	Gola	7.68	7.47	3786	0	0	1	1	1	GOLA	0
316	9	Monrovia	1958	Kpelle	8.33	8.10	4106	0	0	1	1	1	KPEL	0
317	9	Monrovia	1958	Loma	2.42	2.36	1194	0	0	1	1	1	LOMA	0
318	9	Monrovia	1958	Kru+Grebo	26.88	26.14	13250	0	0	1	1	1	KLAO	0
319	9	Monrovia	1958	Other_Liberian	7.53	7.32	3710	0	0	1	1	2	OLIB1	0
320	9	Monrovia	1958	Total_Africans	100.00	97.24	49290	0	0	1	5	0	TOTA	0
321	9	Monrovia	1958	_	0.00	0.00	0	0	0	0	0	0	VOID	0
322	9	Monrovia	1958	Syrian+Lebanese	0.81	0.79	400	0	0	1	1	1	SYLE	0
323	9	Monrovia	1958	European	0.41	0.39	200	0	0	1	1	1	EURO	0
324	9	Monrovia	1958	North_American	1.62	1.58	800	0	0	1	1	1	AMER	0
325	9	Monrovia	1958	Total_nonAfricans	2.84	2.76	1400	0	0	1	6	0	TOTN	0
326	9	Monrovia	1958	_	0.00	0.00	0	0	0	0	0	0	VOID	0
327	9	Monrovia	1958	MONR58_Total	102.84	100.00	50690	0	0	1	7	0	TOTT	0
328	0	_	0	_	0.00	0.00	0	0	0	0	0	0	VOID	0
329	0	_	0	_	0.00	0.00	0	0	0	0	0	0	VOID	0
330	10	Monrovia	1939	AmericoLiberians	51.67	50.82	6200	0	0	1	1	1	AMLI	0
331	10	Monrovia	1939	Kru+Grebo	19.17	18.85	2300	0	0	1	1	1	KLAO	0
332	10	Monrovia	1939	Others_Monrovia_1958	25.25	24.84	3030	0	0	1	1	2	OLIB2	0
333	10	Monrovia	1939	Other_Liberian	3.92	3.85	470	0	0	1	1	2	OLIB1	0
334	10	Monrovia	1939	Total_Africans	100.00	98.36	12000	0	0	1	5	0	TOTA	0
335	10	Monrovia	1939	_	0.00	0.00	0	0	0	0	0	0	VOID	0
336	10	Monrovia	1939	Syrian+Lebanese	0.00	0.00	0	0	0	1	8	1	SYLE	0
337	10	Monrovia	1939	European	0.33	0.33	40	0	0	1	1	1	EURO	0
338	10	Monrovia	1939	North_American	1.33	1.31	160	0	0	1	1	1	AMER	0
339	10	Monrovia	1939	Total_nonAfricans	1.67	1.64	200	0	0	1	6	0	TOTN	0
340	10	Monrovia	1939	_	0.00	0.00	0	0	0	0	0	0	VOID	0
341	10	Monrovia	1939	MONR39_Total	101.67	100.00	12200	0	0	1	7	0	TOTT	0
342	0	_	0	_	0.00	0.00	0	0	0	0	0	0	VOID	0
343	0	_	0	_	0.00	0.00	0	0	0	0	0	0	VOID	0
344	11	Buchanan	1958	Monrovia_1958	100.00	98.04	10000	0	0	1	1	3	MONR58	0
345	11	Buchanan	1958	Total_Africans	100.00	98.04	10000	0	0	1	5	0	TOTA	0
346	11	Buchanan	1958	_	0.00	0.00	0	0	0	0	0	0	VOID	0
347	11	Buchanan	1958	European	0.40	0.39	40	0	0	1	1	1	EURO	0
348	11	Buchanan	1958	North_American	1.60	1.57	160	0	0	1	1	1	AMER	0
349	11	Buchanan	1958	Total_nonAfricans	2.00	1.96	200	0	0	1	6	0	TOTN	0
350	11	Buchanan	1958	_	0.00	0.00	0	0	0	0	0	0	VOID	0
351	11	Buchanan	1958	BUCH58_Total	102.00	100.00	10200	0	0	1	7	0	TOTT	0
352	0	_	0	_	0.00	0.00	0	0	0	0	0	0	VOID	0
353	0	_	0	_	0.00	0.00	0	0	0	0	0	0	VOID	0
354	12	Buchanan	1939	Monrovia_1939	100.00	97.38	3710	0	0	1	1	3	MONR39	0
355	12	Buchanan	1939	Total_Africans	100.00	97.38	3710	0	0	1	5	0	TOTA	0
356	12	Buchanan	1939	_	0.00	0.00	0	0	0	0	0	0	VOID	0
357	12	Buchanan	1939	European	0.54	0.52	20	0	0	1	1	1	EURO	0
358	12	Buchanan	1939	North_American	2.16	2.10	80	0	0	1	1	1	AMER	0
359	12	Buchanan	1939	Total_nonAfricans	2.70	2.62	100	0	0	1	6	0	TOTN	0
360	12	Buchanan	1939	_	0.00	0.00	0	0	0	0	0	0	VOID	0
361	12	Buchanan	1939	BUCH39_Total	102.70	100.00	3810	0	0	1	7	0	TOTT	0
362	0	_	0	_	0.00	0.00	0	0	0	0	0	0	VOID	0
363	0	_	0	_	0.00	0.00	0	0	0	0	0	0	VOID	0
364	13	Freetown	1963	Creole_Krio	23.48	23.05	27730	0	0	1	1	1	KRIO	0
365	13	Freetown	1963	Fula	5.53	5.43	6533	0	0	1	1	1	FUTA	0
366	13	Freetown	1963	Gallinas_Vai	0.08	0.08	91	0	0	1	1	1	VAI	0
367	13	Freetown	1963	Gola	0.01	0.00	6	0	0	1	1	1	GOLA	0
368	13	Freetown	1963	Kissi	0.66	0.64	774	0	0	1	1	1	KISS	0
369	13	Freetown	1963	Kono	0.46	0.45	540	0	0	1	1	1	KONO	0
370	13	Freetown	1963	Krim_Bullom	0.02	0.02	29	0	0	1	1	1	BULL	0
371	13	Freetown	1963	Koranko	0.22	0.21	257	0	0	1	1	1	KORK	0
372	13	Freetown	1963	Limba	15.59	15.30	18410	0	0	1	1	1	LIMB	0
373	13	Freetown	1963	Loko	4.95	4.86	5842	0	0	1	1	1	LOKO	0
374	13	Freetown	1963	Mandingo	2.66	2.61	3141	0	0	1	1	1	MDKA	0
375	13	Freetown	1963	Mende	10.64	10.44	12561	0	0	1	1	1	MEND	0
376	13	Freetown	1963	Sherbro	2.58	2.54	3051	0	0	1	1	1	SHER	0
377	13	Freetown	1963	Susu	3.27	3.21	3865	0	0	1	1	1	SUSU	0
378	13	Freetown	1963	Temne	25.91	25.43	30595	0	0	1	1	1	TEMN	0
379	13	Freetown	1963	Vai	0.07	0.07	88	0	0	1	1	1	VAI	0
380	13	Freetown	1963	Yalunka	0.10	0.10	124	0	0	1	1	1	YALU	0
381	13	Freetown	1963	Krumen	3.78	3.71	4461	0	0	1	1	1	KLAO	0
382	13	Freetown	1963	Total_Africans	100.00	98.17	118098	0	0	1	5	0	TOTA	0
383	13	Freetown	1963	_	0.00	0.00	0	0	0	0	0	0	VOID	0
384	13	Freetown	1963	Syrian+Lebanese	1.06	1.04	1250	0	0	1	1	1	SYLE	0
385	13	Freetown	1963	European	0.38	0.37	450	0	0	1	1	1	EURO	0
386	13	Freetown	1963	British	0.42	0.42	500	0	0	1	1	1	BRIT	0
387	13	Freetown	1963	Total_nonAfricans	1.86	1.83	2200	0	0	1	6	0	TOTN	0
388	13	Freetown	1963	_	0.00	0.00	0	0	0	0	0	0	VOID	0
389	13	Freetown	1963	FREE63_Total	101.86	100.00	120298	0	0	1	7	0	TOTT	0
390	0	_	0	_	0.00	0.00	0	0	0	0	0	0	VOID	0
391	0	_	0	_	0.00	0.00	0	0	0	0	0	0	VOID	0
392	14	Freetown	1931	Creole_Krio	37.88	37.41	20970	0	0	1	1	1	KRIO	0
393	14	Freetown	1931	Temne	20.60	20.35	11405	0	0	1	1	1	TEMN	0
394	14	Freetown	1931	Mende	6.91	6.83	3828	0	0	1	1	1	MEND	0
395	14	Freetown	1931	Limba	8.96	8.85	4960	0	0	1	1	1	LIMB	0
396	14	Freetown	1931	Kru	8.06	7.96	4460	0	0	1	1	1	KLAO	0
397	14	Freetown	1931	Loko	2.95	2.91	1633	0	0	1	1	1	LOKO	0
398	14	Freetown	1931	Mandinka	2.44	2.41	1352	0	0	1	1	1	MDKA	0
399	14	Freetown	1931	Fula	2.02	2.00	1119	0	0	1	1	1	FUTA	0
400	14	Freetown	1931	Susu	2.62	2.59	1450	0	0	1	1	1	SUSU	0
401	14	Freetown	1931	Other_Sierra_Leonean	7.55	7.46	4181	0	0	1	1	2	OSLE1	0
402	14	Freetown	1931	Total_Africans	100.00	98.76	55358	0	0	1	5	0	TOTA	0
403	14	Freetown	1931	_	0.00	0.00	0	0	0	0	0	0	VOID	0
404	14	Freetown	1931	Syrian+Lebanese	0.72	0.71	400	0	0	1	1	1	SYLE	0
405	14	Freetown	1931	European	0.24	0.24	135	0	0	1	1	1	EURO	0
406	14	Freetown	1931	British	0.29	0.29	160	0	0	1	1	1	BRIT	0
407	14	Freetown	1931	Total_nonAfricans	1.26	1.24	695	0	0	1	6	0	TOTN	0
408	14	Freetown	1931	_	0.00	0.00	0	0	0	0	0	0	VOID	0
409	14	Freetown	1931	FREE31_Total	101.26	100.00	56053	0	0	1	7	0	TOTT	0
410	0	_	0	_	0.00	0.00	0	0	0	0	0	0	VOID	0
411	0	_	0	_	0.00	0.00	0	0	0	0	0	0	VOID	0
412	15	Conakry	1950	Soussou	43.48	40.97	20000	0	0	1	1	1	SUSU	0
413	15	Conakry	1950	Baga	18.48	17.41	8500	0	0	1	1	1	BAGA	0
414	15	Conakry	1950	Futajalon	18.48	17.41	8500	0	0	1	1	1	FUTA	0
415	15	Conakry	1950	Malinke	3.26	3.07	1500	0	0	1	1	1	MLNK	0
416	15	Conakry	1950	Kissi	2.17	2.05	1000	0	0	1	1	1	KISS	0
417	15	Conakry	1950	Toma	0.76	0.72	350	0	0	1	1	1	TOMA	0
418	15	Conakry	1950	Loma	0.76	0.72	350	0	0	1	1	1	LOMA	0
419	15	Conakry	1950	Sierra_Leone	3.70	3.48	1700	0	0	1	1	2	SLEON	0
420	15	Conakry	1950	Wolof+Lebou	3.26	3.07	1500	0	0	1	1	1	WOLF	0
421	15	Conakry	1950	Krumen	1.09	1.02	500	0	0	1	1	1	KRUT	0
422	15	Conakry	1950	CreoleGuinea	0.39	0.37	180	0	0	1	1	1	CRGU	0
423	15	Conakry	1950	Other_Guinean	4.17	3.93	1920	0	0	1	1	2	OGUI2	0
424	15	Conakry	1950	Total_Africans	100.00	94.23	46000	0	0	1	5	0	TOTA	0
425	15	Conakry	1950	_	0.00	0.00	0	0	0	0	0	0	VOID	0
426	15	Conakry	1950	Syrian+Lebanese	1.34	1.26	615	0	0	1	1	1	SYLE	0
427	15	Conakry	1950	European	4.78	4.51	2200	0	0	1	1	1	EURO	0
428	15	Conakry	1950	Total_nonAfricans	6.12	5.77	2815	0	0	1	6	0	TOTN	0
429	15	Conakry	1950	_	0.00	0.00	0	0	0	0	0	0	VOID	0
430	15	Conakry	1950	CONA50_Total	106.12	100.00	48815	0	0	1	7	0	TOTT	0
431	0	_	0	_	0.00	0.00	0	0	0	0	0	0	VOID	0
432	0	_	0	_	0.00	0.00	0	0	0	0	0	0	VOID	0
433	16	Conakry	1936	Soussou	34.72	32.21	4693	0	0	1	1	1	SUSU	0
434	16	Conakry	1936	Baga	26.45	24.55	3576	0	0	1	1	1	BAGA	0
435	16	Conakry	1936	Futajalon	5.91	5.48	799	0	0	1	1	1	FUTA	0
436	16	Conakry	1936	Malinke	5.50	5.11	744	0	0	1	1	1	MLNK	0
437	16	Conakry	1936	Kissi	2.69	2.50	364	0	0	1	1	1	KISS	0
438	16	Conakry	1936	Toma	0.95	0.88	128	0	0	1	1	1	TOMA	0
439	16	Conakry	1936	Loma	0.95	0.88	128	0	0	1	1	1	LOMA	0
440	16	Conakry	1936	Sierra_Leone	5.92	5.49	800	0	0	1	1	2	SLEON	0
441	16	Conakry	1936	Wolof+Lebou	6.66	6.18	900	0	0	1	1	1	WOLF	0
442	16	Conakry	1936	Krumen	2.22	2.06	300	0	0	1	1	1	KRUT	0
443	16	Conakry	1936	CreoleGuinea	1.11	1.03	150	0	0	1	1	1	CRGU	0
444	16	Conakry	1936	Other_Guinean	6.92	6.43	936	0	0	1	1	2	OGUI2	0
445	16	Conakry	1936	Total_Africans	100.00	92.79	13518	0	0	1	5	0	TOTA	0
446	16	Conakry	1936	_	0.00	0.00	0	0	0	0	0	0	VOID	0
447	16	Conakry	1936	Syrian+Lebanese	2.59	2.40	350	0	0	1	1	1	SYLE	0
448	16	Conakry	1936	European	5.18	4.81	700	0	0	1	1	1	EURO	0
449	16	Conakry	1936	Total_nonAfricans	7.77	7.21	1050	0	0	1	6	0	TOTN	0
450	16	Conakry	1936	_	0.00	0.00	0	0	0	0	0	0	VOID	0
451	16	Conakry	1936	CONA36_Total	107.77	100.00	14568	0	0	1	7	0	TOTT	0
452	0	_	0	_	0.00	0.00	0	0	0	0	0	0	VOID	0
453	0	_	0	_	0.00	0.00	0	0	0	0	0	0	VOID	0
454	17	Bissau	1960	Papel	38.52	36.42	7989	0	0	1	1	1	PAPE	0
455	17	Bissau	1960	Balanta	18.64	17.62	3865	0	0	1	1	1	BALA	0
456	17	Bissau	1960	Manjaco	7.18	6.79	1490	0	0	1	1	1	MANJ	0
457	17	Bissau	1960	Mandinga	5.35	5.06	1109	0	0	1	1	1	MDKA	0
458	17	Bissau	1960	Futa_Fula	2.04	1.93	423	0	0	1	1	1	FUTA	0
459	17	Bissau	1960	Other_Fula	2.65	2.51	550	0	0	1	1	1	FULA	0
460	17	Bissau	1960	Mancanha_Brame	7.75	7.33	1608	0	0	1	1	1	MNHA	0
461	17	Bissau	1960	Beafada	2.28	2.15	472	0	0	1	1	1	BFDA	0
462	17	Bissau	1960	Bijago	1.08	1.02	223	0	0	1	1	1	BIJA	0
463	17	Bissau	1960	Soussou	0.97	0.92	201	0	0	1	1	1	SUSU	0
464	17	Bissau	1960	Mansoanca	0.92	0.87	191	0	0	1	1	1	MANS	0
465	17	Bissau	1960	CreoleGBissau	9.23	8.73	1915	0	0	1	1	1	CRGB	0
466	17	Bissau	1960	CapeVerdean_Continent	3.39	3.20	702	0	0	1	1	1	CVEC	0
467	17	Bissau	1960	Total_Africans	100.00	94.53	20738	0	0	1	5	0	TOTA	0
468	17	Bissau	1960	_	0.00	0.00	0	0	0	0	0	0	VOID	0
469	17	Bissau	1960	Syrian+Lebanese	0.91	0.86	188	0	0	1	1	1	SYLE	0
470	17	Bissau	1960	European	4.88	4.61	1012	0	0	1	1	1	EURO	0
471	17	Bissau	1960	Total_nonAfricans	5.79	5.47	1200	0	0	1	6	0	TOTN	2
472	17	Bissau	1960	_	0.00	0.00	0	0	0	0	0	0	VOID	0
473	17	Bissau	1960	BISS60_Total	105.79	100.00	21938	0	0	1	7	0	TOTT	0
474	0	_	0	_	0.00	0.00	0	0	0	0	0	0	VOID	0
475	0	_	0	_	0.00	0.00	0	0	0	0	0	0	VOID	0
476	18	Bissau	1933	Manjaco	0.68	0.63	60	0	0	1	1	1	MANJ	0
477	18	Bissau	1933	Papel	14.79	13.66	1300	0	0	1	1	1	PAPE	0
478	18	Bissau	1933	Mancanha_Brame	23.44	21.64	2060	0	0	1	1	1	MNHA	0
479	18	Bissau	1933	Biafada	0.80	0.74	70	0	0	1	1	1	BFDA	0
480	18	Bissau	1933	Balanta	29.58	27.31	2600	0	0	1	1	1	BALA	0
481	18	Bissau	1933	Fula	1.14	1.05	100	0	0	1	1	1	FUTA	0
482	18	Bissau	1933	Mandinga	2.28	2.10	200	0	0	1	1	1	MDKA	0
483	18	Bissau	1933	CapeVerdean_Continent	9.10	8.40	800	0	0	1	1	1	CVEC	0
484	18	Bissau	1933	CreoleGBissau	18.20	16.81	1600	0	0	1	1	1	CRGB	0
485	18	Bissau	1933	Total_Africans	100.00	92.33	8790	0	0	1	5	0	TOTA	0
486	18	Bissau	1933	_	0.00	0.00	0	0	0	0	0	0	VOID	0
487	18	Bissau	1933	Syrian+Lebanese	1.48	1.37	130	0	0	1	1	1	SYLE	0
488	18	Bissau	1933	European	6.83	6.30	600	0	0	1	1	1	EURO	0
489	18	Bissau	1933	Total_nonAfricans	8.30	7.67	730	0	0	1	6	0	TOTN	2
490	18	Bissau	1933	_	0.00	0.00	0	0	0	0	0	0	VOID	0
491	18	Bissau	1933	BISS33_Total	108.30	100.00	9520	0	0	1	7	0	TOTT	0
492	0	_	0	_	0.00	0.00	0	0	0	0	0	0	VOID	0
493	0	_	0	_	0.00	0.00	0	0	0	0	0	0	VOID	0
494	19	Bafata	1960	Fula_Preto	44.54	44.54	7007	0	0	1	1	1	FULA	0
495	19	Bafata	1960	Fula_Forro	6.43	6.43	1012	0	0	1	1	1	FULA	0
496	19	Bafata	1960	Futa_Fula	6.77	6.77	1065	0	0	1	1	1	FUTA	0
497	19	Bafata	1960	Mandinga	20.14	20.14	3169	0	0	1	1	1	MDKA	0
498	19	Bafata	1960	Balanta	2.40	2.40	378	0	0	1	1	1	BALA	0
499	19	Bafata	1960	Beafada	4.65	4.65	731	0	0	1	1	1	BFDA	0
500	19	Bafata	1960	Manjaco	2.64	2.64	416	0	0	1	1	1	MANJ	0
501	19	Bafata	1960	Papel	2.33	2.33	366	0	0	1	1	1	PAPE	0
502	19	Bafata	1960	Sarakole	1.72	1.72	271	0	0	1	1	1	SONK	0
503	19	Bafata	1960	Jacanca_Mandinga	0.83	0.83	131	0	0	1	1	1	MDKA	0
504	19	Bafata	1960	Mansoanca	0.74	0.74	116	0	0	1	1	1	MANS	0
505	19	Bafata	1960	Soussou	0.64	0.64	100	0	0	1	1	1	SUSU	0
506	19	Bafata	1960	CreoleGBissau	4.51	4.51	710	0	0	1	1	1	CRGB	0
507	19	Bafata	1960	CapeVerdean_Continent	1.65	1.65	260	0	0	1	1	1	CVEC	0
508	19	Bafata	1960	Total_Africans	100.00	100.00	15732	0	0	1	5	0	TOTA	0
509	19	Bafata	1960	BAFA60_Total	100.00	100.00	15732	0	0	1	7	0	TOTT	0
510	0	_	0	_	0.00	0.00	0	0	0	0	0	0	VOID	0
511	0	_	0	_	0.00	0.00	0	0	0	0	0	0	VOID	0
512	20	Dakar	1961	Wolof	44.59	40.29	150480	0	0	1	1	1	WOLF	0
513	20	Dakar	1961	Serere	5.07	4.58	17100	0	0	1	1	1	SERE	0
514	20	Dakar	1961	Foulbe	3.55	3.21	11970	0	0	1	1	1	FULA	0
515	20	Dakar	1961	Toucouleur	17.23	15.57	58140	0	0	1	1	1	TUKU	0
516	20	Dakar	1961	Bambara	4.05	3.66	13680	0	0	1	1	1	BAMB	0
517	20	Dakar	1961	Lebou	15.20	13.74	51300	0	0	1	1	1	LEBU	0
518	20	Dakar	1961	Creoles	0.68	0.62	2300	0	0	1	1	1	CRGU	0
519	20	Dakar	1961	Jola	2.96	2.68	10000	0	0	1	1	1	JOLA	0
520	20	Dakar	1961	CapeVerdean_Continent	1.78	1.61	6000	0	0	1	1	1	CVEC	0
521	20	Dakar	1961	Guinea	2.07	1.87	7000	0	0	1	1	2	GUINE	0
522	20	Dakar	1961	Mauritania	1.78	1.61	6000	0	0	1	1	1	MAUR	0
523	20	Dakar	1961	Manjaco	1.04	0.94	3500	0	0	1	1	1	MANJ	0
524	20	Dakar	1961	Total_Africans	100.00	90.36	337470	0	0	1	5	0	TOTA	0
525	20	Dakar	1961	_	0.00	0.00	0	0	0	0	0	0	VOID	0
526	20	Dakar	1961	Syrian+Lebanese	1.87	1.69	6300	0	0	1	1	1	SYLE	0
527	20	Dakar	1961	European	8.80	7.95	29700	0	0	1	1	1	EURO	0
528	20	Dakar	1961	Total_nonAfricans	10.67	9.64	36000	0	0	1	6	0	TOTN	0
529	20	Dakar	1961	_	0.00	0.00	0	0	0	0	0	0	VOID	0
530	20	Dakar	1961	DAKA61_Total	110.67	100.00	373470	0	0	1	7	0	TOTT	0
531	0	_	0	_	0.00	0.00	0	0	0	0	0	0	VOID	0
532	0	_	0	_	0.00	0.00	0	0	0	0	0	0	VOID	0
533	21	Dakar	1934	Dakar_1961	100.00	88.87	61413	0	0	1	1	3	DAKA61	0
534	21	Dakar	1934	Total_Africans	100.00	88.87	61413	0	0	1	5	0	TOTA	0
535	21	Dakar	1934	_	0.00	0.00	0	0	0	0	0	0	VOID	0
536	21	Dakar	1934	Syrian+Lebanese	3.06	2.72	1877	0	0	1	1	1	SYLE	0
537	21	Dakar	1934	European	9.46	8.41	5812	0	0	1	1	1	EURO	0
538	21	Dakar	1934	Total_nonAfricans	12.52	11.13	7689	0	0	1	6	0	TOTN	0
539	21	Dakar	1934	_	0.00	0.00	0	0	0	0	0	0	VOID	0
540	21	Dakar	1934	DAKA34_Total	112.52	100.00	69102	0	0	1	7	0	TOTT	0
541	0	_	0	_	0.00	0.00	0	0	0	0	0	0	VOID	0
542	0	_	0	_	0.00	0.00	0	0	0	0	0	0	VOID	0
543	22	SaintLouis	1961	Senegal_non_Casamance	100.00	100.00	48800	0	0	1	1	2	OSEN1	0
544	22	SaintLouis	1961	Total_Africans	100.00	100.00	48800	0	0	1	5	0	TOTA	0
545	22	SaintLouis	1961	SLOU61_Total	100.00	100.00	48800	0	0	1	7	0	TOTT	0
546	0	_	0	_	0.00	0.00	0	0	0	0	0	0	VOID	0
547	0	_	0	_	0.00	0.00	0	0	0	0	0	0	VOID	0
548	23	Kaolack	1997	Wolof	66.30	66.30	46145	0	0	1	1	1	WOLF	0
549	23	Kaolack	1997	Serere	14.60	14.60	10162	0	0	1	1	1	SERE	0
550	23	Kaolack	1997	Foulbe+Toucouleur	13.70	13.70	9535	0	0	1	1	1	TUKU	0
551	23	Kaolack	1997	Other_Senegalese	5.40	5.40	3758	0	0	1	1	2	OSEN2	0
552	23	Kaolack	1997	Total_Africans	100.00	100.00	69600	0	0	1	5	0	TOTA	0
553	23	Kaolack	1997	KAOL61_Total	100.00	100.00	69600	0	0	1	7	0	TOTT	0
554	0	_	0	_	0.00	0.00	0	0	0	0	0	0	VOID	0
555	0	_	0	_	0.00	0.00	0	0	0	0	0	0	VOID	0
556	24	Ziguinchor	1981	Jola	35.25	35.25	10430	0	0	1	1	1	JOLA	0
557	24	Ziguinchor	1981	Mandinga+Sarakole	18.13	18.13	5364	0	0	1	1	1	MDKA	0
558	24	Ziguinchor	1981	Foulbe	8.86	8.86	2622	0	0	1	1	1	FULA	0
559	24	Ziguinchor	1981	Toucouler	4.83	4.83	1430	0	0	1	1	1	TUKU	0
560	24	Ziguinchor	1981	Wolof	10.47	10.47	3099	0	0	1	1	1	WOLF	0
561	24	Ziguinchor	1981	Manjaco	2.52	2.52	745	0	0	1	1	1	MANJ	0
562	24	Ziguinchor	1981	Mancanha	5.54	5.54	1639	0	0	1	1	1	MNHA	0
563	24	Ziguinchor	1981	Balanta	6.04	6.04	1788	0	0	1	1	1	BALA	0
564	24	Ziguinchor	1981	Serere	4.33	4.33	1281	0	0	1	1	1	SERE	0
565	24	Ziguinchor	1981	Bainuk	4.03	4.03	1192	0	0	1	1	1	BNUK	0
566	24	Ziguinchor	1981	Total_Africans	100.00	100.00	29590	0	0	1	5	0	TOTA	0
567	24	Ziguinchor	1981	ZIGU61_Total	100.00	100.00	29590	0	0	1	7	0	TOTT	0
568	0	_	0	_	0.00	0.00	0	0	0	0	0	0	VOID	0
569	0	_	0	_	0.00	0.00	0	0	0	0	0	0	VOID	0
570	25	Banjul	1944	Wolof	48.52	47.89	10130	0	0	1	1	1	WOLF	0
571	25	Banjul	1944	Mandinga	11.55	11.40	2412	0	0	1	1	1	MDKA	0
572	25	Banjul	1944	Aku_Creoles	12.28	12.12	2564	0	0	1	1	1	KRIO	0
573	25	Banjul	1944	Foulbe	5.09	5.03	1063	0	0	1	1	1	FULA	0
574	25	Banjul	1944	Jola	8.19	8.08	1710	0	0	1	1	1	JOLA	0
575	25	Banjul	1944	Serere	5.15	5.08	1075	0	0	1	1	1	SERE	0
576	25	Banjul	1944	Krumen	1.92	1.89	400	0	0	1	1	1	GREB	0
577	25	Banjul	1944	CapeVerdean_Continent	1.92	1.89	400	0	0	1	1	1	CVEC	0
578	25	Banjul	1944	Other_Gambians	5.38	5.31	1124	0	0	1	1	2	OGAM1	0
579	25	Banjul	1944	Total_Africans	100.00	98.70	20878	0	0	1	5	0	TOTA	0
580	25	Banjul	1944	_	0.00	0.00	0	0	0	0	0	0	VOID	0
581	25	Banjul	1944	Syrian+Lebanese	0.83	0.82	173	0	0	1	1	1	SYLE	0
582	25	Banjul	1944	European	0.25	0.25	52	0	0	1	1	1	EURO	0
583	25	Banjul	1944	British	0.23	0.23	49	0	0	1	1	1	BRIT	0
584	25	Banjul	1944	Total_nonAfricans	1.31	1.30	274	0	0	1	6	0	TOTN	0
585	25	Banjul	1944	_	0.00	0.00	0	0	0	0	0	0	VOID	0
586	25	Banjul	1944	BANJ44_Total	101.31	100.00	21152	0	0	1	7	0	TOTT	0
587	0	_	0	_	0.00	0.00	0	0	0	0	0	0	VOID	0
588	0	_	0	_	0.00	0.00	0	0	0	0	0	0	VOID	0
589	26	Banjul	1930	Banjul_1944	100.00	98.70	14400	0	0	1	1	3	BANJ44	0
590	26	Banjul	1930	Total_Africans	100.00	98.70	14400	0	0	1	5	0	TOTA	0
591	26	Banjul	1930	_	0.00	0.00	0	0	0	0	0	0	VOID	0
592	26	Banjul	1930	Syrian+Lebanese	0.83	0.82	119	0	0	1	1	1	SYLE	0
593	26	Banjul	1930	European	0.25	0.25	36	0	0	1	1	1	EURO	0
594	26	Banjul	1930	British	0.24	0.23	34	0	0	1	1	1	BRIT	0
595	26	Banjul	1930	Total_nonAfricans	1.31	1.30	189	0	0	1	6	0	TOTN	0
596	26	Banjul	1930	_	0.00	0.00	0	0	0	0	0	0	VOID	0
597	26	Banjul	1930	BANJ30_Total	101.31	100.00	14589	0	0	1	7	0	TOTT	0
598	0	_	0	_	0.00	0.00	0	0	0	0	0	0	VOID	0
599	0	_	0	_	0.00	0.00	0	0	0	0	0	0	VOID	0
600	27	Highway	1988	Mandinka	45.90	45.90	1937	0	0	1	1	1	MDKA	0
601	27	Highway	1988	Wolof	17.20	17.20	726	0	0	1	1	1	WOLF	0
602	27	Highway	1988	Fula	18.51	18.51	781	0	0	1	1	1	FULA	0
603	27	Highway	1988	Sarakole	2.68	2.68	113	0	0	1	1	1	SONK	0
604	27	Highway	1988	Jola	6.71	6.71	283	0	0	1	1	1	JOLA	0
605	27	Highway	1988	Manjaco	1.49	1.49	63	0	0	1	1	1	MANJ	0
606	27	Highway	1988	Serere	3.25	3.25	137	0	0	1	1	1	SERE	0
607	27	Highway	1988	Senegal	4.27	4.27	180	0	0	1	1	2	SENEG	0
608	27	Highway	1988	Total_Africans	100.00	100.00	4220	0	0	1	5	0	TOTA	0
609	27	Highway	1988	HIGH60_Total	100.00	100.00	4220	0	0	1	7	0	TOTT	0
610	0	_	0	_	0.00	0.00	0	0	0	0	0	0	VOID	0
611	0	_	0	_	0.00	0.00	0	0	0	0	0	0	VOID	0
612	28	Praia	1960	CapeVerdean	100.00	89.99	11800	0	0	1	1	1	CVER	0
613	28	Praia	1960	Total_Africans	100.00	89.99	11800	0	0	1	5	0	TOTA	0
614	28	Praia	1960	_	0.00	0.00	0	0	0	0	0	0	VOID	0
615	28	Praia	1960	Syrian+Lebanese	0.63	0.56	74	0	0	1	1	1	SYLE	0
616	28	Praia	1960	European	10.49	9.44	1238	0	0	1	1	1	EURO	0
617	28	Praia	1960	Total_nonAfricans	11.12	10.01	1312	0	0	1	6	0	TOTN	0
618	28	Praia	1960	_	0.00	0.00	0	0	0	0	0	0	VOID	0
619	28	Praia	1960	PRAI60_Total	111.12	100.00	13112	0	0	1	7	0	TOTT	0
620	0	_	0	_	0.00	0.00	0	0	0	0	0	0	VOID	0
621	0	_	0	_	0.00	0.00	0	0	0	0	0	0	VOID	0
622	29	Nouakchott	1965	Mauritanian	100.00	100.00	14500	0	0	1	1	1	MAUR	0
623	29	Nouakchott	1965	Total_Africans	100.00	100.00	14500	0	0	1	5	0	TOTA	0
624	29	Nouakchott	1965	_	0.00	0.00	0	0	0	0	0	0	VOID	0
625	29	Nouakchott	1965	Syrian+Lebanese	0.00	0.00	0	0	0	1	8	1	SYLE	0
626	29	Nouakchott	1965	European	0.00	0.00	0	0	0	1	8	1	EURO	0
627	29	Nouakchott	1965	Total_nonAfricans	0.00	0.00	0	0	0	1	6	0	TOTN	0
628	29	Nouakchott	1965	_	0.00	0.00	0	0	0	0	0	0	VOID	0
629	29	Nouakchott	1965	NOUA65_Total	100.00	100.00	14500	0	0	1	7	0	TOTT	0
630	0	_	0	_	0.00	0.00	0	0	0	0	0	0	VOID	0
631	0	_	0	_	0.00	0.00	0	0	0	0	0	0	VOID	0
632	30	Bamako	1960	Bambara	27.99	26.96	33150	0	0	1	1	1	BAMB	0
633	30	Bamako	1960	Dioula	4.06	3.91	4810	0	0	1	1	1	DIOU	0
634	30	Bamako	1960	Malinke	20.20	19.45	23920	0	0	1	1	1	MLNK	0
635	30	Bamako	1960	Moor	1.65	1.59	1950	0	0	1	1	1	MOOR	0
636	30	Bamako	1960	Foulbe	13.72	13.22	16250	0	0	1	1	1	FULA	0
637	30	Bamako	1960	Sarakole	11.64	11.21	13780	0	0	1	1	1	SONK	0
638	30	Bamako	1960	Wolof	3.73	3.59	4420	0	0	1	1	1	WOLF	0
639	30	Bamako	1960	Khasonke	3.95	3.81	4680	0	0	1	1	1	KSNK	0
640	30	Bamako	1960	Minianka	2.74	2.64	3250	0	0	1	1	1	MINI	0
641	30	Bamako	1960	Dogon	2.09	2.01	2470	0	0	1	1	1	DGON	0
642	30	Bamako	1960	Bobo	1.92	1.85	2275	0	0	1	1	1	BOBO	0
643	30	Bamako	1960	Sorko	1.65	1.59	1950	0	0	1	1	1	BOZO	0
644	30	Bamako	1960	Somono	1.32	1.27	1560	0	0	1	1	1	BOZO	0
645	30	Bamako	1960	Senufo	1.32	1.27	1560	0	0	1	1	1	SENU	0
646	30	Bamako	1960	Mossi	1.21	1.16	1430	0	0	1	1	1	MOSS	0
647	30	Bamako	1960	Bozo	0.81	0.78	962	0	0	1	1	1	BOZO	0
648	30	Bamako	1960	Total_Africans	100.00	96.31	118417	0	0	1	5	0	TOTA	0
649	30	Bamako	1960	_	0.00	0.00	0	0	0	0	0	0	VOID	0
650	30	Bamako	1960	Syrian+Lebanese	0.00	0.00	0	0	0	1	8	1	SYLE	0
651	30	Bamako	1960	European	3.83	3.69	4539	0	0	1	1	1	EURO	0
652	30	Bamako	1960	Total_nonAfricans	3.83	3.69	4539	0	0	1	6	0	TOTN	0
653	30	Bamako	1960	_	0.00	0.00	0	0	0	0	0	0	VOID	0
654	30	Bamako	1960	BAMA60_Total	103.83	100.00	122956	0	0	1	7	0	TOTT	0
655	0	_	0	_	0.00	0.00	0	0	0	0	0	0	VOID	0
656	0	_	0	_	0.00	0.00	0	0	0	0	0	0	VOID	0
657	31	Ouagadougou	1962	Mossi	78.23	76.21	44201	0	0	1	1	1	MOSS	0
658	31	Ouagadougou	1962	Foulbe	3.99	3.89	2254	0	0	1	1	1	FULA	0
659	31	Ouagadougou	1962	Bousance	3.45	3.36	1947	0	0	1	1	1	BSCE	0
660	31	Ouagadougou	1962	Gourounsi_S_Nunuma	3.22	3.14	1819	0	0	1	1	1	GNSI	0
661	31	Ouagadougou	1962	Bobo_Sam	2.24	2.18	1267	0	0	1	1	1	SAMO	0
662	31	Ouagadougou	1962	Samogho	1.28	1.25	724	0	0	1	1	1	DUUN	0
663	31	Ouagadougou	1962	Gourmantche	0.87	0.84	489	0	0	1	1	1	GRMA	0
664	31	Ouagadougou	1962	Mali	2.01	1.96	1134	0	0	1	1	2	MALI0	0
665	31	Ouagadougou	1962	IvoryCoast	1.01	0.99	573	0	0	1	1	2	IVORY	0
666	31	Ouagadougou	1962	Niger	1.01	0.98	569	0	0	1	1	2	NIGER	0
667	31	Ouagadougou	1962	Nigeria	0.80	0.78	451	0	0	1	1	2	NGRIA	0
668	31	Ouagadougou	1962	Senegal	0.57	0.55	321	0	0	1	1	2	SENEG	0
669	31	Ouagadougou	1962	Dahomey	0.56	0.55	318	0	0	1	1	2	BENIN	0
670	31	Ouagadougou	1962	Ghana	0.45	0.44	254	0	0	1	1	2	GHANA	0
671	31	Ouagadougou	1962	Mauritania	0.16	0.16	91	0	0	1	1	1	MAUR	0
672	31	Ouagadougou	1962	Guinea	0.12	0.12	68	0	0	1	1	2	GUINE	0
673	31	Ouagadougou	1962	Congo	0.04	0.04	24	0	0	1	1	1	CBRA	0
674	31	Ouagadougou	1962	Total_Africans	100.00	97.42	56504	0	0	1	5	0	TOTA	0
675	31	Ouagadougou	1962	_	0.00	0.00	0	0	0	0	0	0	VOID	0
676	31	Ouagadougou	1962	Syrian+Lebanese	0.27	0.26	150	0	0	1	1	1	SYLE	0
677	31	Ouagadougou	1962	European	2.38	2.32	1347	0	0	1	1	1	EURO	0
678	31	Ouagadougou	1962	Total_nonAfricans	2.65	2.58	1497	0	0	1	6	0	TOTN	0
679	31	Ouagadougou	1962	_	0.00	0.00	0	0	0	0	0	0	VOID	0
680	31	Ouagadougou	1962	OUAG62_Total	102.65	100.00	58001	0	0	1	7	0	TOTT	0
681	0	_	0	_	0.00	0.00	0	0	0	0	0	0	VOID	0
682	0	_	0	_	0.00	0.00	0	0	0	0	0	0	VOID	0
683	32	BoboDioulasso	1905	BoboDioulasso_Cercle	100.00	100.00	51500	0	0	1	1	2	BDIO1	0
684	32	BoboDioulasso	1905	Total_Africans	100.00	100.00	51500	0	0	1	5	0	TOTA	0
685	32	BoboDioulasso	1905	BDIO60_Total	100.00	100.00	51500	0	0	1	7	0	TOTT	0
686	0	_	0	_	0.00	0.00	0	0	0	0	0	0	VOID	0
687	0	_	0	_	0.00	0.00	0	0	0	0	0	0	VOID	0
688	33	Banfora	1905	BoboDioulasso_Cercle	100.00	100.00	8500	0	0	1	1	2	BDIO1	0
689	33	Banfora	1905	Total_Africans	100.00	100.00	8500	0	0	1	5	0	TOTA	0
690	33	Banfora	1905	BANF60_Total	100.00	100.00	8500	0	0	1	7	0	TOTT	0
691	0	_	0	_	0.00	0.00	0	0	0	0	0	0	VOID	0
692	0	_	0	_	0.00	0.00	0	0	0	0	0	0	VOID	0
693	34	Accra	1948	Adangme	13.74	13.54	20918	0	0	1	1	1	GAAD	0
694	34	Accra	1948	Ahanta	0.09	0.09	143	0	0	1	1	1	AHAN	0
695	34	Accra	1948	Akim	0.67	0.66	1022	0	0	1	1	1	AKAN	0
696	34	Accra	1948	Akwamu	0.14	0.14	216	0	0	1	1	1	AKAN	0
697	34	Accra	1948	Akwapim	2.57	2.53	3915	0	0	1	1	1	AKWA	0
698	34	Accra	1948	Aowin+Sefwi	0.04	0.04	67	0	0	1	1	1	SEFW	0
699	34	Accra	1948	Ashanti	1.73	1.70	2629	0	0	1	1	1	ASHA	0
700	34	Accra	1948	Banda_Nafaanra	0.00	0.00	3	0	0	1	1	1	NAFA	0
701	34	Accra	1948	Baoule	0.02	0.02	36	0	0	1	1	1	BAUL	0
702	34	Accra	1948	Brong+Jaman_Oaman	0.02	0.02	26	0	0	1	1	1	BRON	0
703	34	Accra	1948	Guang_Cherepon	0.10	0.10	154	0	0	1	1	1	GUAN	0
704	34	Accra	1948	Effutu	0.28	0.28	433	0	0	1	1	1	AWUT	0
705	34	Accra	1948	Evalue	0.01	0.01	17	0	0	1	1	1	NZEM	0
706	34	Accra	1948	Ewe	13.49	13.29	20531	0	0	1	1	1	EWE	0
707	34	Accra	1948	Fanti	4.89	4.82	7448	0	0	1	1	1	FANT	0
708	34	Accra	1948	Ga	40.66	40.07	61891	0	0	1	1	1	GAAD	0
709	34	Accra	1948	Guang	0.25	0.25	386	0	0	1	1	1	GUAN	0
710	34	Accra	1948	Krobo	0.58	0.57	884	0	0	1	1	1	GAAD	0
711	34	Accra	1948	Kwahu	1.76	1.74	2686	0	0	1	1	1	AKAN	0
712	34	Accra	1948	Nzema	0.12	0.12	182	0	0	1	1	1	NZEM	0
713	34	Accra	1948	Wasaw	0.02	0.02	24	0	0	1	1	1	AKAN	0
714	34	Accra	1948	Adele	0.02	0.02	35	0	0	1	1	1	ADEL	0
715	34	Accra	1948	Bassari	0.28	0.28	432	0	0	1	1	1	TCHB	0
716	34	Accra	1948	Bimoba	0.00	0.00	3	0	0	1	1	1	MOBA	0
717	34	Accra	1948	Builsa	0.09	0.09	144	0	0	1	1	1	BLSA	0
718	34	Accra	1948	Busanga	0.86	0.85	1307	0	0	1	1	1	BSCE	0
719	34	Accra	1948	Chokossi	0.02	0.02	32	0	0	1	1	1	TEOK	0
720	34	Accra	1948	Dagari	0.24	0.24	364	0	0	1	1	1	DAGA	0
721	34	Accra	1948	Dagomba	0.49	0.48	739	0	0	1	1	1	DAGO	0
722	34	Accra	1948	Frafra	0.31	0.30	471	0	0	1	1	1	GURN	0
723	34	Accra	1948	Fulani	1.02	1.01	1560	0	0	1	1	1	FULA	0
724	34	Accra	1948	Gao	0.09	0.09	134	0	0	1	1	1	SONG	0
725	34	Accra	1948	Gonja	0.10	0.10	151	0	0	1	1	1	GONJ	0
726	34	Accra	1948	Gruma	0.23	0.23	355	0	0	1	1	1	GRMA	0
727	34	Accra	1948	Hausa	2.95	2.91	4495	0	0	1	1	1	HAUS	0
728	34	Accra	1948	Kado	0.36	0.35	542	0	0	1	1	1	HAUS	0
729	34	Accra	1948	Kasena	0.12	0.12	179	0	0	1	1	1	KASE	0
730	34	Accra	1948	Konkomba	0.02	0.02	33	0	0	1	1	1	KONK	0
731	34	Accra	1948	Kotokoli	0.63	0.62	957	0	0	1	1	1	KTKL	0
732	34	Accra	1948	Kusaal	0.08	0.07	115	0	0	1	1	1	KUSA	0
733	34	Accra	1948	Lobi	0.09	0.08	131	0	0	1	1	1	LOBI	0
734	34	Accra	1948	Mamprusi	0.03	0.03	45	0	0	1	1	1	MPSI	0
735	34	Accra	1948	Mossi	0.85	0.84	1294	0	0	1	1	1	MOSS	0
736	34	Accra	1948	Nankanni	0.03	0.03	47	0	0	1	1	1	GURN	0
737	34	Accra	1948	Nawura+Nchumurung	0.02	0.02	24	0	0	1	1	1	CHUM	0
738	34	Accra	1948	Sisala	0.10	0.10	156	0	0	1	1	1	SISA	0
739	34	Accra	1948	Wala	0.10	0.10	147	0	0	1	1	1	WALA	0
740	34	Accra	1948	Wangara	0.77	0.75	1166	0	0	1	1	1	SONK	0
741	34	Accra	1948	Zabarima	1.64	1.61	2489	0	0	1	1	1	DJER	0
742	34	Accra	1948	Zugu_Dendi	0.12	0.12	184	0	0	1	1	1	SONG	0
743	34	Accra	1948	Zugu_Bariba	0.12	0.12	183	0	0	1	1	1	BARI	0
744	34	Accra	1948	Other_Grusi	0.27	0.26	409	0	0	1	1	2	GOGRU	0
745	34	Accra	1948	Krumen	0.87	0.86	1331	0	0	1	1	1	GREB	0
746	34	Accra	1948	Mandingo	0.00	0.00	4	0	0	1	1	1	MDKA	0
747	34	Accra	1948	Nigeria	4.51	4.44	6858	0	0	1	1	2	NGRIA	0
748	34	Accra	1948	Sierra_Leone	0.19	0.19	286	0	0	1	1	2	SLEON	0
749	34	Accra	1948	Togo	1.19	1.18	1816	0	0	1	1	2	TOGO0	0
750	34	Accra	1948	Total_Africans	100.00	98.57	152229	0	0	1	5	0	TOTA	0
751	34	Accra	1948	_	0.00	0.00	0	0	0	0	0	0	VOID	0
752	34	Accra	1948	Syrian+Lebanese	0.10	0.10	150	0	0	1	1	1	SYLE	0
753	34	Accra	1948	American	0.03	0.03	42	0	0	1	1	1	EURO	0
754	34	Accra	1948	British	1.02	1.00	1551	0	0	1	1	1	BRIT	0
755	34	Accra	1948	Other_European+Indian	0.31	0.30	470	0	0	1	1	1	EURO	0
756	34	Accra	1948	Total_nonAfricans	1.45	1.43	2213	0	0	1	6	0	TOTN	0
757	34	Accra	1948	_	0.00	0.00	0	0	0	0	0	0	VOID	0
758	34	Accra	1948	ACCR48_Total	101.45	100.00	154442	0	0	1	7	0	TOTT	0
759	0	_	0	_	0.00	0.00	0	0	0	0	0	0	VOID	0
760	0	_	0	_	0.00	0.00	0	0	0	0	0	0	VOID	0
761	35	Accra	1931	Accra_1948	100.00	98.68	60700	0	0	1	1	3	ACCR48	0
762	35	Accra	1931	Total_Africans	100.00	98.68	60700	0	0	1	5	0	TOTA	0
763	35	Accra	1931	_	0.00	0.00	0	0	0	0	0	0	VOID	0
764	35	Accra	1931	British	1.02	1.01	620	0	0	1	1	1	BRIT	0
765	35	Accra	1931	Other_European+Indian	0.31	0.31	190	0	0	1	1	1	EURO	0
766	35	Accra	1931	Total_nonAfricans	1.33	1.32	810	0	0	1	6	0	TOTN	0
767	35	Accra	1931	_	0.00	0.00	0	0	0	0	0	0	VOID	0
768	35	Accra	1931	ACCR31_Total	101.33	100.00	61510	0	0	1	7	0	TOTT	0
769	0	_	0	_	0.00	0.00	0	0	0	0	0	0	VOID	0
770	0	_	0	_	0.00	0.00	0	0	0	0	0	0	VOID	0
771	36	Lome	1956	Ewe+similar	57.82	56.98	46500	0	0	1	1	1	EWE	0
772	36	Lome	1956	Ouatchi	3.98	3.92	3200	0	0	1	1	1	WACI	0
773	36	Lome	1956	Ahoulan	13.43	13.23	10800	0	0	1	1	1	EWE	0
774	36	Lome	1956	Mina+similar	8.08	7.96	6500	0	0	1	1	1	MINA	0
775	36	Lome	1956	Others	16.68	16.44	13416	0	0	1	1	2	OLO70	0
776	36	Lome	1956	Total_Africans	100.00	98.54	80416	0	0	1	5	0	TOTA	0
777	36	Lome	1956	_	0.00	0.00	0	0	0	0	0	0	VOID	0
778	36	Lome	1956	Syrian+Lebanese	0.16	0.16	130	0	0	1	1	1	SYLE	0
779	36	Lome	1956	European	1.32	1.30	1063	0	0	1	1	1	EURO	0
780	36	Lome	1956	Total_nonAfricans	1.48	1.46	1193	0	0	1	6	0	TOTN	0
781	36	Lome	1956	_	0.00	0.00	0	0	0	0	0	0	VOID	0
782	36	Lome	1956	LOME56_Total	101.48	100.00	81609	0	0	1	7	0	TOTT	0
783	0	_	0	_	0.00	0.00	0	0	0	0	0	0	VOID	0
784	0	_	0	_	0.00	0.00	0	0	0	0	0	0	VOID	0
785	37	Cotonou	1952	Fon	48.74	46.35	10864	0	0	1	1	1	FON	0
786	37	Cotonou	1952	Goun	14.07	13.38	3136	0	0	1	1	1	GOUN	0
787	37	Cotonou	1952	Yoruba+Nago	15.08	14.34	3360	0	0	1	1	1	YORU	0
788	37	Cotonou	1952	Mina	14.57	13.86	3248	0	0	1	1	1	MINA	0
789	37	Cotonou	1952	Xwla_Peda	2.01	1.91	448	0	0	1	1	1	XWLA	0
790	37	Cotonou	1952	Popo	0.50	0.48	112	0	0	1	1	1	MINA	0
791	37	Cotonou	1952	Haoussa	2.51	2.39	560	0	0	1	1	1	HAUS	0
792	37	Cotonou	1952	Bariba	0.70	0.67	157	0	0	1	1	1	BARI	0
793	37	Cotonou	1952	Dendi_Songhai	1.66	1.58	370	0	0	1	1	1	SONG	0
794	37	Cotonou	1952	Somba	0.15	0.14	33	0	0	1	1	1	SOMB	0
795	37	Cotonou	1952	Total_Africans	100.00	95.09	22288	0	0	1	5	0	TOTA	0
796	37	Cotonou	1952	_	0.00	0.00	0	0	0	0	0	0	VOID	0
797	37	Cotonou	1952	Syrian+Lebanese	0.22	0.21	50	0	0	1	1	1	SYLE	0
798	37	Cotonou	1952	European	4.94	4.69	1100	0	0	1	1	1	EURO	0
799	37	Cotonou	1952	Total_nonAfricans	5.16	4.91	1150	0	0	1	6	0	TOTN	0
800	37	Cotonou	1952	_	0.00	0.00	0	0	0	0	0	0	VOID	0
801	37	Cotonou	1952	COTO52_Total	105.16	100.00	23438	0	0	1	7	0	TOTT	0
802	0	_	0	_	0.00	0.00	0	0	0	0	0	0	VOID	0
803	0	_	0	_	0.00	0.00	0	0	0	0	0	0	VOID	0
804	38	PortoNovo	1952	Goun	62.50	61.30	16000	0	0	1	1	1	GOUN	0
805	38	PortoNovo	1952	Yoruba+Nago	29.69	29.12	7600	0	0	1	1	1	YORU	0
806	38	PortoNovo	1952	Brazilian_Beninese	3.91	3.83	1000	0	0	1	1	1	BRBE	0
807	38	PortoNovo	1952	Fon	0.78	0.77	200	0	0	1	1	1	FON	0
808	38	PortoNovo	1952	Mina	0.78	0.77	200	0	0	1	1	1	MINA	0
809	38	PortoNovo	1952	Others_Dahomey	2.34	2.30	600	0	0	1	1	2	OPNOV	0
810	38	PortoNovo	1952	Total_Africans	100.00	98.08	25600	0	0	1	5	0	TOTA	0
811	38	PortoNovo	1952	_	0.00	0.00	0	0	0	0	0	0	VOID	0
812	38	PortoNovo	1952	Syrian+Lebanese	0.20	0.19	50	0	0	1	1	1	SYLE	0
813	38	PortoNovo	1952	European	1.76	1.72	450	0	0	1	1	1	EURO	0
814	38	PortoNovo	1952	Total_nonAfricans	1.95	1.92	500	0	0	1	6	0	TOTN	0
815	38	PortoNovo	1952	_	0.00	0.00	0	0	0	0	0	0	VOID	0
816	38	PortoNovo	1952	PNOV52_Total	101.95	100.00	26100	0	0	1	7	0	TOTT	0
817	0	_	0	_	0.00	0.00	0	0	0	0	0	0	VOID	0
818	0	_	0	_	0.00	0.00	0	0	0	0	0	0	VOID	0
819	39	Lagos	1951	Yoruba	73.29	71.29	195974	0	0	1	1	1	YORU	0
820	39	Lagos	1951	Edo	2.13	2.08	5708	0	0	1	1	1	EDO	0
821	39	Lagos	1951	Ibo	11.92	11.60	31887	0	0	1	1	1	IGBO	0
822	39	Lagos	1951	Ibibio-Efik	1.68	1.64	4505	0	0	1	1	1	IBEF	0
823	39	Lagos	1951	Ijaw	1.47	1.43	3925	0	0	1	1	1	IJAW	0
824	39	Lagos	1951	Hausa	1.44	1.40	3847	0	0	1	1	1	HAUS	0
825	39	Lagos	1951	Fulani	0.11	0.10	285	0	0	1	1	1	FULA	0
826	39	Lagos	1951	Kanuri	0.06	0.05	148	0	0	1	1	1	KANU	0
827	39	Lagos	1951	Nupe	0.17	0.16	444	0	0	1	1	1	NUPE	0
828	39	Lagos	1951	Tiv	0.30	0.29	805	0	0	1	1	1	TIV	0
829	39	Lagos	1951	Others	7.43	7.23	19879	0	0	1	1	2	OLAGO	0
830	39	Lagos	1951	Total_Africans	100.00	97.27	267407	0	0	1	5	0	TOTA	0
831	39	Lagos	1951	_	0.00	0.00	0	0	0	0	0	0	VOID	0
832	39	Lagos	1951	Syrian+Lebanese	0.19	0.18	500	0	0	1	1	1	SYLE	0
833	39	Lagos	1951	British	1.68	1.64	4500	0	0	1	1	1	BRIT	0
834	39	Lagos	1951	European	0.93	0.91	2500	0	0	1	1	1	EURO	0
835	39	Lagos	1951	Total_nonAfricans	2.80	2.73	7500	0	0	1	6	0	TOTN	0
836	39	Lagos	1951	_	0.00	0.00	0	0	0	0	0	0	VOID	0
837	39	Lagos	1951	LAGO51_Total	102.80	100.00	274907	0	0	1	7	0	TOTT	0
838	0	_	0	_	0.00	0.00	0	0	0	0	0	0	VOID	0
839	0	_	0	_	0.00	0.00	0	0	0	0	0	0	VOID	0
840	40	Niamey	1961	Djerma+Songhai	49.60	49.60	13884	0	0	1	1	1	DJER	0
841	40	Niamey	1961	Foulbe+Rimaibe	4.26	4.26	1192	0	0	1	1	1	FULA	0
842	40	Niamey	1961	Haoussa	11.56	11.56	3235	0	0	1	1	1	HAUS	0
843	40	Niamey	1961	Gourma	0.23	0.23	63	0	0	1	1	1	GRMA	0
844	40	Niamey	1961	Mossi	2.98	2.98	834	0	0	1	1	1	MOSS	0
845	40	Niamey	1961	Touareg+Bella	2.58	2.58	723	0	0	1	1	1	TREG	0
846	40	Niamey	1961	Sudye	1.43	1.43	401	0	0	1	1	1	SUDY	0
847	40	Niamey	1961	Arabic_Mauri	2.00	2.00	561	0	0	1	1	1	MOOR	0
848	40	Niamey	1961	Arabic_Shwa	0.71	0.71	200	0	0	1	1	1	SHWA	0
849	40	Niamey	1961	Beri_Beri+Kanouri	0.73	0.73	203	0	0	1	1	1	KANU	0
850	40	Niamey	1961	Dahomey	5.83	5.83	1632	0	0	1	1	2	BENIN	0
851	40	Niamey	1961	Togo	4.18	4.18	1171	0	0	1	1	2	TOGO0	0
852	40	Niamey	1961	Yoruba	2.39	2.39	669	0	0	1	1	1	YORU	0
853	40	Niamey	1961	Mande+Bambara	2.93	2.93	819	0	0	1	1	1	BAMB	0
854	40	Niamey	1961	Others	8.59	8.59	2405	0	0	1	1	2	ONIAM	0
855	40	Niamey	1961	Total_Africans	100.00	100.00	27992	0	0	1	5	0	TOTA	0
856	40	Niamey	1961	NIAM61_Total	100.00	100.00	27992	0	0	1	7	0	TOTT	0
857	0	_	0	_	0.00	0.00	0	0	0	0	0	0	VOID	0
858	0	_	0	_	0.00	0.00	0	0	0	0	0	0	VOID	0
859	41	Niamey	1945	Djerma+Songhai	62.81	62.81	4757	0	0	1	1	1	DJER	0
860	41	Niamey	1945	Foulbe+Rimaibe	7.09	7.09	537	0	0	1	1	1	FULA	0
861	41	Niamey	1945	Haoussa	10.46	10.46	792	0	0	1	1	1	HAUS	0
862	41	Niamey	1945	Gourma	0.13	0.13	10	0	0	1	1	1	GRMA	0
863	41	Niamey	1945	Mossi	1.25	1.25	95	0	0	1	1	1	MOSS	0
864	41	Niamey	1945	Touareg+Bella	2.68	2.68	203	0	0	1	1	1	TREG	0
865	41	Niamey	1945	Sudye	0.78	0.78	59	0	0	1	1	1	SUDY	0
866	41	Niamey	1945	Arabic_Mauri	4.32	4.32	327	0	0	1	1	1	MOOR	0
867	41	Niamey	1945	Arabic_Shwa	0.40	0.40	30	0	0	1	1	1	SHWA	0
868	41	Niamey	1945	Beri_Beri+Kanouri	0.04	0.04	3	0	0	1	1	1	KANU	0
869	41	Niamey	1945	Dahomey	3.83	3.83	290	0	0	1	1	2	BENIN	0
870	41	Niamey	1945	Togo	2.77	2.77	210	0	0	1	1	2	TOGO0	0
871	41	Niamey	1945	Yoruba	0.74	0.74	56	0	0	1	1	1	YORU	0
872	41	Niamey	1945	Mande+Bambara	2.31	2.31	175	0	0	1	1	1	BAMB	0
873	41	Niamey	1945	Others	0.40	0.40	30	0	0	1	1	2	ONIAM	0
874	41	Niamey	1945	Total_Africans	100.00	100.00	7574	0	0	1	5	0	TOTA	0
875	41	Niamey	1945	NIAM45_Total	100.00	100.00	7574	0	0	1	7	0	TOTT	0
876	0	_	0	_	0.00	0.00	0	0	0	0	0	0	VOID	0
877	0	_	0	_	0.00	0.00	0	0	0	0	0	0	VOID	0
