# Supplementary material for: Male Circumcision and the Epidemic Emergence of HIV-2 in West Africa
Source: PLoS One. 2016 Dec 7;11(12):e0166805. doi: 10.1371/journal.pone.0166805 (PMC5142780; doi:10.1371/journal.pone.0166805)
Supplement: S1 Computer Code — (ZIP) [file pone.0166805.s002.zip › tab_ethnicpregions.txt]

entry	"rnum" "rcode" "region" "egroup" "pcafr" "npec" "tyentr" "egcode" "nentot"
1	1	_	IvoryCoast	Baoule	21.83	2130	1	BAUL	0
2	1	_	IvoryCoast	Agni+Adwin	6.25	610	1	AGNI	0
3	1	_	IvoryCoast	Nzema_Assini	0.68	66.7	1	NZEM	0
4	1	_	IvoryCoast	Ebrie_Mbato	1.18	115.2	1	EBRI	0
5	1	_	IvoryCoast	Adioukrou+Abbe	3.25	316.8	1	ADKR	0
6	1	_	IvoryCoast	Aladian+Avikan	0.45	44	1	ALAD	0
7	1	_	IvoryCoast	Attie	3.90	381	1	ATTI	0
8	1	_	IvoryCoast	Abron	1.35	131.7	1	ABRO	0
9	1	_	IvoryCoast	Aboure+Krobu	0.70	68.2	1	ABRE	0
10	1	_	IvoryCoast	Gagou	0.38	36.6	1	GAGU	0
11	1	_	IvoryCoast	Gourou+Yaoure	3.66	356.7	1	GURU	0
12	1	_	IvoryCoast	Bete+Godie+Kouya	4.58	446.6	1	BETE	0
13	1	_	IvoryCoast	Nyaboua	0.44	42.7	1	BETE	0
14	1	_	IvoryCoast	Dan_Yacouba+Gio	8.20	800	1	YACO	0
15	1	_	IvoryCoast	Guere+DahoDoo	3.33	324.5	1	GUER	0
16	1	_	IvoryCoast	Wobe	1.60	156.3	1	WOBE	0
17	1	_	IvoryCoast	Bakwe+Wane	0.13	12.4	1	BAKW	0
18	1	_	IvoryCoast	Dida+Neyo	2.10	204.6	1	DIDA	0
19	1	_	IvoryCoast	Krumen_Tepo	0.29	28.3	1	KRUT	0
20	1	_	IvoryCoast	Krumen_Pye	0.20	20	1	KRUP	0
21	1	_	IvoryCoast	Glio_Oubi	0.03	2.5	1	GLIO	0
22	1	_	IvoryCoast	Glaro_Krahn	0.15	14.4	1	KRAN	0
23	1	_	IvoryCoast	Lobi+Moru	1.70	165.8	1	LOBI	0
24	1	_	IvoryCoast	Dioula+Maoua	16.80	1639.1	1	DIOU	0
25	1	_	IvoryCoast	Senufo	12.76	1245.6	1	SENU	0
26	1	_	IvoryCoast	Kulango	2.24	219	1	KULG	0
27	1	_	IvoryCoast	Gan	0.17	17	1	GAN	0
28	1	_	IvoryCoast	Bissa_Busance	0.65	63	1	BSCE	0
29	1	_	IvoryCoast	Soninke	1.02	100	1	SONK	0
30	1	IVORY	IvoryCoast	Total_IvoryCoast	100.00	9758.7	2	TOTA	29
31	0	VOID	_	_	0.00	0	0	VOID	0
32	0	VOID	_	_	0.00	0	0	VOID	0
33	2	_	Liberia	Kpelle_Kono	19.88	487.4	1	KPEL	0
34	2	_	Liberia	AmericoLiberian	2.81	69	1	AMLI	0
35	2	_	Liberia	Krahn+GlaroTwabo	4.52	110.9	1	KRAN	0
36	2	_	Liberia	Sapo	1.29	31.6	1	SAPO	0
37	2	_	Liberia	Bassa+Dewoin	14.71	360.7	1	BASS	0
38	2	_	Liberia	Kru_Klao+Tujuasohn	7.90	193.6	1	KLAO	0
39	2	_	Liberia	Grebo	8.95	219.5	1	GREB	0
40	2	_	Liberia	Glio_Oubi	0.14	3.5	1	GLIO	0
41	2	_	Liberia	Vai	3.65	89.5	1	VAI	0
42	2	_	Liberia	Gbande	2.89	70.8	1	GBDE	0
43	2	_	Liberia	Gola	4.05	99.3	1	GOLA	0
44	2	_	Liberia	Loma	5.78	141.8	1	LOMA	0
45	2	_	Liberia	Mano	7.55	185	1	MANO	0
46	2	_	Liberia	Gio_Dan	7.14	175	1	YACO	0
47	2	_	Liberia	Manyo_Mandingo	1.85	45.4	1	MDKA	0
48	2	_	Liberia	Kissi	4.69	115	1	KISS	0
49	2	_	Liberia	Maninka	1.38	33.8	1	MDKA	0
50	2	_	Liberia	Mende	0.80	19.7	1	MEND	0
51	2	LIBER	Liberia	Total_Liberia	100.00	2451.5	2	TOTA	18
52	0	VOID	_	_	0.00	0	0	VOID	0
53	0	VOID	_	_	0.00	0	0	VOID	0
54	3	_	SierraLeone	Mende	30.83	1460	1	MEND	0
55	3	_	SierraLeone	Sherbro	2.85	135	1	SHER	0
56	3	_	SierraLeone	Creole_Krio_Aku	9.98	472.6	1	KRIO	0
57	3	_	SierraLeone	Bullom+Bom+Krim	0.46	21.8	1	BULL	0
58	3	_	SierraLeone	Temne	25.34	1200	1	TEMN	0
59	3	_	SierraLeone	Koranko	5.28	250	1	KORK	0
60	3	_	SierraLeone	Loko	2.43	115	1	LOKO	0
61	3	_	SierraLeone	Limba	7.07	335	1	LIMB	0
62	3	_	SierraLeone	Kono	4.01	190	1	KONO	0
63	3	_	SierraLeone	Kissi	2.64	125	1	KISS	0
64	3	_	SierraLeone	Maninka	1.90	90	1	MDKA	0
65	3	_	SierraLeone	Soussou	2.53	120	1	SUSU	0
66	3	_	SierraLeone	Vai	0.33	15.5	1	VAI	0
67	3	_	SierraLeone	Yalunka	0.59	28	1	YALU	0
68	3	_	SierraLeone	Futajalon	3.77	178.4	1	FUTA	0
69	3	SLEON	SierraLeone	Total_SierraLeone	100.00	4736.3	2	TOTA	15
70	0	VOID	_	_	0.00	0	0	VOID	0
71	0	VOID	_	_	0.00	0	0	VOID	0
72	4	_	Guinea	Futajalon	39.42	2550	1	FUTA	0
73	4	_	Guinea	Malinke_Wassulunke	1.14	73.5	1	MLNK	0
74	4	_	Guinea	Maninka_Mandinga	28.07	1816	1	MDKA	0
75	4	_	Guinea	Coniagui+Bassari+Bedik+Tenda	0.19	12.6	1	TEND	0
76	4	_	Guinea	Baga	0.50	32.1	1	BAGA	0
77	4	_	Guinea	Landouman	0.22	14.4	1	LAND	0
78	4	_	Guinea	Nalu+Baga_Fore+Baga_Mboteni	0.20	13	1	NALU	0
79	4	_	Guinea	Lele_Mandinga	1.08	70	1	MDKA	0
80	4	_	Guinea	Soussou	12.37	800	1	SUSU	0
81	4	_	Guinea	Kissi	4.43	286.5	1	KISS	0
82	4	_	Guinea	Yalunka	2.27	146.8	1	YALU	0
83	4	_	Guinea	Toma	2.22	143.8	1	TOMA	0
84	4	_	Guinea	Gio_Dan	1.09	70.6	1	YACO	0
85	4	_	Guinea	Foulbe	0.37	24	1	FULA	0
86	4	_	Guinea	Jahanka_Mandinga	0.19	12.6	1	MDKA	0
87	4	_	Guinea	Guerze_Nguere	4.76	308	1	GUER	0
88	4	_	Guinea	Koranko	0.85	55.2	1	KORK	0
89	4	_	Guinea	Mano	0.62	40	1	MANO	0
90	4	GUINE	Guinea	Total_Guinea	100.00	6469.1	2	TOTA	18
91	0	VOID	_	_	0.00	0	0	VOID	0
92	0	VOID	_	_	0.00	0	0	VOID	0
93	5	_	GuineaBissau	Balanta	29.82	270	1	BALA	0
94	5	_	GuineaBissau	Felup+Kerak	1.88	17	1	FLUP	0
95	5	_	GuineaBissau	Mansuanca_Kunant	1.21	11	1	MANS	0
96	5	_	GuineaBissau	Biafada	3.53	32	1	BFDA	0
97	5	_	GuineaBissau	Bijago	2.71	24.5	1	BIJA	0
98	5	_	GuineaBissau	Papel	10.71	97	1	PAPE	0
99	5	_	GuineaBissau	Manjaco	13.80	125	1	MANJ	0
100	5	_	GuineaBissau	Mancanha_Brame	3.31	30	1	MNHA	0
101	5	_	GuineaBissau	Fula+Fulacunda	19.88	180	1	FULA	0
102	5	_	GuineaBissau	Mandinga	13.14	119	1	MDKA	0
103	5	GBISS	GuineaBissau	Total_GuineaBissau	100.00	905.5	2	TOTA	10
104	0	VOID	_	_	0.00	0	0	VOID	0
105	0	VOID	_	_	0.00	0	0	VOID	0
106	6	_	Senegal	Jola+Gusilay+Mlomp+Karon	3.66	256.7	1	JOLA	0
107	6	_	Senegal	Baynun+Cassanga+Kobiana	0.30	20.7	1	BNUK	0
108	6	_	Senegal	Serere_Sine	12.11	848	1	SERE	0
109	6	_	Senegal	Serere-Non+Safen+Ndut	1.29	90.6	1	SERE	0
110	6	_	Senegal	Bambara	0.79	55	1	BAMB	0
111	6	_	Senegal	Mandinga+Jahanka	6.36	445.5	1	MDKA	0
112	6	_	Senegal	Soninke	2.14	150	1	SONK	0
113	6	_	Senegal	Wolof+Lebu	37.41	2620	1	WOLF	0
114	6	_	Senegal	Foulbe+Toucouleur	27.78	1946	1	TUKU	0
115	6	_	Senegal	Tenda+Badyara+Bassari+Bedik	0.26	18.4	1	TEND	0
116	6	_	Senegal	Balanta	1.12	78.1	1	BALA	0
117	6	_	Senegal	Futajalon	1.43	100	1	FUTA	0
118	6	_	Senegal	Malinke	3.69	258.5	1	MLNK	0
119	6	_	Senegal	Manjaco	1.00	70.2	1	MANJ	0
120	6	_	Senegal	Mancanha_Brame	0.28	19.4	1	MNHA	0
121	6	_	Senegal	Coniagui_Tenda	0.20	14	1	TEND	0
122	6	_	Senegal	Yalunka_Djalonke	0.19	13	1	YALU	0
123	6	SENEG	Senegal	Total_Senegal	100.00	7004.1	2	TOTA	17
124	0	VOID	_	_	0.00	0	0	VOID	0
125	0	VOID	_	_	0.00	0	0	VOID	0
126	7	_	Gambia	Wolof	14.77	121.2	1	WOLF	0
127	7	_	Gambia	Mandinga	42.64	350	1	MDKA	0
128	7	_	Gambia	Jola_Fogny	6.04	49.6	1	JOLA	0
129	7	_	Gambia	Soninke	6.23	51.1	1	SONK	0
130	7	_	Gambia	Fula+Toucouleur	26.07	214	1	FULA	0
131	7	_	Gambia	Serere_Sine	2.53	20.8	1	SERE	0
132	7	_	Gambia	Manjaco	1.72	14.1	1	MANJ	0
133	7	GAMBI	Gambia	Total_Gambia	100.00	820.8	2	TOTA	7
134	0	VOID	_	_	0.00	0	0	VOID	0
135	0	VOID	_	_	0.00	0	0	VOID	0
136	8	_	Mali	Bambara	32.23	2700	1	BAMB	0
137	8	_	Mali	Minianka	5.97	500	1	MINI	0
138	8	_	Mali	Dioula	0.60	50	1	DIOU	0
139	8	_	Mali	Bozo+Sobko+Somono	1.41	117.7	1	BOZO	0
140	8	_	Mali	Bobo_Fing	0.21	17.5	1	BOBO	0
141	8	_	Mali	Oule_Bwamu	3.65	305.7	1	BWAM	0
142	8	_	Mali	Duungo_Samogho	0.84	70	1	DUUN	0
143	8	_	Mali	Foulbe_Macina	10.88	911.2	1	FULA	0
144	8	_	Mali	Foulbe_Toucouleur	2.09	175	1	TUKU	0
145	8	_	Mali	Futajalon	0.60	50	1	FUTA	0
146	8	_	Mali	Soninke	4.47	374	1	SONK	0
147	8	_	Mali	Diawara_Soninke	1.49	125	1	SONK	0
148	8	_	Mali	Dogon	5.52	462	1	DGON	0
149	8	_	Mali	Khassonke	1.43	120	1	KSNK	0
150	8	_	Mali	Yalunka_Djalonke	0.12	10	1	YALU	0
151	8	_	Mali	Malinke+Ouassoulunke	7.97	668	1	MLNK	0
152	8	_	Mali	Kagoro_Mandinga	0.26	21.5	1	MDKA	0
153	8	_	Mali	Songhai+Koroboro	7.16	600	1	SONG	0
154	8	_	Mali	Senufo	5.98	500.5	1	SENU	0
155	8	_	Mali	Daoussak_Songhai	0.42	35	1	SONG	0
156	8	_	Mali	Tuareg_Kidal	2.98	250	1	TREG	0
157	8	_	Mali	Tuareg_Tahoua	2.27	190	1	TREG	0
158	8	_	Mali	Moor_Arabic_Hassaniya	1.27	106.1	1	MOOR	0
159	8	_	Mali	Mossi	0.20	17	1	MOSS	0
160	8	MALI0	Mali	Total_Mali	100.00	8376.2	2	TOTA	24
161	0	VOID	_	_	0.00	0	0	VOID	0
162	0	VOID	_	_	0.00	0	0	VOID	0
163	9	_	BurkinaFaso	Gouin_Gwe	0.59	61.4	1	GUTU	0
164	9	_	BurkinaFaso	Lobi	2.72	285.5	1	LOBI	0
165	9	_	BurkinaFaso	Birifor	1.03	108	1	BIRI	0
166	9	_	BurkinaFaso	Dorosie	0.19	20	1	DORO	0
167	9	_	BurkinaFaso	Karaboro_Senufo	0.62	65.2	1	SENU	0
168	9	_	BurkinaFaso	Tourka	0.43	45.3	1	GUTU	0
169	9	_	BurkinaFaso	Dagari+Ouile	2.74	287	1	DAGA	0
170	9	_	BurkinaFaso	Senufo	0.78	82	1	SENU	0
171	9	_	BurkinaFaso	Toussian	0.37	39	1	TOUS	0
172	9	_	BurkinaFaso	Duungo_Samogho	0.11	12	1	DUUN	0
173	9	_	BurkinaFaso	Siamou_Kru	0.14	15	1	SIAM	0
174	9	_	BurkinaFaso	Somila_Sambla	0.16	17	1	SOMI	0
175	9	_	BurkinaFaso	Tiefo	0.13	13.5	1	TIEF	0
176	9	_	BurkinaFaso	Dian+Vigue	0.21	22.1	1	DIAN	0
177	9	_	BurkinaFaso	Dioula	9.53	1000	1	DIOU	0
178	9	_	BurkinaFaso	Bobo_Fing	1.81	190	1	BOBO	0
179	9	_	BurkinaFaso	Bobo_Madare	0.50	52	1	BOBO	0
180	9	_	BurkinaFaso	Oule_Bwamu	2.71	284	1	BWAM	0
181	9	_	BurkinaFaso	Marka+Bolon	2.01	211	1	MRKA	0
182	9	_	BurkinaFaso	Ko+N_Nunuma	0.63	66.2	1	NUNN	0
183	9	_	BurkinaFaso	Gourounsi_S_Nunuma	1.43	150	1	GNSI	0
184	9	_	BurkinaFaso	Lyele	2.14	225	1	LYEL	0
185	9	_	BurkinaFaso	Kasena+Awuna	0.95	100	1	KASE	0
186	9	_	BurkinaFaso	Sisala+Pougouli	0.24	25	1	SISA	0
187	9	_	BurkinaFaso	Foulbe	9.89	1038.2	1	FULA	0
188	9	_	BurkinaFaso	Songhai	1.17	122.7	1	SONG	0
189	9	_	BurkinaFaso	Sarakole	0.86	90	1	SONK	0
190	9	_	BurkinaFaso	N_Samo	2.29	240	1	SAMO	0
191	9	_	BurkinaFaso	Dogon	1.32	138	1	DGON	0
192	9	_	BurkinaFaso	Gurenne_Frafra+Nankamse	0.24	25.1	1	GURN	0
193	9	_	BurkinaFaso	Kouroumba+Yatenga+Foulse	1.44	151	1	KRFE	0
194	9	_	BurkinaFaso	Mossi	42.88	4500	1	MOSS	0
195	9	_	BurkinaFaso	Busance	3.81	400	1	BSCE	0
196	9	_	BurkinaFaso	Kusance+Yanga	0.27	28.3	1	KUSA	0
197	9	_	BurkinaFaso	Tuareg_Kidal	0.24	25	1	TREG	0
198	9	_	BurkinaFaso	Gourmanche	3.42	359	1	GRMA	0
199	9	BFASO	BurkinaFaso	Total_BurkinaFaso	100.00	10493.5	2	TOTA	36
200	0	VOID	_	_	0.00	0	0	VOID	0
201	0	VOID	_	_	0.00	0	0	VOID	0
202	10	_	Ghana	Ga_Accra	5.19	825.9	1	GAAD	0
203	10	_	Ghana	Ga_Adangme	1.89	300	1	GAAD	0
204	10	_	Ghana	Fanti	27.04	4300	1	FANT	0
205	10	_	Ghana	Ashanti+Mampong	7.36	1170	1	ASHA	0
206	10	_	Ghana	Akwafim	1.45	230	1	AKWA	0
207	10	_	Ghana	Agona+Twi+Asen+Akim+Denkyera	8.17	1300	1	AKAN	0
208	10	_	Ghana	Wasaw+Jwira_Pepesa	1.19	189.5	1	AKAN	0
209	10	_	Ghana	Brong+Dorma+Oaman	3.81	606.6	1	BRON	0
210	10	_	Ghana	Ewe+Anlo+Akpini+Krepe	10.16	1615.7	1	EWE	0
211	10	_	Ghana	Agni+Adwin	1.26	200	1	AGNI	0
212	10	_	Ghana	Nzema	1.80	285.8	1	NZEM	0
213	10	_	Ghana	Ahanta	0.63	100	1	AHAN	0
214	10	_	Ghana	Sefwi	1.26	200	1	SEFW	0
215	10	_	Ghana	Guang_Chiripon	0.98	156.2	1	GUAN	0
216	10	_	Ghana	Awutu	0.63	100	1	AWUT	0
217	10	_	Ghana	Lelemi+Sekpele+Sele	0.40	63	1	LLMI	0
218	10	_	Ghana	Konya	0.13	20	1	KONY	0
219	10	_	Ghana	Kratchi+Atyuti	0.38	60	1	KRAC	0
220	10	_	Ghana	Yeji+Chumburung+Prang+Dwang	0.36	57.7	1	YEJI	0
221	10	_	Ghana	Tribou	0.06	10	1	TRIB	0
222	10	_	Ghana	Banda_Ligbi	0.06	10	1	LIGB	0
223	10	_	Ghana	Banda_Nafaanra	0.28	45	1	NAFA	0
224	10	_	Ghana	Mo_Degha	0.13	20	1	DEGH	0
225	10	_	Ghana	Gonja	1.57	250	1	GONJ	0
226	10	_	Ghana	Kulango	0.16	25.5	1	KULG	0
227	10	_	Ghana	Tampulma	0.25	40	1	TAMP	0
228	10	_	Ghana	Vagala	0.06	10	1	VAGA	0
229	10	_	Ghana	Wala	0.62	99.1	1	WALA	0
230	10	_	Ghana	Kabre	0.19	31	1	KABR	0
231	10	_	Ghana	Dagomba+Nanumba	3.40	540	1	DAGO	0
232	10	_	Ghana	Konkomba	2.52	400	1	KONK	0
233	10	_	Ghana	Bimoba_Moar	0.46	73.7	1	MOBA	0
234	10	_	Ghana	Tcham_Basari	0.75	120	1	TCHB	0
235	10	_	Ghana	Teokossi	0.33	53	1	TEOK	0
236	10	_	Ghana	Dagari	3.15	501	1	DAGA	0
237	10	_	Ghana	Birifor	0.63	100	1	BIRI	0
238	10	_	Ghana	Tem_Kotokoli	0.33	53	1	KTKL	0
239	10	_	Ghana	Sisala+Pasale	1.06	169.2	1	SISA	0
240	10	_	Ghana	Kasena+Awuna+Aculo	0.63	100	1	KASE	0
241	10	_	Ghana	Builsa	0.63	100	1	BLSA	0
242	10	_	Ghana	Gurenne_Frafra+Nankanse	3.31	526.3	1	GURN	0
243	10	_	Ghana	Kusaal	3.14	500	1	KUSA	0
244	10	_	Ghana	Busance	0.75	119.1	1	BSCE	0
245	10	_	Ghana	Mamprusi+Tallensi+Namnam	1.43	226.8	1	MPSI	0
246	10	GHANA	Ghana	Total_Ghana	100.00	15903.1	2	TOTA	44
247	0	VOID	_	_	0.00	0	0	VOID	0
248	0	VOID	_	_	0.00	0	0	VOID	0
249	11	_	Togo	Ga+Adangme	2.98	109.9	1	GAAD	0
250	11	_	Togo	Ewe+Anlo+Akpini+Krepe	23.40	861.9	1	EWE	0
251	11	_	Togo	Fon+Mahi	1.65	60.8	1	FON	0
252	11	_	Togo	Mina+Popo	5.45	200.9	1	MINA	0
253	11	_	Togo	Adja+Hweda	3.12	114.8	1	ADHW	0
254	11	_	Togo	Hwla	0.86	31.7	1	HWLA	0
255	11	_	Togo	Ouatchi	9.92	365.5	1	WACI	0
256	11	_	Togo	Kposo	2.58	94.9	1	KPOS	0
257	11	_	Togo	Ana_Ife+Nago_Ife+Kambole	2.55	94	1	ANAI	0
258	11	_	Togo	Akebou	1.10	40.7	1	AKBU	0
259	11	_	Togo	Adele_Gidire	0.33	12	1	ADEL	0
260	11	_	Togo	Kabre	13.28	489.2	1	KABR	0
261	11	_	Togo	Lokpa	2.25	83	1	LOKP	0
262	11	_	Togo	Tem_Kotokoli	5.54	204.1	1	KTKL	0
263	11	_	Togo	Lamba	3.19	117.4	1	LAMB	0
264	11	_	Togo	Nawdm_Losso	3.95	145.6	1	YNAW	0
265	11	_	Togo	Tcham_Basari	2.71	100	1	TCHB	0
266	11	_	Togo	Tchamba_Akasalem	0.93	34.3	1	TCHA	0
267	11	_	Togo	Konkomba+Dye	2.27	83.6	1	KONK	0
268	11	_	Togo	Teokossi	1.13	41.8	1	TEOK	0
269	11	_	Togo	Somba_Tamari	0.54	19.8	1	SOMB	0
270	11	_	Togo	Moba_Moab	5.14	189.4	1	MOBA	0
271	11	_	Togo	Mossi+Yanga	0.53	19.7	1	MOSS	0
272	11	_	Togo	Gourmanche	3.27	120.5	1	GRMA	0
273	11	_	Togo	Foulbe	1.31	48.2	1	FULA	0
274	11	TOGO0	Togo	Total_Togo	100.00	3683.7	2	TOTA	25
275	0	VOID	_	_	0.00	0	0	VOID	0
276	0	VOID	_	_	0.00	0	0	VOID	0
277	12	_	Benin	Gounawori	6.24	320	1	GOUN	0
278	12	_	Benin	Fon+Mahi	28.57	1466	1	FON	0
279	12	_	Benin	Mina+Popo	2.46	126	1	MINA	0
280	12	_	Benin	Aizo+Tofinou+Weme	6.88	353	1	AIZO	0
281	12	_	Benin	Adja+Xwla	7.60	390	1	ADJA	0
282	12	_	Benin	Xweda	1.05	54	1	XWED	0
283	12	_	Benin	Ouatchi	2.14	110	1	WACI	0
284	12	_	Benin	Yoruba+Holli+Ketu+Dasa+Tchabe+Itcha	9.06	465	1	YORU	0
285	12	_	Benin	Ede_Nago	3.41	175	1	EDNA	0
286	12	_	Benin	Ana_Ife+Nago_Ife	1.56	80	1	ANAI	0
287	12	_	Benin	Ede_Ije	0.39	20	1	EDIJ	0
288	12	_	Benin	Ede_Cabe	1.56	80	1	EDCA	0
289	12	_	Benin	Ede_Idaca	0.58	30	1	EDID	0
290	12	_	Benin	Aguna	0.29	15	1	AGUN	0
291	12	_	Benin	Ko_Gbe	0.39	20	1	KOGB	0
292	12	_	Benin	Icada	0.76	39	1	ICAD	0
293	12	_	Benin	Tem_Kotokoli	0.84	43	1	KTKL	0
294	12	_	Benin	Lamba	1.17	60	1	LAMB	0
295	12	_	Benin	Kabre	0.58	30	1	KABR	0
296	12	_	Benin	Pilapila_Yom+Pila_Taneka	1.36	70	1	YNAW	0
297	12	_	Benin	Lokpa	0.82	42	1	LOKP	0
298	12	_	Benin	Yowaba_Waama	0.78	40	1	YOWA	0
299	12	_	Benin	Somba_Tamari+Niende+Mbelime	2.82	144.5	1	SOMB	0
300	12	_	Benin	Bariba+Berouba+Boko+Gando+Borga	6.66	342	1	BARI	0
301	12	_	Benin	Berba	1.26	64.5	1	BERB	0
302	12	_	Benin	Foodo	0.24	12.4	1	FOOD	0
303	12	_	Benin	Busa_Boko	1.36	70	1	BUSA	0
304	12	_	Benin	Natemba	0.88	45	1	NTBA	0
305	12	_	Benin	Mokole	1.28	65.5	1	MKLE	0
306	12	_	Benin	Dendi_Songhai	0.58	30	1	SONG	0
307	12	_	Benin	Foulbe	5.46	280	1	FULA	0
308	12	_	Benin	Gourmanche	0.97	50	1	GRMA	0
309	12	BENIN	Benin	Total_Benin	100.00	5131.9	2	TOTA	32
310	0	VOID	_	_	0.00	0	0	VOID	0
311	0	VOID	_	_	0.00	0	0	VOID	0
312	13	_	Nigeria	Igbo	19.46	18143	1	IGBO	0
313	13	_	Nigeria	Yoruba	20.22	18850	1	YORU	0
314	13	_	Nigeria	Igala+Isekiri	1.42	1320	1	IGIS	0
315	13	_	Nigeria	Ibibio+Efik	5.42	5056	1	IBEF	0
316	13	_	Nigeria	Mbembe+Yako+Orri+Bendi	1.71	1597	1	MBBE	0
317	13	_	Nigeria	Hausa	19.87	18525	1	HAUS	0
318	13	_	Nigeria	Fulani	8.16	7611	1	FULA	0
319	13	_	Nigeria	Kanuri	3.43	3200	1	KANU	0
320	13	_	Nigeria	Edo	1.39	1300	1	EDO	0
321	13	_	Nigeria	Isoko_Edoid	1.35	1254	1	ISED	0
322	13	_	Nigeria	Tiv+Tivoid	2.47	2302	1	TIV	0
323	13	_	Nigeria	Ijaw+Izon	1.07	993	1	IJAW	0
324	13	_	Nigeria	Nupe	2.21	2062	1	NUPE	0
325	13	_	Nigeria	Igbira	1.14	1060	1	IGBI	0
326	13	_	Nigeria	Biu_Mandara	2.13	1988	1	BIUM	0
327	13	_	Nigeria	Nigerian_Chadic	2.06	1916	1	NICH	0
328	13	_	Nigeria	Adamawa_Ubangi	1.03	964	1	ADUB	0
329	13	_	Nigeria	Idoma+Igede+Yala	1.13	1056	1	IDOM	0
330	13	_	Nigeria	Jukun+Kentu+Kutep+Tigon	0.32	295	1	JUKU	0
331	13	_	Nigeria	Birom+Katab+Koro+Mada+Yergum+Izere	2.08	1935	1	BRYR	0
332	13	_	Nigeria	Mambila+Mambiloid	0.17	160	1	MAMB	0
333	13	_	Nigeria	Jarawan	0.30	275	1	JRWN	0
334	13	_	Nigeria	Ekoi+Ekoid	0.16	153	1	EKOI	0
335	13	_	Nigeria	Kainji	0.79	741	1	KNJI	0
336	13	_	Nigeria	Djerma	0.05	50	1	DJER	0
337	13	_	Nigeria	Busa_Boko+Bokobaru+Shamba	0.10	93	1	BUSA	0
338	13	_	Nigeria	Busance	0.04	40	1	BSCE	0
339	13	_	Nigeria	Gounawori	0.19	180	1	GOUN	0
340	13	_	Nigeria	Arabic_Shuwa	0.11	100	1	SHWA	0
341	13	NGRIA	Nigeria	Total_Nigeria	100.00	93219	2	TOTA	29
342	0	VOID	_	_	0.00	0	0	VOID	0
343	0	VOID	_	_	0.00	0	0	VOID	0
344	14	_	Niger	Daza	0.18	15	1	DAZA	0
345	14	_	Niger	Kanembu	0.13	11	1	KANE	0
346	14	_	Niger	Kanuri	4.90	400	1	KANU	0
347	14	_	Niger	Teda	0.49	40	1	TEDA	0
348	14	_	Niger	Zaghawa	0.43	35	1	ZGWA	0
349	14	_	Niger	Fulani	14.53	1186	1	FULA	0
350	14	_	Niger	Haoussa	44.11	3600	1	HAUS	0
351	14	_	Niger	Gourmanche	0.55	45	1	GRMA	0
352	14	_	Niger	Tuareg_Air	3.37	275	1	TREG	0
353	14	_	Niger	Tuareg_Tahoua	4.29	350	1	TREG	0
354	14	_	Niger	Dendi_Djerma	0.51	42	1	DJER	0
355	14	_	Niger	Djerma	18.32	1495	1	DJER	0
356	14	_	Niger	Songhai	4.78	390	1	SONG	0
357	14	_	Niger	Arabic_Mauri	1.56	127	1	MOOR	0
358	14	_	Niger	Arabic_Shuwa	0.61	50	1	SHWA	0
359	14	_	Niger	Arabic_Algerian	1.23	100	1	MOOR	0
360	14	NIGER	Niger	Total_Niger	100.00	8161	2	TOTA	16
361	0	VOID	_	_	0.00	0	0	VOID	0
362	0	VOID	_	_	0.00	0	0	VOID	0
363	15	_	Other_Mali_1	Minianka	67.57	500	1	MINI	0
364	15	_	Other_Mali_1	Duungo_Samogho	9.46	70	1	DUUN	0
365	15	_	Other_Mali_1	Diawara_Soninke	16.89	125	1	SONK	0
366	15	_	Other_Mali_1	Yalunka_Djalonke	1.35	10	1	YALU	0
367	15	_	Other_Mali_1	Daoussak_Songhai	4.73	35	1	SONG	0
368	15	OMAL1	Other_Mali_1	Total_Other_Mali_1	100.00	740	2	TOTA	5
369	0	VOID	_	_	0.00	0	0	VOID	0
370	0	VOID	_	_	0.00	0	0	VOID	0
371	16	_	Other_BFaso_1	Karaboro_Senufo	5.91	65.2	1	SENU	0
372	16	_	Other_BFaso_1	Duungo_Samogho	1.09	12	1	DUUN	0
373	16	_	Other_BFaso_1	Siamou_Kru	1.36	15	1	SIAM	0
374	16	_	Other_BFaso_1	Somila_Sambla	1.54	17	1	SOMI	0
375	16	_	Other_BFaso_1	Tiefo	1.22	13.5	1	TIEF	0
376	16	_	Other_BFaso_1	Marka+Bolon	19.13	211	1	MRKA	0
377	16	_	Other_BFaso_1	Lyele	20.40	225	1	LYEL	0
378	16	_	Other_BFaso_1	Kasena+Awuna	9.07	100	1	KASE	0
379	16	_	Other_BFaso_1	Sisala+Pougouli	2.27	25	1	SISA	0
380	16	_	Other_BFaso_1	N_Samo	21.76	240	1	SAMO	0
381	16	_	Other_BFaso_1	Kouroumba+Yatenga+Foulse	13.69	151	1	KRFE	0
382	16	_	Other_BFaso_1	Kusance+Yanga	2.57	28.3	1	KUSA	0
383	16	OBUR1	Other_BFaso_1	Total_Other_BFaso_1	100.00	1103	2	TOTA	12
384	0	VOID	_	_	0.00	0	0	VOID	0
385	0	VOID	_	_	0.00	0	0	VOID	0
386	17	_	Other_Guinea_1	Coniagui+Bassari+Bedik+Tenda	3.32	12.6	1	TEND	0
387	17	_	Other_Guinea_1	Landouman	3.79	14.4	1	LAND	0
388	17	_	Other_Guinea_1	Nalu+Baga_Fore+Baga_Mboteni	3.42	13	1	NALU	0
389	17	_	Other_Guinea_1	Lele_Mandinga	18.42	70	1	MDKA	0
390	17	_	Other_Guinea_1	Yalunka	38.63	146.8	1	YALU	0
391	17	_	Other_Guinea_1	Gio_Dan	18.58	70.6	1	YACO	0
392	17	_	Other_Guinea_1	Jahanka_Mandinga	3.32	12.6	1	MDKA	0
393	17	_	Other_Guinea_1	Mano	10.53	40	1	MANO	0
394	17	OGUI1	Other_Guinea_1	Total_Other_Guinea_1	100.00	380	2	TOTA	8
395	0	VOID	_	_	0.00	0	0	VOID	0
396	0	VOID	_	_	0.00	0	0	VOID	0
397	18	_	Other_Guinea_2	Coniagui+Bassari+Bedik+Tenda	1.91	12.6	1	TEND	0
398	18	_	Other_Guinea_2	Landouman	2.18	14.4	1	LAND	0
399	18	_	Other_Guinea_2	Nalu+Baga_Fore+Baga_Mboteni	1.97	13	1	NALU	0
400	18	_	Other_Guinea_2	Yalunka	22.22	146.8	1	YALU	0
401	18	_	Other_Guinea_2	Gio_Dan	10.69	70.6	1	YACO	0
402	18	_	Other_Guinea_2	Guerze_Nguere	46.62	308	1	GUER	0
403	18	_	Other_Guinea_2	Koranko	8.36	55.2	1	KORK	0
404	18	_	Other_Guinea_2	Mano	6.06	40	1	MANO	0
405	18	OGUI2	Other_Guinea_2	Total_Other_Guinea_2	100.00	660.6	2	TOTA	8
406	0	VOID	_	_	0.00	0	0	VOID	0
407	0	VOID	_	_	0.00	0	0	VOID	0
408	19	_	Other_Liberia_1	Krahn+GlaroTwabo	14.45	110.9	1	KRAN	0
409	19	_	Other_Liberia_1	Sapo	4.12	31.6	1	SAPO	0
410	19	_	Other_Liberia_1	Gbande	9.22	70.8	1	GBDE	0
411	19	_	Other_Liberia_1	Mano	24.10	185	1	MANO	0
412	19	_	Other_Liberia_1	Gio_Dan	22.80	175	1	YACO	0
413	19	_	Other_Liberia_1	Manyo_Mandingo	5.92	45.4	1	MDKA	0
414	19	_	Other_Liberia_1	Kissi	14.98	115	1	KISS	0
415	19	_	Other_Liberia_1	Maninka	4.40	33.8	1	MDKA	0
416	19	OLIB1	Other_Liberia_1	Total_Other_Liberia_1	100.00	767.5	2	TOTA	8
417	0	VOID	_	_	0.00	0	0	VOID	0
418	0	VOID	_	_	0.00	0	0	VOID	0
419	20	_	Other_Liberia_2	Bassa+Dewoin	44.44	10600	1	BASS	0
420	20	_	Other_Liberia_2	Vai	14.31	3413	1	VAI	0
421	20	_	Other_Liberia_2	Mende	3.15	751	1	MEND	0
422	20	_	Other_Liberia_2	Gola	15.87	3786	1	GOLA	0
423	20	_	Other_Liberia_2	Kpelle	17.22	4106	1	KPEL	0
424	20	_	Other_Liberia_2	Loma	5.01	1194	1	LOMA	0
425	20	OLIB2	Other_Liberia_2	Total_Other_Liberia_2	100.00	23850	2	TOTA	6
426	0	VOID	_	_	0.00	0	0	VOID	0
427	0	VOID	_	_	0.00	0	0	VOID	0
428	21	_	Other_SierraLeone_1	Gallinas_Vai	1.83	91	1	VAI	0
429	21	_	Other_SierraLeone_1	Gola	0.12	6	1	GOLA	0
430	21	_	Other_SierraLeone_1	Kissi	15.60	774	1	KISS	0
431	21	_	Other_SierraLeone_1	Kono	10.89	540	1	KONO	0
432	21	_	Other_SierraLeone_1	Krim_Bullom	0.58	29	1	BULL	0
433	21	_	Other_SierraLeone_1	Koranko	5.18	257	1	KORK	0
434	21	_	Other_SierraLeone_1	Sherbro	61.51	3051	1	SHER	0
435	21	_	Other_SierraLeone_1	Vai	1.77	88	1	VAI	0
436	21	_	Other_SierraLeone_1	Yalunka	2.50	124	1	YALU	0
437	21	OSLE1	Other_SierraLeone_1	Total_Other_SierraLeone_1	100.00	4960	2	TOTA	9
438	0	VOID	_	_	0.00	0	0	VOID	0
439	0	VOID	_	_	0.00	0	0	VOID	0
440	22	_	Other_Senegal_1	Serere_Sine	13.22	848	1	SERE	0
441	22	_	Other_Senegal_1	Serere-Non+Safen+Ndut	1.41	90.6	1	SERE	0
442	22	_	Other_Senegal_1	Bambara	0.86	55	1	BAMB	0
443	22	_	Other_Senegal_1	Mandinga+Jahanka	6.95	445.5	1	MDKA	0
444	22	_	Other_Senegal_1	Soninke	2.34	150	1	SONK	0
445	22	_	Other_Senegal_1	Wolof+Lebu	40.85	2620	1	WOLF	0
446	22	_	Other_Senegal_1	Foulbe+Toucouleur	30.34	1946	1	TUKU	0
447	22	_	Other_Senegal_1	Malinke	4.03	258.5	1	MLNK	0
448	22	OSEN1	Other_Senegal_1	Total_Other_Senegal_1	100.00	6413.6	2	TOTA	8
449	0	VOID	_	_	0.00	0	0	VOID	0
450	0	VOID	_	_	0.00	0	0	VOID	0
451	23	_	Other_Senegal_2	Jola+Gusilay+Mlomp+Karon	17.12	256.7	1	JOLA	0
452	23	_	Other_Senegal_2	Baynun+Cassanga+Kobiana	1.38	20.7	1	BNUK	0
453	23	_	Other_Senegal_2	Bambara	3.67	55	1	BAMB	0
454	23	_	Other_Senegal_2	Mandinga+Jahanka	29.71	445.5	1	MDKA	0
455	23	_	Other_Senegal_2	Soninke	10.00	150	1	SONK	0
456	23	_	Other_Senegal_2	Tenda+Badyara+Bassari+Bedik	1.23	18.4	1	TEND	0
457	23	_	Other_Senegal_2	Balanta	5.21	78.1	1	BALA	0
458	23	_	Other_Senegal_2	Futajalon	6.67	100	1	FUTA	0
459	23	_	Other_Senegal_2	Malinke	17.24	258.5	1	MLNK	0
460	23	_	Other_Senegal_2	Manjaco	4.68	70.2	1	MANJ	0
461	23	_	Other_Senegal_2	Mancanha_Brame	1.29	19.4	1	MNHA	0
462	23	_	Other_Senegal_2	Coniagui_Tenda	0.93	14	1	TEND	0
463	23	_	Other_Senegal_2	Yalunka_Djalonke	0.87	13	1	YALU	0
464	23	OSEN2	Other_Senegal_2	Total_Other_Senegal_2	100.00	1499.5	2	TOTA	13
465	0	VOID	_	_	0.00	0	0	VOID	0
466	0	VOID	_	_	0.00	0	0	VOID	0
467	24	_	Other_Gambia_1	Soninke	78.37	51.1	1	SONK	0
468	24	_	Other_Gambia_1	Manjaco	21.63	14.1	1	MANJ	0
469	24	OGAM1	Other_Gambia_1	Total_Other_Gambia_1	100.00	65.2	2	TOTA	2
470	0	VOID	_	_	0.00	0	0	VOID	0
471	0	VOID	_	_	0.00	0	0	VOID	0
472	25	_	CI_Abengourou	Agni	100.00	100	1	AGNI	0
473	25	CIABE	CI_Abengourou	Total_CI_Abengourou	100.00	100	2	TOTA	1
474	0	VOID	_	_	0.00	0	0	VOID	0
475	0	VOID	_	_	0.00	0	0	VOID	0
476	26	_	CI_Abidjan	Ebrie+Mbato	15.00	15	1	EBRI	0
477	26	_	CI_Abidjan	Attie	15.00	15	1	ATTI	0
478	26	_	CI_Abidjan	Aboure	5.00	5	1	ABRE	0
479	26	_	CI_Abidjan	Avikam+Aladian	10.00	10	1	ALAD	0
480	26	_	CI_Abidjan	Baoule	25.00	25	1	BAUL	0
481	26	_	CI_Abidjan	Adioukrou+Abidji	25.00	25	1	ADKR	0
482	26	_	CI_Abidjan	Dida	5.00	5	1	DIDA	0
483	26	CIABI	CI_Abidjan	Total_CI_Abidjan	100.00	100	2	TOTA	7
484	0	VOID	_	_	0.00	0	0	VOID	0
485	0	VOID	_	_	0.00	0	0	VOID	0
486	27	_	CI_Aboisso	Agni	65.00	65	1	AGNI	0
487	27	_	CI_Aboisso	Nzema	35.00	35	1	NZEM	0
488	27	CIABO	CI_Aboisso	Total_CI_Aboisso	100.00	100	2	TOTA	2
489	0	VOID	_	_	0.00	0	0	VOID	0
490	0	VOID	_	_	0.00	0	0	VOID	0
491	28	_	CI_Adzope	Attie	90.00	90	1	ATTI	0
492	28	_	CI_Adzope	Abbe	10.00	10	1	ADKR	0
493	28	CIADZ	CI_Adzope	Total_CI_Adzope	100.00	100	2	TOTA	2
494	0	VOID	_	_	0.00	0	0	VOID	0
495	0	VOID	_	_	0.00	0	0	VOID	0
496	29	_	CI_Agboville	Abbe	100.00	100	1	ADKR	0
497	29	CIAGB	CI_Agboville	Total_CI_Agboville	100.00	100	2	TOTA	1
498	0	VOID	_	_	0.00	0	0	VOID	0
499	0	VOID	_	_	0.00	0	0	VOID	0
500	30	_	CI_Biankouma	Dan_Yacouba	75.00	75	1	YACO	0
501	30	_	CI_Biankouma	Dioula	15.00	15	1	DIOU	0
502	30	_	CI_Biankouma	Kono	10.00	10	1	KONO	0
503	30	CIBIA	CI_Biankouma	Total_CI_Biankouma	100.00	100	2	TOTA	3
504	0	VOID	_	_	0.00	0	0	VOID	0
505	0	VOID	_	_	0.00	0	0	VOID	0
506	31	_	CI_Bondoukou	Koulango	65.00	65	1	KULG	0
507	31	_	CI_Bondoukou	Abron	25.00	25	1	ABRO	0
508	31	_	CI_Bondoukou	Baoule	5.00	5	1	BAUL	0
509	31	_	CI_Bondoukou	Agni	5.00	5	1	AGNI	0
510	31	CIBON	CI_Bondoukou	Total_CI_Bondoukou	100.00	100	2	TOTA	4
511	0	VOID	_	_	0.00	0	0	VOID	0
512	0	VOID	_	_	0.00	0	0	VOID	0
513	32	_	CI_Bouafle	Gourou	75.00	75	1	GURU	0
514	32	_	CI_Bouafle	Gagou	20.00	20	1	GAGU	0
515	32	_	CI_Bouafle	Bete	5.00	5	1	BETE	0
516	32	CIBFL	CI_Bouafle	Total_CI_Bouafle	100.00	100	2	TOTA	3
517	0	VOID	_	_	0.00	0	0	VOID	0
518	0	VOID	_	_	0.00	0	0	VOID	0
519	33	_	CI_Bouake	Baoule	100.00	100	1	BAUL	0
520	33	CIBKE	CI_Bouake	Total_CI_Bouake	100.00	100	2	TOTA	1
521	0	VOID	_	_	0.00	0	0	VOID	0
522	0	VOID	_	_	0.00	0	0	VOID	0
523	34	_	CI_Bouna	Koulango	55.00	55	1	KULG	0
524	34	_	CI_Bouna	Teen_Teguessie	45.00	45	1	TEEN	0
525	34	CIBNA	CI_Bouna	Total_CI_Bouna	100.00	100	2	TOTA	2
526	0	VOID	_	_	0.00	0	0	VOID	0
527	0	VOID	_	_	0.00	0	0	VOID	0
528	35	_	CI_Boundiali	Senoufo	80.00	80	1	SENU	0
529	35	_	CI_Boundiali	Dioula	20.00	20	1	DIOU	0
530	35	CIBLI	CI_Boundiali	Total_CI_Boundiali	100.00	100	2	TOTA	2
531	0	VOID	_	_	0.00	0	0	VOID	0
532	0	VOID	_	_	0.00	0	0	VOID	0
533	36	_	CI_Dabakala	Senoufo	95.00	95	1	SENU	0
534	36	_	CI_Dabakala	Dioula	5.00	5	1	DIOU	0
535	36	CIDAB	CI_Dabakala	Total_CI_Dabakala	100.00	100	2	TOTA	2
536	0	VOID	_	_	0.00	0	0	VOID	0
537	0	VOID	_	_	0.00	0	0	VOID	0
538	37	_	CI_Daloa	Gourou	40.00	40	1	GURU	0
539	37	_	CI_Daloa	Bete	35.00	35	1	BETE	0
540	37	_	CI_Daloa	Nyaboua	25.00	25	1	NYAB	0
541	37	CIDAL	CI_Daloa	Total_CI_Daloa	100.00	100	2	TOTA	3
542	0	VOID	_	_	0.00	0	0	VOID	0
543	0	VOID	_	_	0.00	0	0	VOID	0
544	38	_	CI_Danane	Dan_Yacouba	70.00	70	1	YACO	0
545	38	_	CI_Danane	Kono	30.00	30	1	KONO	0
546	38	CIDAN	CI_Danane	Total_CI_Danane	100.00	100	2	TOTA	2
547	0	VOID	_	_	0.00	0	0	VOID	0
548	0	VOID	_	_	0.00	0	0	VOID	0
549	39	_	CI_Dimbokro	Baoule	55.00	55	1	BAUL	0
550	39	_	CI_Dimbokro	Agni	45.00	45	1	AGNI	0
551	39	CIDIM	CI_Dimbokro	Total_CI_Dimbokro	100.00	100	2	TOTA	2
552	0	VOID	_	_	0.00	0	0	VOID	0
553	0	VOID	_	_	0.00	0	0	VOID	0
554	40	_	CI_Divo	Dida	70.00	70	1	DIDA	0
555	40	_	CI_Divo	Godie_Bete	30.00	30	1	BETE	0
556	40	CIDIV	CI_Divo	Total_CI_Divo	100.00	100	2	TOTA	2
557	0	VOID	_	_	0.00	0	0	VOID	0
558	0	VOID	_	_	0.00	0	0	VOID	0
559	41	_	CI_Ferkessedougou	Senoufo	80.00	80	1	SENU	0
560	41	_	CI_Ferkessedougou	Dioula	20.00	20	1	DIOU	0
561	41	CIFER	CI_Ferkessedougou	Total_CI_Ferkessedougou	100.00	100	2	TOTA	2
562	0	VOID	_	_	0.00	0	0	VOID	0
563	0	VOID	_	_	0.00	0	0	VOID	0
564	42	_	CI_Gagnoa	Bete	75.00	75	1	BETE	0
565	42	_	CI_Gagnoa	Gagou	15.00	15	1	GAGU	0
566	42	_	CI_Gagnoa	Dida	10.00	10	1	DIDA	0
567	42	CIGAG	CI_Gagnoa	Total_CI_Gagnoa	100.00	100	2	TOTA	3
568	0	VOID	_	_	0.00	0	0	VOID	0
569	0	VOID	_	_	0.00	0	0	VOID	0
570	43	_	CI_Guiglo	Guere	90.00	90	1	GUER	0
571	43	_	CI_Guiglo	Krumen_Pye	10.00	10	1	KRUP	0
572	43	CIGUI	CI_Guiglo	Total_CI_Guiglo	100.00	100	2	TOTA	2
573	0	VOID	_	_	0.00	0	0	VOID	0
574	0	VOID	_	_	0.00	0	0	VOID	0
575	44	_	CI_Katiola	Senoufo	70.00	70	1	SENU	0
576	44	_	CI_Katiola	Dioula	20.00	20	1	DIOU	0
577	44	_	CI_Katiola	Baoule	10.00	10	1	BAUL	0
578	44	CIKAT	CI_Katiola	Total_CI_Katiola	100.00	100	2	TOTA	3
579	0	VOID	_	_	0.00	0	0	VOID	0
580	0	VOID	_	_	0.00	0	0	VOID	0
581	45	_	CI_Korhogo	Senoufo	80.00	80	1	SENU	0
582	45	_	CI_Korhogo	Dioula	20.00	20	1	DIOU	0
583	45	CIKOR	CI_Korhogo	Total_CI_Korhogo	100.00	100	2	TOTA	2
584	0	VOID	_	_	0.00	0	0	VOID	0
585	0	VOID	_	_	0.00	0	0	VOID	0
586	46	_	CI_Man	Dan_Yacouba	40.00	40	1	YACO	0
587	46	_	CI_Man	Guere	40.00	40	1	GUER	0
588	46	_	CI_Man	Wobe	20.00	20	1	WOBE	0
589	46	CIMAN	CI_Man	Total_CI_Man	100.00	100	2	TOTA	3
590	0	VOID	_	_	0.00	0	0	VOID	0
591	0	VOID	_	_	0.00	0	0	VOID	0
592	47	_	CI_Odienne	Malinke	60.00	60	1	MLNK	0
593	47	_	CI_Odienne	Bambara	25.00	25	1	BAMB	0
594	47	_	CI_Odienne	Senoufo	15.00	15	1	SENU	0
595	47	CIODI	CI_Odienne	Total_CI_Odienne	100.00	100	2	TOTA	3
596	0	VOID	_	_	0.00	0	0	VOID	0
597	0	VOID	_	_	0.00	0	0	VOID	0
598	48	_	CI_Sassandra	Bete+Godie+Kouya	30.00	30	1	BETE	0
599	48	_	CI_Sassandra	Bakwe	25.00	25	1	BAKW	0
600	48	_	CI_Sassandra	Krumen_Tepo	25.00	25	1	KRUT	0
601	48	_	CI_Sassandra	Krumen_Pye	20.00	20	1	KRUP	0
602	48	CISAS	CI_Sassandra	Total_CI_Sassandra	100.00	100	2	TOTA	4
603	0	VOID	_	_	0.00	0	0	VOID	0
604	0	VOID	_	_	0.00	0	0	VOID	0
605	49	_	CI_Seguela	Dioula	5.00	5	1	DIOU	0
606	49	_	CI_Seguela	Malinke	70.00	70	1	MLNK	0
607	49	_	CI_Seguela	Senoufo	25.00	25	1	SENU	0
608	49	CISEG	CI_Seguela	Total_CI_Seguela	100.00	100	2	TOTA	3
609	0	VOID	_	_	0.00	0	0	VOID	0
610	0	VOID	_	_	0.00	0	0	VOID	0
611	50	_	CI_Touba	Malinke	95.00	95	1	MLNK	0
612	50	_	CI_Touba	Dioula	5.00	5	1	DIOU	0
613	50	CITOU	CI_Touba	Total_CI_Touba	100.00	100	2	TOTA	2
614	0	VOID	_	_	0.00	0	0	VOID	0
615	0	VOID	_	_	0.00	0	0	VOID	0
616	51	_	Other_IvoryCoast_1	Nzema_Assini	2.40	66.7	1	NZEM	0
617	51	_	Other_IvoryCoast_1	Ebrie_Mbato	4.14	115.2	1	EBRI	0
618	51	_	Other_IvoryCoast_1	Adioukrou+Abbe	11.38	316.8	1	ADKR	0
619	51	_	Other_IvoryCoast_1	Aladian+Avikan	1.58	44	1	ALAD	0
620	51	_	Other_IvoryCoast_1	Attie	13.68	381	1	ATTI	0
621	51	_	Other_IvoryCoast_1	Abron	4.73	131.7	1	ABRO	0
622	51	_	Other_IvoryCoast_1	Aboure+Krobu	2.45	68.2	1	ABRE	0
623	51	_	Other_IvoryCoast_1	Gagou	1.31	36.6	1	GAGU	0
624	51	_	Other_IvoryCoast_1	Nyaboua	1.53	42.7	1	BETE	0
625	51	_	Other_IvoryCoast_1	Dan_Yacouba+Gio	28.73	800	1	YACO	0
626	51	_	Other_IvoryCoast_1	Wobe	5.61	156.3	1	WOBE	0
627	51	_	Other_IvoryCoast_1	Bakwe+Wane	0.45	12.4	1	BAKW	0
628	51	_	Other_IvoryCoast_1	Dida+Neyo	7.35	204.6	1	DIDA	0
629	51	_	Other_IvoryCoast_1	Krumen_Tepo	1.02	28.3	1	KRUT	0
630	51	_	Other_IvoryCoast_1	Krumen_Pye	0.72	20	1	KRUP	0
631	51	_	Other_IvoryCoast_1	Glaro_Krahn	0.52	14.4	1	KRAN	0
632	51	_	Other_IvoryCoast_1	Lobi+Moru	5.95	165.8	1	LOBI	0
633	51	_	Other_IvoryCoast_1	Gan	0.61	17	1	GAN	0
634	51	_	Other_IvoryCoast_1	Bissa_Busance	2.26	63	1	BSCE	0
635	51	_	Other_IvoryCoast_1	Soninke	3.59	100	1	SONK	0
636	51	OIVO1	Other_IvoryCoast_1	Total_Other_IvoryCoast_1	100.00	2784.7	2	TOTA	20
637	0	VOID	_	_	0.00	0	0	VOID	0
638	0	VOID	_	_	0.00	0	0	VOID	0
639	52	_	BoboDioulasso_C1	Foulbe	0.75	2130	1	FULA	0
640	52	_	BoboDioulasso_C1	Soninke	0.56	1600	1	SONK	0
641	52	_	BoboDioulasso_C1	Dioula	13.84	39215	1	DIOU	0
642	52	_	BoboDioulasso_C1	Duungo_Samogho	1.06	3000	1	DUUN	0
643	52	_	BoboDioulasso_C1	Sia_Siamou	2.12	6000	1	SIAM	0
644	52	_	BoboDioulasso_C1	Somila_Sambla	4.02	11400	1	SOMI	0
645	52	_	BoboDioulasso_C1	Marka_Bolon	2.61	7380	1	MRKA	0
646	52	_	BoboDioulasso_C1	Senoufo	46.91	132885	1	SENU	0
647	52	_	BoboDioulasso_C1	Bobo_Fing	13.95	39500	1	BOBO	0
648	52	_	BoboDioulasso_C1	Nienigue_Bwamu	7.63	21605	1	BWAM	0
649	52	_	BoboDioulasso_C1	Toussian	3.17	8980	1	TOUS	0
650	52	_	BoboDioulasso_C1	Dorhosie	1.63	4605	1	DORO	0
651	52	_	BoboDioulasso_C1	Dian_Vigue	0.65	1840	1	DIAN	0
652	52	_	BoboDioulasso_C1	Tiefo	1.10	3110	1	TIEF	0
653	52	BDIO1	BoboDioulasso_C1	Total_BoboDioulasso_C1	100.00	283250	2	TOTA	14
654	0	VOID	_	_	0.00	0	0	VOID	0
655	0	VOID	_	_	0.00	0	0	VOID	0
656	53	_	BoboDioulasso_C2	Foulbe	1.04	2130	1	FULA	0
657	53	_	BoboDioulasso_C2	Soninke	0.78	1600	1	SONK	0
658	53	_	BoboDioulasso_C2	Duungo_Samogho	1.47	3000	1	DUUN	0
659	53	_	BoboDioulasso_C2	Sia_Siamou	2.93	6000	1	SIAM	0
660	53	_	BoboDioulasso_C2	Somila_Sambla	5.57	11400	1	SOMI	0
661	53	_	BoboDioulasso_C2	Marka_Bolon	3.61	7380	1	MRKA	0
662	53	_	BoboDioulasso_C2	Senoufo	64.97	132885	1	SENU	0
663	53	_	BoboDioulasso_C2	Nienigue_Bwamu	10.56	21605	1	BWAM	0
664	53	_	BoboDioulasso_C2	Toussian	4.39	8980	1	TOUS	0
665	53	_	BoboDioulasso_C2	Dorhosie	2.25	4605	1	DORO	0
666	53	_	BoboDioulasso_C2	Dian_Vigue	0.90	1840	1	DIAN	0
667	53	_	BoboDioulasso_C2	Tiefo	1.52	3110	1	TIEF	0
668	53	BDIO2	BoboDioulasso_C2	Total_BoboDioulasso_C2	100.00	204535	2	TOTA	12
669	0	VOID	_	_	0.00	0	0	VOID	0
670	0	VOID	_	_	0.00	0	0	VOID	0
671	54	_	Ghana_O_Grusi	Tribou	9.01	10	1	TRIB	0
672	54	_	Ghana_O_Grusi	Mo_Degha	18.02	20	1	DEGH	0
673	54	_	Ghana_O_Grusi	Tampulma	36.04	40	1	TAMP	0
674	54	_	Ghana_O_Grusi	Vagala	9.01	10	1	VAGA	0
675	54	_	Ghana_O_Grusi	Kabre	27.93	31	1	KABR	0
676	54	GOGRU	Ghana_O_Grusi	Total_Ghana_O_Grusi	100.00	111	2	TOTA	5
677	0	VOID	_	_	0.00	0	0	VOID	0
678	0	VOID	_	_	0.00	0	0	VOID	0
679	55	_	Others_Lome_1970	Adele_Gidire	0.02	8	1	ADEL	0
680	55	_	Others_Lome_1970	Adja	2.90	963	1	ADJA	0
681	55	_	Others_Lome_1970	Agnagan+Atyuti	0.25	82	1	KRAC	0
682	55	_	Others_Lome_1970	Akebou	0.09	31	1	AKBU	0
683	55	_	Others_Lome_1970	Akposso	3.46	1148	1	KPOS	0
684	55	_	Others_Lome_1970	Ana+Ana_Ife	5.63	1868	1	ANAI	0
685	55	_	Others_Lome_1970	Bariba	0.15	49	1	BARI	0
686	55	_	Others_Lome_1970	Tamberma+Somba	0.06	21	1	SOMB	0
687	55	_	Others_Lome_1970	Bassari	3.45	1143	1	TCHB	0
688	55	_	Others_Lome_1970	Bassila_Anii	0.01	3	1	ANII	0
689	55	_	Others_Lome_1970	Kotokoli	12.00	3980	1	KTKL	0
690	55	_	Others_Lome_1970	Fon	13.59	4507	1	FON	0
691	55	_	Others_Lome_1970	Gourmanche	0.56	187	1	GRMA	0
692	55	_	Others_Lome_1970	Haoussa	5.56	1843	1	HAUS	0
693	55	_	Others_Lome_1970	Kabre	22.58	7487	1	KABR	0
694	55	_	Others_Lome_1970	Konkomba	0.19	63	1	KONK	0
695	55	_	Others_Lome_1970	Lamba	2.80	928	1	LAMB	0
696	55	_	Others_Lome_1970	Losso	8.65	2867	1	LAMB	0
697	55	_	Others_Lome_1970	Moba	4.41	1463	1	MOBA	0
698	55	_	Others_Lome_1970	Mossi	0.30	99	1	MOSS	0
699	55	_	Others_Lome_1970	Ana_Nago	7.96	2639	1	ANAI	0
700	55	_	Others_Lome_1970	NgamGam_Dye	0.05	15	1	NDYE	0
701	55	_	Others_Lome_1970	Foulbe	0.34	114	1	FULA	0
702	55	_	Others_Lome_1970	Tchamba	1.02	339	1	TCHA	0
703	55	_	Others_Lome_1970	Tchokossi	1.02	337	1	TEOK	0
704	55	_	Others_Lome_1970	Yanga	0.06	21	1	YANG	0
705	55	_	Others_Lome_1970	Yoruba	2.86	949	1	YORU	0
706	55	OLO70	Others_Lome_1970	Total_Others_Lome_1970	100.00	33154	2	TOTA	27
707	0	VOID	_	_	0.00	0	0	VOID	0
708	0	VOID	_	_	0.00	0	0	VOID	0
709	56	_	Others_PNovo	Aizo+Tofinou+Weme	12.81	353	1	AIZO	0
710	56	_	Others_PNovo	Adja+Xwla	14.16	390	1	ADJA	0
711	56	_	Others_PNovo	Xweda	1.96	54	1	XWED	0
712	56	_	Others_PNovo	Ouatchi	3.99	110	1	WACI	0
713	56	_	Others_PNovo	Ede_Nago	6.35	175	1	EDNA	0
714	56	_	Others_PNovo	Ana_Ife+Nago_Ife	2.90	80	1	ANAI	0
715	56	_	Others_PNovo	Ede_Ije	0.73	20	1	EDIJ	0
716	56	_	Others_PNovo	Ede_Cabe	2.90	80	1	EDCA	0
717	56	_	Others_PNovo	Ede_Idaca	1.09	30	1	EDID	0
718	56	_	Others_PNovo	Aguna	0.54	15	1	AGUN	0
719	56	_	Others_PNovo	Ko_Gbe	0.73	20	1	KOGB	0
720	56	_	Others_PNovo	Icada	1.42	39	1	ICAD	0
721	56	_	Others_PNovo	Tem_Kotokoli	1.56	43	1	KTKL	0
722	56	_	Others_PNovo	Lamba	2.18	60	1	LAMB	0
723	56	_	Others_PNovo	Kabre	1.09	30	1	KABR	0
724	56	_	Others_PNovo	Pilapila_Yom+Pila_Taneka	2.54	70	1	YNAW	0
725	56	_	Others_PNovo	Lokpa	1.52	42	1	LOKP	0
726	56	_	Others_PNovo	Yowaba_Waama	1.45	40	1	YOWA	0
727	56	_	Others_PNovo	Somba_Tamari+Niende+Mbelime	5.25	144.5	1	SOMB	0
728	56	_	Others_PNovo	Bariba+Berouba+Boko+Gando+Borga	12.41	342	1	BARI	0
729	56	_	Others_PNovo	Berba	2.34	64.5	1	BERB	0
730	56	_	Others_PNovo	Foodo	0.45	12.4	1	FOOD	0
731	56	_	Others_PNovo	Busa_Boko	2.54	70	1	BUSA	0
732	56	_	Others_PNovo	Natemba	1.63	45	1	NTBA	0
733	56	_	Others_PNovo	Mokole	2.38	65.5	1	MKLE	0
734	56	_	Others_PNovo	Dendi_Songhai	1.09	30	1	SONG	0
735	56	_	Others_PNovo	Foulbe	10.16	280	1	FULA	0
736	56	_	Others_PNovo	Gourmanche	1.81	50	1	GRMA	0
737	56	OPNOV	Others_PNovo	Total_Others_PNovo	100.00	2754.9	2	TOTA	28
738	0	VOID	_	_	0.00	0	0	VOID	0
739	0	VOID	_	_	0.00	0	0	VOID	0
740	57	_	Others_Lagos	Igala+Isekiri	8.70	1320	1	IGIS	0
741	57	_	Others_Lagos	Mbembe+Yako+Orri+Bendi	10.52	1597	1	MBBE	0
742	57	_	Others_Lagos	Isoko_Edoid	8.26	1254	1	ISED	0
743	57	_	Others_Lagos	Igbira	6.98	1060	1	IGBI	0
744	57	_	Others_Lagos	Biu_Mandara	13.10	1988	1	BIUM	0
745	57	_	Others_Lagos	Nigerian_Chadic	12.62	1916	1	NICH	0
746	57	_	Others_Lagos	Adamawa_Ubangi	6.35	964	1	ADUB	0
747	57	_	Others_Lagos	Idoma+Igede+Yala	6.96	1056	1	IDOM	0
748	57	_	Others_Lagos	Jukun+Kentu+Kutep+Tigon	1.94	295	1	JUKU	0
749	57	_	Others_Lagos	Birom+Katab+Koro+Mada+Yergum+Izere	12.75	1935	1	BRYR	0
750	57	_	Others_Lagos	Mambila+Mambiloid	1.05	160	1	MAMB	0
751	57	_	Others_Lagos	Jarawan	1.81	275	1	JRWN	0
752	57	_	Others_Lagos	Ekoi+Ekoid	1.01	153	1	EKOI	0
753	57	_	Others_Lagos	Kainji	4.88	741	1	KNJI	0
754	57	_	Others_Lagos	Djerma	0.33	50	1	DJER	0
755	57	_	Others_Lagos	Busa_Boko+Bokobaru+Shamba	0.61	93	1	BUSA	0
756	57	_	Others_Lagos	Busance	0.26	40	1	BSCE	0
757	57	_	Others_Lagos	Gounawori	1.19	180	1	GOUN	0
758	57	_	Others_Lagos	Arabic_Shuwa	0.66	100	1	SHWA	0
759	57	OLAGO	Others_Lagos	Others_Others_Lagos	100.00	15177	2	TOTA	19
760	0	VOID	_	_	0.00	0	0	VOID	0
761	0	VOID	_	_	0.00	0	0	VOID	0
762	58	_	Others_Niamey	Daza	14.85	15	1	DAZA	0
763	58	_	Others_Niamey	Kanembu	10.89	11	1	KANE	0
764	58	_	Others_Niamey	Teda	39.60	40	1	TEDA	0
765	58	_	Others_Niamey	Zaghawa	34.65	35	1	ZGWA	0
766	58	ONIAM	Others_Niamey	Total_Others_Niamey	100.00	101	2	TOTA	4
767	0	VOID	_	_	0.00	0	0	VOID	0
768	0	VOID	_	_	0.00	0	0	VOID	0
