# Supplementary material for: Male Circumcision and the Epidemic Emergence of HIV-2 in West Africa
Source: PLoS One. 2016 Dec 7;11(12):e0166805. doi: 10.1371/journal.pone.0166805 (PMC5142780; doi:10.1371/journal.pone.0166805)
Supplement: S2 Dataset — (XLSX) [file pone.0166805.s004.xlsx]

## Sheet: Folha1
Male Circumcision and the Epidemic Emergence of HIV-2 in West Africa
João Dinis Sousa, Marina Padrão Temudo, Barry Stephen Hewlett, Ricardo Jorge Camacho, Viktor Müller, Anne-Mieke Vandamme, 2016
Supporting Information S2 Dataset: Male circumcision information per ethnic group
DATASET OF ETHNIC GROUPS AND THEIR MALE CIRCUMCISION DATA AND ESTIMATES
INDEX
PART I			EXPLANATION
PART II			DATASET OF MALE CIRCUMCISION DATA, ESTIMATES AND REFERENCES
PART III			STATISTICS
PART IV			REFERENCE LIST
PART I				EXPLANATION
This Dataset is intended to be exported to a text file that is read by the R program that calculates male circumcision (MC) frequency over time. Each ethnic group has a code (egcode field), a current family (famcur field, for correspondence with the Demographic and Health Surveys (DHS) data). It has an operational family (famop field) that can be used in future developments of the R calculation p…
PART II				DATASET OF MALE CIRCUMCISION DATA, ESTIMATES AND REFERENCES
	Ethnic group						Old circumcision information										Current circumcision
						Operational	#infl	1st inflexion point			2nd inflexion point			3rd inflexion point			information				References current
Code			Code	Name	Family DHS/current	family	pts	freq-l	freq-h	time	freq-l	freq-h	time	freq	time-l	time-h	freq	time		References old circumcision	circumcision	Additional comments
		HOW TO EXPORT OR IMPORT THE DATA
		num	egcode	shname	famcur	famop	cinip	ciinf1l	ciinf1h	ciinf1t	ciinf2l	ciinf2h	ciinf2t	ciinf3	ciinf3tl	ciinf3th	cicur	cicurt
SYLE		1	SYLE	SyrianLebanese	ArabicIslamic	FIXEDUNIV	1	95	99	1900	0	0	0	0	0	0	99	2000		Bryk1934, Gray1999	Drain2006, Wilson2008				97
SHWA		2	SHWA	Shuwa_Arabic	ArabicIslamic	FIXEDUNIV	1	95	99	1900	0	0	0	0	0	0	99	2000		Bryk1934, Gray1999, Hewlett_UD	Drain2006, Wilson2008				97
MOOR		3	MOOR	Hassaniya_Moor	ArabicIslamic	FIXEDUNIV	1	95	99	1900	0	0	0	0	0	0	99	2000		Daumas1864, Arcin1907, Delafosse1912, Bryk1934, Miner1942, Gray1999, Hewlett_UD	Drain2006, Dieste2013, Wilson2008				97
MAUR		4	MAUR	Mauritanian	ArabicIslamic	FIXEDUNIV	1	95	99	1900	0	0	0	0	0	0	99	2000		Daumas1864, Arcin1907, Delafosse1912, Bryk1934, Miner1942, Gray1999, Hewlett_UD	Drain2006, Wilson2008				97
TREG		5	TREG	Tuareg	Tuareg	FIXEDUNIV	1	95	99	1900	0	0	0	0	0	0	97.7	2006		Atgier1909, Delafosse1912, Frobenius1929, Jensen1933, Miner1942	DHS_Mali2006, Prasse1995				97
EURO		6	EURO	European	European	FIXEDNOTU	1	2	4	1900	0	0	0	0	0	0	3	2000		Bryk1934, Gray1999	VanHowe1999, Wilson2008				3
BRIT		7	BRIT	British	British	FIXEDNOTU	3	2	8	1910	25	35	1955	10	1980	1986	6	2000		Dumsmuir1999, Martin2001, UNAIDS2007	Dumsmuir1999, UNAIDS2007				5
AMER		8	AMER	North_American	North_American	FIXEDNOTU	3	2	8	1900	55	75	1950	80	1990	1998	70	2010		Dunsmuir1999, UNAIDS2007	Dumsmuir1999, UNAIDS2007				5
FOUL		9	FULA	Fulani_Foulbe	Guinea	FIXEDUNIV	1	95	99	1900	0	0	0	0	0	0	98.7	2005		Corre1888, Zaborowsky1896, Kramer1906, Arcin1907, Vallois1941, TeixeiraMota1947, Dupire1955, Quintino1969, Gray1999, Hewlett_UD	DHS_Guinea2005				97
FUTA		10	FUTA	Futajalon	Guinea	FIXEDUNIV	1	95	99	1900	0	0	0	0	0	0	98.7	2005		Corre1888, Zaborowsky1896, Kramer1906, Arcin1907, Vallois1941, TeixeiraMota1947, Dupire1955, Quintino1969, Gray1999, Hewlett_UD	DHS_Guinea2005				97
HAUS		11	HAUS	Hausa	Hausa	FIXEDUNIV	1	95	99	1900	0	0	0	0	0	0	99	2000		Henric1902, Tremearne1913, Jensen1933, Bryk1934, Hewlett_UD	Drain2006, Wilson2008				97
CBRA		12	CBRA	Congo_Brazzaville	Congo_Brazzaville	FIXEDUNIV	1	95	99	1900	0	0	0	0	0	0	99.1	2009		Frobenius1929, Jensen1933, Bruel1935, Baumann1962, Gray1999, Hewlett_UD	DHS_Congo2009				97
TUKU		13	TUKU	Tukulor	Senegal	FIXEDUNIV	1	94	98	1900	0	0	0	0	0	0	98.2	2005		Zaborowsky1896, Delafosse1912, Vallois1941, Gray1999, Hewlett_UD	DHS_Senegal2005				96
MDKA		14	MDKA	Mandinka	CIvoire_Mande_N	FIXEDUNIV	1	95	99	1900	0	0	0	0	0	0	99.5	2011		Corre1888, Zaborowsky1896, Kramer1906, Arcin1907, Delafosse1912, Frobenius1929, Cheron1933, Frazer1938, Gray1999, Hewlett_UD	DHS_CIvoire2011, DHS_SLeone2008, DHS_Guinea2005				97
MLNK		15	MLNK	Malinke	CIvoire_Mande_N	FIXEDUNIV	1	95	99	1900	0	0	0	0	0	0	99.5	2011		Zaborowsky1896, Arcin1907, Delafosse1912, Bugiel1922, Frobenius1929, Frazer1938, Gray1999, Hewlett					97
BAMB		16	BAMB	Bambara	Mali	FIXEDUNIV	1	94	98	1900	0	0	0	0	0	0	97.7	2006		Zaborowsky1896, Arcin1907, Delafosse1912, Frazer1938, Griaule1956, Paulme1971, Gray1999, Hewlett_UD	DHS_Mali2006				96
DIOU		17	DIOU	Dioula	CIvoire_Mande_N	FIXEDUNIV	1	95	99	1900	0	0	0	0	0	0	99.5	2011		Picard1910, Delafosse1912, Frobenius1929, Gray1999, Hewlett_UD	DHS_CIvoire2011				97
BOZO		18	BOZO	Bozo_Somono_Sorko	Mali	FIXEDUNIV	1	94	98	1900	0	0	0	0	0	0	97.7	2006		Delafosse1912, Griaule1956, Gray1999, Hewlett_UD	DHS_Mali2006				96
SONK		19	SONK	Soninke_Sarakole	Mali	FIXEDUNIV	1	94	98	1900	0	0	0	0	0	0	97.7	2006		Zaborowsky1896, Delafosse1912, Frazer1938, Gray1999, Hewlett_UD	DHS_Mali2006				96
KSNK		20	KSNK	Khassonke	Mali	FIXEDUNIV	1	94	98	1900	0	0	0	0	0	0	97.7	2006		Delafosse1912, Gray1999, Hewlett_UD	DHS_Mali2006				96
DGON		21	DGON	Dogon	Mali	FIXEDUNIV	1	94	98	1900	0	0	0	0	0	0	97.7	2006		Leiris1936, Gray1999	DHS_Mali2006				96
MINI		22	MINI	Minianka	Mali	FIXEDUNIV	1	94	98	1900	0	0	0	0	0	0	97.7	2006		Delafosse1912, Hewlett_UD	DHS_Mali2006				96
DUUN		23	DUUN	Duungo_Samogho	Mali	FIXEDUNIV	1	94	98	1900	0	0	0	0	0	0	97.7	2006		Delafosse1912	DHS_Mali2006				96
LOBI		24	LOBI	Lobi	BFaso_Lobi	LOBIDAGARI	2	0	5	1899	5	15	1975	0	0	0	31.9	2010		Clozel1902, Ruelle1904, Delafosse1912, Frobenius1929, Gray1999, Hewlett_UD	DHS_BFaso2010	Already some circumcised near Dioula centers in 1900.			2.5
BIRI		25	BIRI	Birifor	BFaso_Dagara	LOBIDAGARI	2	0	5	1899	5	15	1975	0	0	0	27.7	2010		Clozel1902, Ruelle1904, Delafosse1912, Frobenius1929, Gray1999, Hewlett_UD	DHS_BFaso2010	Already some circumcised near Dioula centers in 1900.			2.5
DAGA		26	DAGA	Dagari	BFaso_Dagara	LOBIDAGARI	2	0	5	1899	10	15	1975	0	0	0	27.7	2010		Ruelle1904, Delafosse1912, Gray1999, Hewlett_UD	DHS_BFaso2010	Already some circumcised near Dioula centers in 1900.			2.5
DORO		27	DORO	Dorosie	BFaso_Lobi	NOTUNIFT1	1	0	5	1940	0	0	0	0	0	0	31.9	2010		Tauxier1931, Tauxier1933, Gray1999	DHS_BFaso2010	Dorosie not circumcised in 1920-30 at all. They are much more isolated than the Bobo, who have Dioula contacts since long. We assume the pattern of the Lobi neighbors.			2.5
GAN		28	GAN	Gan_Beng	BFaso_Lobi	LOBIDAGARI	2	0	5	1930	10	15	1975	0	0	0	31.9	2010		Hewlett_UD	DHS_BFaso2010	See comment on the Dorosie.			2.5
DIAN		29	DIAN	Dian_Vigue	BFaso_Bobo	BOBOBWA	2	5	10	1899	15	25	1955	0	0	0	65.6	2010		Delafosse1912, Gray1999	DHS_BFaso2010	Already some circumcised near Dioula centers in 1900			7.5
KULG		30	KULG	Kulango	CIvoire_Voltaic_Gur	KULANGO	3	5	10	1899	15	35	1955	80	1980	2000	93.2	2011		Zaborowsky1896, Frobenius1929, Gray1999	DHS_CIvoire2011	Already some circumcised near Dioula centers in 1900. Their prevalence of Islam is <Senufo and <Ligbi. Bondoukou and Bouna were important poles of Islam and circumcision, so they were not very isolated.			7.5
TEEN		31	TEEN	Teen_Teguessie	CIvoire_Voltaic_Gur	KULANGO	3	5	10	1899	15	35	1955	80	1980	2000	93.2	2011		Assume similar to linguistically close groups	DHS_CIvoire2011	We assume similar to Kulango, to which language Teen is very similar, according to Ethnologue			7.5
LIGB		32	LIGB	Ligbi	CIvoire_Mande_S	FIXEDUNIV	1	95	99	1910	0	0	0	0	0	0	100	2011		Stahl1991, Hewlett_UD	DHS_CIvoire2011	In 1900-1920, most not circumcised (Hewlett). They adopted Islam to 50-90% today, and this happened many decades before 1990 (Stahl).			97
BOBO		33	BOBO	Bobo	BFaso_Bobo	BOBOBWA	2	5	15	1899	25	35	1955	0	0	0	65.6	2010		Ruelle1904, Ruelle1904, Delafosse1912, Jensen1933, Baumann1962, Gray1999	DHS_BFaso2010	E.Atlas says they were circumcised in 1910. However, Delafosse says only Muslims were circumcised in ~1900, and Muslims <0.3%. Thus, we assume circumcision=10% in 1900.			10
BWAM		34	BWAM	Bwamu	BFaso_Bobo	BOBOBWA	2	5	15	1899	25	35	1955	0	0	0	65.6	2010		Delafosse1912, Froelich1968	DHS_BFaso2010	Froelich says "originally not circumcised but those mixed with Foulbé are". We assume similar to the Bobo.			10
TOUS		35	TOUS	Toussian	BFaso_Lobi	LOBIDAGARI	2	0	10	1899	5	15	1975	0	0	0	31.9	2010		Assume similar to linguistically close groups	DHS_BFaso2010	We assume similar to Lobi, Teen, Kulango.			5
SENU		36	SENU	Senufo	CIvoire_Voltaic_Gur	SENUFO	2	25	50	1899	60	80	1955	0	0	0	93.2	2011		Picard1910, Delafosse1912, Delafosse1930, Frobenius1929, Baumann1962, Gray1999, Hewlett_UD	DHS_CIvoire2011	Many already circumcised in 1900 (sources contradictory). Dioula influence impregnates them since long, they live side by side, and Dioula are 10-25% of population in their regions.			37.5
GUTU		37	GUTU	Gouin_Tourka	BFaso_Bobo	NOTUNIFT1	1	0	5	1940	0	0	0	0	0	0	65.6	2010		Tauxier1931, Tauxier1933, Hewlett_UD	DHS_BFaso2010	Not circumcised in 1930. But they may have been more similar to the Bobo than to the Gan, Dorosie, and Lobi, because they are closer to the Dioula centers.			2.5
SIAM		38	SIAM	Siamou	BFaso_Others	FIXEDUNIV	1	88	92	1900	0	0	0	0	0	0	92.3	2010		Delafosse1912	DHS_BFaso2010				90
SOMI		39	SOMI	Somila	CIvoire_Mande_N	FIXEDUNIV	1	95	99	1900	0	0	0	0	0	0	99.5	2011		Assume similar to linguistically close groups	DHS_CIvoire2011	Assume similar to Dzuungo, Boso, Soninké, Marka, Dioula, because Somila is Mande-Western, like these languages			97
TIEF		40	TIEF	Tiefo	BFaso_Lobi	LOBIDAGARI	2	0	10	1899	5	15	1975	0	0	0	31.9	2010		Assume similar to linguistically close groups	DHS_BFaso2010	Assume similar to Lobi, Teen, Kulango.			5
SAMO		41	SAMO	Northern_Samo	BFaso_Others	FIXEDUNIV	1	88	92	1900	0	0	0	0	0	0	92.3	2010		Delafosse1912, Gray1999, Hewlett_UD	DHS_BFaso2010				90
KRFE		42	KRFE	Kurumba_Yatenga	BFaso_Others	FIXEDUNIV	1	88	92	1900	0	0	0	0	0	0	92.3	2010		Delafosse1912, Staude1962, Gray1999, Hewlett	DHS_BFaso2010				90
MRKA		43	MRKA	Marka_Bolon	BFaso_Others	FIXEDUNIV	1	88	92	1900	0	0	0	0	0	0	92.3	2010		Delafosse1912, Dieterlen1963, Sanogo1964	DHS_BFaso2010				90
MOSS		44	MOSS	Mossi	BFaso_Mossi	FIXEDUNIV	1	90	94	1900	0	0	0	0	0	0	94.4	2010		Ruelle1904, Ruelle1904, Delafosse1912, Baumann1962, Gray1999, Hewlett_UD	DHS_BFaso2010				92
GRMA		45	GRMA	Gourmantche	BFaso_Gourmantche	FIXEDUNIV	1	94	98	1900	0	0	0	0	0	0	98.3	2010		Delafosse1912, Menjaud1932, Baumann1962, Moreau1964, Hewlett_UD	DHS_BFaso2010				96
YACO		46	YACO	Dan_Yacouba	CIvoire_Mande_N	FIXEDUNIV	1	95	99	1900	0	0	0	0	0	0	99.5	2011		Frobenius1929, Schwab1947, Gray1999, Hewlett_UD	DHS_CIvoire2011				97
GUER		47	GUER	Guere	CIvoire_Kru	FIXEDUNIV	1	95	99	1900	0	0	0	0	0	0	99.3	2011		Gray1999, Hewlett_UD	DHS_CIvoire2011				97
WOBE		48	WOBE	Wobe	CIvoire_Kru	FIXEDUNIV	1	95	99	1900	0	0	0	0	0	0	99.3	2011		Gray1999, Hewlett_UD	DHS_CIvoire2011				97
BETE		49	BETE	Bete	CIvoire_Kru	NOTUNIFT1	1	5	15	1950	0	0	0	0	0	0	99.3	2011		Frobenius1929, Kobben1956, Paulme1962, Gray1999	DHS_CIvoire2011				10
NYAB		50	NYAB	Nyaboua	CIvoire_Kru	FIXEDUNIV	1	95	99	1900	0	0	0	0	0	0	99.3	2011		Assume similar to linguistically close groups	DHS_CIvoire2011	Assume similar to Gueré and Wobé, because their language is also Kru-Western-Wee (unlike the Beté).			97
DIDA		51	DIDA	Dida	CIvoire_Kru	DIDA	3	0	5	1899	10	20	1955	80	1980	2000	99.3	2011		Joseph1910, Frobenius1929	DHS_CIvoire2011				2.5
GURU		52	GURU	Gourou	CIvoire_Mande_S	OTHERUNC	3	0	5	1899	20	30	1955	80	1970	1985	100	2011		Frobenius1929, Gray1999, Hewlett_UD	DHS_CIvoire2011				2.5
GAGU		53	GAGU	Gagou	CIvoire_Mande_S	OTHERUNC	3	0	5	1899	5	15	1955	75	1980	2000	100	2011		Frobenius1929, Gray1999, Hewlett_UD	DHS_CIvoire2011				2.5
BAKW		54	BAKW	Bakwe	CIvoire_Kru	FIXEDUNIV	1	95	99	1900	0	0	0	0	0	0	99.3	2011		Gray1999, Hewlett_UD	DHS_CIvoire2011				97
ATTI		55	ATTI	Attie	CIvoire_Akan	LAGUNINT	3	0	5	1899	5	20	1955	80	1980	2000	98.2	2011		Frobenius1929, Baumann1962	DHS_CIvoire2011				2.5
ADKR		56	ADKR	Adioukrou_Abbe	CIvoire_Akan	LAGUNINT	3	0	5	1899	5	20	1955	80	1980	2000	98.2	2011		Frobenius1929, Jensen1933, Dupire1958, N-Bouah1964, Auge1975, Auge2009_PC	DHS_CIvoire2011	Circumcision non-existant in the 1960s, in villages according to Auge2008; however N-Bouah1964 writes that they already practiced it.			2.5
ALAD		57	ALAD	Aladian_Avikam	CIvoire_Akan	LAGUNINT	3	0	5	1899	5	20	1955	80	1980	2000	98.2	2011		Joseph1910, Frobenius1929, Jensen1933, N-Bouah1964, Auge1975, Auge2009_PC	DHS_CIvoire2011	Circumcision non-existant in the 1960s, in villages according to Auge2008; however N-Bouah1964 writes that they already practiced it.			2.5
EBRI		58	EBRI	Ebrie_Mbato	CIvoire_Akan	LAGUNURB	3	0	5	1899	10	30	1955	88	1980	2000	98.2	2011		Frobenius1929, Jensen1933, N-Bouah1964, Auge1975, Auge2009_PC	DHS_CIvoire2011	Circumcision non-existant in the 1960s, in villages according to Auge2008; however N-Bouah1964 writes that they already practiced it.			2.5
ABRE		59	ABRE	Aboure	CIvoire_Akan	LAGUNURB	3	0	5	1899	10	30	1955	88	1980	2000	98.2	2011		Frobenius1929, Jensen1933, N-Bouah1964, Auge1975, Auge2009_PC	DHS_CIvoire2011	Circumcision non-existant in the 1960s, in villages according to Auge2008; however N-Bouah1964 writes that they already practiced it.			2.5
BAUL		60	BAUL	Baoule	CIvoire_Akan	AKANMAIN	3	0	5	1899	5	15	1955	75	1980	2000	98.2	2011		Labouret1914, Frobenius1929, Baumann1962, Hewlett, Gray1999	DHS_CIvoire2011				2.5
AGNI		61	AGNI	Agni	CIvoire_Akan	AKANMAIN	3	0	5	1899	5	20	1955	80	1980	2000	98.2	2011		Delafosse1893, Frobenius1929, Jensen1933, Baumann1962	DHS_CIvoire2011				2.5
NZEM		62	NZEM	Nzema	Ghana_Akan	LAGUNINT	3	0	5	1899	5	20	1955	80	1980	2000	94.3	2008		Daniell1856, Delafosse1893, Zaborowsky1896, Frobenius1929, Jensen1933	DHS_Ghana2008				2.5
ASHA		63	ASHA	Ashanti	Ghana_Akan	AKANMAIN	3	0	5	1899	5	15	1955	75	1980	2000	94.3	2008		Daniell1856, Gordon1953, Sarpong1967, Pobee1977, McCaskie1981, Gray1999, Hewlett_UD	DHS_Ghana2008	Circumcision very minoritary in 1930-40. A Denkyera king destooled because in 1940 because he was circumcised (Gordon1953); Akyem described as uncircumcised in 1930 (E.Atlas).			2.5
FANT		64	FANT	Fanti	Ghana_Akan	AKANMAIN	3	0	5	1899	5	15	1955	75	1980	2000	94.3	2008		Cruickshank1853, Daniell1856, McCaskie1981, Sarpong1967, Pobee1977, Gray1999, Hewlett_UD	DHS_Ghana2008	Similar to the Ashanti.			2.5
AKWA		65	AKWA	Akwafim	Ghana_Akan	AKANMAIN	3	0	5	1899	10	25	1955	80	1980	2000	94.3	2008		Daniell1856, Sarpong1967, McCaskie1981, Gray1999, Hewlett_UD	DHS_Ghana2008	Similar to other Akan-Ashanti.			2.5
AKAN		66	AKAN	Akan_Ghana	Ghana_Akan	AKANMAIN	3	0	5	1899	5	15	1955	75	1980	2000	94.3	2008		Cruickshank1853, Daniell1856, Sarpong1967, McCaskie1981, Gray1999, Hewlett_UD	DHS_Ghana2008	We include in this group the Ghanian Akan groups not included in the Ashanti, Fanti, Brong, Ahanta, Sefwi; this includes the Wasaw and other groups. The cooments about the Ashanti apply.			2.5
AHAN		67	AHAN	Ahanta	Ghana_Akan	AKANMAIN	3	0	5	1899	5	15	1955	75	1980	2000	94.3	2008		Cruickshank1853, Daniel1856, Sarpong1967, Frobenius1929, Jensen1933	DHS_Ghana2008	The cooments about the Ashanti apply.			2.5
SEFW		68	SEFW	Sefwi	Ghana_Akan	AKANMAIN	3	0	5	1899	5	20	1955	80	1980	2000	94.3	2008		Assume similar to linguistically close groups	DHS_Ghana2008	Assume similar to Agni, for they are neighbors and both languages are Tano-Central-Bia-Northern			2.5
ABRO		69	ABRO	Abron	CIvoire_Akan	BRONGABR	3	0	5	1899	5	15	1955	75	1980	2000	98.2	2011		Frobenius1929, Jensen1933, Baumann1962	DHS_CIvoire2011	They are Akan. Since the Brong are now 50% Muslim and the Abron only 7%, we assume the Brong were faster adopters of circumcision.			2.5
BRON		70	BRON	Brong	Ghana_Akan	BRONGABR	3	0	5	1899	10	30	1955	88	1980	2000	94.3	2008		Frobenius1929, Jensen1933, Baumann1962	DHS_Ghana2008	They are Akan. Since the Brong are now 50% Muslim and the Abron only 7%, we assume the Brong were faster adopters of circumcision.			2.5
GAAD		71	GAAD	Ga_Adangme	Ghana_Ga	FIXEDUNIV	1	87	91	1900	0	0	0	0	0	0	90.8	2008		Daniell1856, Kole1955, Gray1999, Hewlett_UD	DHS_Ghana2008				89
GUAN		72	GUAN	Guang_Chiripon	Ghana_Guan	FIXEDUNIV	1	91	95	1900	0	0	0	0	0	0	94.5	2008		Hewlett_UD	DHS_Ghana2008				93
AWUT		73	AWUT	Awutu	Ghana_Guan	FIXEDUNIV	1	91	95	1900	0	0	0	0	0	0	94.5	2008		Assume similar to linguistically close groups	DHS_Ghana2008	Assume similar to Cherepon, because both languages are Guang-South Guang.			93
LLMI		74	LLMI	Lelemi_Sekpele	Ghana_Others	GUANLELE	3	0	5	1899	5	15	1955	75	1980	2000	94.9	2008		Gray1999, Hewlett_UD	DHS_Ghana2008				2.5
KONY		75	KONY	Konya	Ghana_Guan	GUANLELE	3	0	5	1899	5	15	1955	75	1980	2000	94.5	2008		Hewlett_UD	DHS_Ghana2008				2.5
KRAC		76	KRAC	Krache_Atyuti	Ghana_Guan	GUANLELE	3	0	5	1899	5	15	1955	75	1980	2000	94.5	2008		Hewlett_UD	DHS_Ghana2008				2.5
YEJI		77	YEJI	Yeji_Prang_Dwang	Ghana_Guan	CHUMBURUNG	1	40	60	1899	0	0	0	0	0	0	94.5	2008		Assume similar to linguistically close groups	DHS_Ghana2008	Assume average between Krache, Atyuti, Konya, on the one hand, and Gonja on the other, because all these groups are linguistically Guang-North Guang, like the Yeji, Prang, Dwang, and Chumburung, and the latter 4 groups stand geographically in between.			50
CHUM		78	CHUM	Chumburung	Ghana_Guan	CHUMBURUNG	1	40	60	1899	0	0	0	0	0	0	94.5	2008		Assume similar to linguistically close groups	DHS_Ghana2008	Assume average between Krache, Atyuti, Konya, on the one hand, and Gonja on the other, because all these groups are linguistically Guang-North Guang, like the Yeji, Prang, Dwang, and Chumburung, and the latter 4 groups stand geographically in between.			50
TRIB		79	TRIB	Tribou	Ghana_Grussi	ONGCONC	2	15	35	1899	35	55	1955	0	0	0	90.8	2008		Assume similar to linguistically close groups	DHS_Ghana2008	Assume average between Kotokoli, Kabré, Lamba, and Lopka, because these languages and Tribou are Grusi-Eastern.			25
DAGO		80	DAGO	Dagomba	Ghana_Mole_Dagbani	FIXEDUNIV	1	87	91	1900	0	0	0	0	0	0	91.1	2008		Baumann1962, Gray1999, Hewlett_UD	DHS_Ghana2008	The Nanumba/Kilinga were uncircumcised but are very minoritary within this group.			89
NAFA		81	NAFA	Banda_Nafaanra	Ghana_Others	ONGCONC	2	5	15	1899	15	30	1955	0	0	0	94.9	2008		Stahl1991, Hewlett_UD	DHS_Ghana2008	Stahl1991: they don't have circumcision rites; Hewlett: not circumcised. But they probably adopted circumcision faster than other groups, because they live near the Ligbi, Gonja, and Dioula from Bondoukou.			10
DEGH		82	DEGH	Mo_Degha	Ghana_Grussi	NABTSIDEG	3	0	5	1899	10	20	1955	80	1980	2000	90.8	2008		Frobenius1929, Hewlett_UD	DHS_Ghana2008				2.5
GONJ		83	GONJ	Gonja	Ghana_Guan	FIXEDUNIV	1	91	95	1900	0	0	0	0	0	0	94.5	2008		Klose1899, Lapidus1988, Samwini2006	DHS_Ghana2008				93
VAGA		84	VAGA	Vagala	Ghana_Grussi	ONGCONC	3	0	5	1920	10	20	1955	80	1980	2000	90.8	2008		Gray1999, Hewlett_UD	DHS_Ghana2008	Not circumcised in 1920. Assume pattern similar to their Mo-Degha neighbors.			2.5
WALA		85	WALA	Wala	Ghana_Mole_Dagbani	FIXEDUNIV	1	87	91	1900	0	0	0	0	0	0	91.1	2008		Brukum1997, Samwini2006, Hewlett_UD	DHS_Ghana2008	They had since long a Muslim elite, like the Gonja, Dagomba, and Mamprusi, centered in Wa.			89
TAMP		86	TAMP	Tampulma	Ghana_Grussi	NABTSIDEG	3	0	5	1899	10	20	1955	80	1980	2000	90.8	2008		Assume similar to linguistically close groups	DHS_Ghana2008	Assume average between Mo_Degha, Sisala, Vagala, because these languages are, like Tampulma, Grusi-Western.			2.5
KONK		87	KONK	Konkomba	Ghana_Gurma	NOTUNIFT1	1	5	15	1950	0	0	0	0	0	0	64.5	2008		Gray1999, Hewlett_UD	DHS_Ghana2008				10
MOBA		88	MOBA	Bimoba	Ghana_Gurma	NOTUNIFT1	1	5	15	1950	0	0	0	0	0	0	64.5	2008		Gray1999, Hewlett_UD	DHS_Ghana2008				10
YANG		89	YANG	Yanga	BFaso_Mossi	FIXEDUNIV	1	90	94	1900	0	0	0	0	0	0	94.4	2010		Assume similar to linguistically close groups	DHS_BFaso2010	Their language is a Mossi dialect.			92
TCHB		90	TCHB	Tcham_Basari	Ghana_Others	TCHBASARI	2	40	60	1920	85	90	1960	0	0	0	94.9	2008		Froelich1963, Gray1999, Hewlett_UD	DHS_Ghana2008				50
TCHA		91	TCHA	Tchamba_Akasalem	Benin_Others	FIXEDUNIV	1	94	98	1900	0	0	0	0	0	0	97.9	2006		Delval1980	DHS_Benin2006				96
TEOK		92	TEOK	Teokossi	Ghana_Others	FIXEDUNIV	1	91	95	1900	0	0	0	0	0	0	94.9	2008		Froelich1963, Delval1980, Hewlett_UD	DHS_Ghana2008	There is a Dioula-Muslim elite since 2 centuries. They are 37% Muslim in 1970, but the non-Muslim are also circumcised since long.			93
KTKL		93	KTKL	Kotokoli	Ghana_Others	FIXEDUNIV	1	91	95	1900	0	0	0	0	0	0	94.9	2008		Froelich1963, Delval1980, Hewlett_UD	DHS_Ghana2008	In ~1900-1920 most or all not circumcised (Hewlett). In 1955-60 circumcision universal (Froelich).			93
MPSI		94	MPSI	Mamprusi	Ghana_Mole_Dagbani	FIXEDUNIV	1	87	91	1900	0	0	0	0	0	0	91.1	2008		Cardinall1920, Gray1999, Samwini2006, Hewlett_UD	DHS_Ghana2008	The major subgroups already circumcised by 1910, other dialects not yet.			89
NABD		95	NABD	Nabdam	Ghana_Mole_Dagbani	NABTSIDEG	3	0	5	1930	5	25	1955	80	1980	2000	91.1	2008		Cardinall1920, Gray1999, Samwini2006, Hewlett_UD	DHS_Ghana2008	For the Tallensi, no circumcision in 1930, the same probably applied to the Nabdam, who are also a relatively isolated Mamprusi group.			2.5
TNSI		96	TNSI	Tallensi	Ghana_Mole_Dagbani	NABTSIDEG	3	0	5	1930	5	25	1955	80	1980	2000	91.1	2008		Cardinall1920, Gray1999, Samwini2006, Hewlett_UD	DHS_Ghana2008	For the Tallensi, no circumcision in 1930, the same probably applied to the Nabdam, who are also a relatively isolated Mamprusi group.			2.5
BSCE		97	BSCE	Busance	BFaso_Bissa	BUSANCE	2	40	60	1899	85	95	1960	0	0	0	98.8	2010		Bernard1965, Gray1999	DHS_BFaso2010	Observations of circumcision in 1960s; evidence it was recent, but already almost universal by then.			50
GURN		98	GURN	Gurenne_Frafra	Ghana_Mole_Dagbani	GURFRAKAS	3	5	10	1899	10	20	1955	80	1975	1990	91.1	2008		Delafosse1912, Cardinall1920	DHS_Ghana2008	Only minority circumcised by 1900 (Delafosse).			7.5
NUNN		99	NUNN	Northern_Nunuma	BFaso_Others	FIXEDUNIV	1	88	92	1900	0	0	0	0	0	0	92.3	2010		Ruelle1904, Gray1999, Hewlett_UD	DHS_BFaso2010	Already circumcised early, by Marka, Samo, and Mossi influence; the same for Northern Nunuma, Ko, and Lyele.			90
GNSI		100	GNSI	Gourounsi_Southern_Nunuma	BFaso_Gourounsi	GURFRAKAS	2	0	5	1899	15	25	1955	0	0	0	68.9	2010		Delafosse1912, Gray1999, Hewlett_UD	DHS_BFaso2010	Not circumcised in 1900.			2.5
LYEL		101	LYEL	Lyele	BFaso_Gourounsi	GURFRAKAS	1	35	55	1899	0	0	0	0	0	0	68.9	2010		Assume similar to linguistically close groups	DHS_BFaso2010	Assume average between N Nunuma, Gourounsi S Nunuma, and Kasena, for these languages are all Grusi-Northern.			45
KASE		102	KASE	Kasena_Awuna	Ghana_Grussi	GURFRAKAS	3	0	5	1910	20	50	1965	85	1980	2000	90.8	2008		Cardinall1920, Gray1999, Hewlett_UD	DHS_Ghana2008				2.5
SISA		103	SISA	Sisala	Ghana_Grussi	GURFRAKAS	3	0	5	1910	20	50	1965	85	1980	2000	90.8	2008		Jensen1933, Grindal1972, Gray1999, Hewlett_UD	DHS_Ghana2008	They were already mostly circumcised in 1960. They live in plain savannah, with few hills, like the Kasena. Grindall says that circumcision exists but statement very vague, compatible with lack of universality; he associates circumcision with Islam.			2.5
BLSA		104	BLSA	Builsa	Ghana_Mole_Dagbani	GURFRAKAS	3	0	5	1910	10	30	1965	75	1980	2000	91.1	2008		Cardinall1920, Gray1999, Hewlett_UD	DHS_Ghana2008				2.5
KUSA		105	KUSA	Kusaal	Ghana_Mole_Dagbani	GURFRAKAS	3	5	10	1899	20	40	1955	80	1970	1990	91.1	2008		Gray1999	DHS_Ghana2008	Their Busance neighbors already all circumcised by 1960, but the Gurenne not. Their southern neighbors were the Nabdam and Tallensi, late to adopt circumcision. We assume intermediate pattern.			7.5
MINA		106	MINA	Mina_Popo	Benin_Mono	FIXEDUNIV	1	95	99	1900	0	0	0	0	0	0	99.4	2006		Bouche1885, Binet1900, Brunet1900, Gayibor1991	DHS_Benin2006				97
EWE		107	EWE	Ewe	Ghana_Ewe	FIXEDUNIV	1	87	91	1900	0	0	0	0	0	0	91	2008		Gray1999, Dotse2011, Hewlett_UD	DHS_Ghana2008				89
ADHW		108	ADHW	Adja_Hweda	Benin_Adja	FIXEDUNIV	1	96	100	1900	0	0	0	0	0	0	99.6	2006		Assume similar to linguistically close groups	DHS_Benin2006	Assume similar to Adja, Goun, Tofinou, Aizo, for all these languages are, like the Adja_Hweda, Gbe-Aja.			98
HWLA		109	HWLA	Hwla	Benin_Adja	FIXEDUNIV	1	96	100	1900	0	0	0	0	0	0	99.6	2006		Daniell1849, Foa1895	DHS_Benin2006	Subjects of Dahomey kingdom were circumcised (Daniell 1849).			98
WACI		110	WACI	Waci	Benin_Adja	FIXEDUNIV	1	96	100	1900	0	0	0	0	0	0	99.6	2006		Hewlett_UD	Dotse2011, DHS_Benin2006				98
KPOS		111	KPOS	Kposo	Benin_Collines	OTHERUNC	3	0	5	1899	5	10	1955	60	1980	2000	100	2006		Froelich1963	DHS_Benin2006				2.5
ANAI		112	ANAI	Ana_Ife	Benin_Collines	FIXEDUNIV	1	96	100	1900	0	0	0	0	0	0	100	2006		Foa1895	DHS_Benin2006	Foa 1895 says the Nago of Dahomey-influenced areas were circumcised and the Ana were called Nago there as were most Yoruba- and Yoruboid- speakers.			98
AKBU		113	AKBU	Akebu	Ghana_Volta	FIXEDUNIV	1	95	99	1900	0	0	0	0	0	0	98.5	2008		Froelich1963	DHS_Ghana2008				97
ADEL		114	ADEL	Adele_Gidire	Ghana_Volta	OTHERUNC	3	0	5	1899	5	10	1955	80	1990	2000	98.5	2008		Froelich1963, Hewlett_UD	DHS_Ghana2008	Not circumcised or circumcision rare in 1955-60.			2.5
ANII		115	ANII	Anii_Basila	Ghana_Volta	ANIIBASILA	2	40	60	1899	95	99	1960	0	0	0	98.5	2008		Delval1980	DHS_Ghana2008	92.5% Muslims in 1970, spread in recent decades.			50
KABR		116	KABR	Kabre	Benin_Yoa_Lokpa	NOTUNIFT1	1	5	20	1950	0	0	0	0	0	0	97.8	2006		Froelich1963, Froelich1968, Gray1999, Hewlett_UD	DHS_Benin2006	Not circumcised up to 1955-60 (Froelich), but now they are almost universally circumcised, so adoption was fast.			12.5
LOKP		117	LOKP	Lokpa	Benin_Yoa_Lokpa	NOTUNIFT1	1	5	20	1950	0	0	0	0	0	0	97.8	2006		Froelich1963	DHS_Benin2006	Not circumcised in 1955-60 (Froelich 1963, 1968)			12.5
LAMB		118	LAMB	Lamba	Benin_Yoa_Lokpa	NOTUNIFT1	1	5	20	1950	0	0	0	0	0	0	97.8	2006		Froelich1963, Froelich1968	DHS_Benin2006	Not circ in 1955-60 (Froelich 1963, 1968).			12.5
NDYE		119	NDYE	Ngamgam_Dye	Benin_Yoa_Lokpa	NOTUNIFT1	1	5	20	1950	0	0	0	0	0	0	97.8	2006		Froelich1963	DHS_Benin2006				12.5
YNAW		120	YNAW	Yom_Nawdm	Benin_Yoa_Lokpa	NOTUNIFT1	1	5	20	1950	0	0	0	0	0	0	97.8	2006		Froelich1963, Froelich1968	DHS_Benin2006	Not circ in 1955-60 (Froelich 1963, 1968).			12.5
SOMB		121	SOMB	Somba_Tamari	Benin_Betamaribe	BETAMARIBE	2	15	25	1899	25	35	1975	0	0	0	42.3	2006		Delafosse1912, Jensen1933, Mercier1947, Froelich1968, Gray1999, Hewlett_UD	DHS_Benin2006	Contradictory statements, but clearly they had already many men circumcised by 1900, and some observers say yes and some say no until 1940-60. Mercier 1947 says some subgroups circumcised, some uncircumcised, and one group circumcised at age ~30 (the Besorube; pattern similar to the Yowaba). Today 42% circumcised.			20
BERB		122	BERB	Berba	Benin_Betamaribe	BETAMARIBE	2	15	25	1899	25	35	1975	0	0	0	42.3	2006		Baumann1962	DHS_Benin2006	Baumann says they do it but it's not universal.			20
YOWA		123	YOWA	Yowaba	Benin_Betamaribe	BETAMARIBE	2	15	25	1899	25	35	1975	0	0	0	42.3	2006		Peperti1945, Bangre2004	DHS_Benin2006	Peperti 1945 mentions circumcision. Bangré 2004 says they do circumcision at age 28 only.			20
FOOD		124	FOOD	Foodo	Ghana_Guan	CHUMBURUNG	1	40	60	1899	0	0	0	0	0	0	94.5	2008		Assume similar to linguistically close groups	DHS_Ghana2008	Assume average between Krache, Atyuti, Konya, on the one hand, and Gonja on the other, because all these languages are Guang-North Guang, like Foodo.			50
NTBA		125	NTBA	Natemba	Benin_Betamaribe	BETAMARIBE	1	20	40	1899	0	0	0	0	0	0	42.3	2006		Assume similar to linguistically close groups	DHS_Benin2006	Assume average between other Gurma peoples: Gourmantché, Tchamba, Konkomba, Moba, Ngamgam, Tcham_Bassari.			30
NIEN		126	NIEN	Niende	Benin_Betamaribe	BETAMARIBE	2	15	25	1899	25	35	1975	0	0	0	42.3	2006		Mercier1947	DHS_Benin2006				20
AIZO		127	AIZO	Aizo	Benin_Adja	FIXEDUNIV	1	96	100	1900	0	0	0	0	0	0	99.6	2006		Daniell1849, Foa1895, Binet1900, Huttel1953	DHS_Benin2006	Subjects of Dahomey kingdom were circumcised (Daniell 1849, Foa 1895).			98
FON		128	FON	Fon	Benin_Fon	FIXEDUNIV	1	96	100	1900	0	0	0	0	0	0	99.6	2006		Daniell1849, Bouche1885, Foa1895, Binet1900, Brunet1900, Huttel1953, Gray1999, Hewlett_UD	DHS_Benin2006				98
GOUN		129	GOUN	Goun	Benin_Adja	FIXEDUNIV	1	96	100	1900	0	0	0	0	0	0	99.6	2006		Daniell1849, Foa1895, Binet1900, Huttel1953	DHS_Benin2006				98
ADJA		130	ADJA	Adja	Benin_Adja	FIXEDUNIV	1	96	100	1900	0	0	0	0	0	0	99.6	2006		Daniell1849, Foa1895, Binet1900, Huttel1953	DHS_Benin2006				98
XWED		131	XWED	Xweda	Benin_Adja	FIXEDUNIV	1	96	100	1900	0	0	0	0	0	0	99.6	2006		Daniell1849, Foa1895, Binet1900, Huttel1953	DHS_Benin2006				98
XWLA		132	XWLA	Xwla_Peda	Benin_Adja	FIXEDUNIV	1	96	100	1900	0	0	0	0	0	0	99.6	2006		Daniell1849, Foa1895, Binet1900, Huttel1953	DHS_Benin2006				98
BRBE		133	BRBE	Brazilian_Beninese	Benin_Adja	FIXEDUNIV	1	96	100	1900	0	0	0	0	0	0	99.6	2006		Daniell1849, Foa1895, Binet1900, Huttel1953, Arcin1907, CarvalhoViegas1936, Brooks1984, Brooks2003	DHS_Benin2006	Subjects of Dahomey kingdom were circumcised (Daniell 1849, 1895). In addition, Creole minorities in the West African coast tended to adopt circumcision and other customs early after settling (entries of Creoles Guinea, Creoles Guinea-Bissau, Krio).			98
YORU		134	YORU	Yoruba	Benin_Yoruba	FIXEDUNIV	1	95	99	1900	0	0	0	0	0	0	99.3	2006		Bouche1885, Brunet1900, Huttel1953, Gray1999, Hewlett_UD	DHS_Benin2006				97
BARI		135	BARI	Bariba	Benin_Bariba	ONGCONC	2	15	25	1899	30	60	1955	0	0	0	99.5	2006		Delafosse1912, Lombard1960	DHS_Benin2006				20
MKLE		136	MKLE	Mokole	Benin_Yoruba	FIXEDUNIV	1	95	99	1900	0	0	0	0	0	0	99.3	2006		Assume similar to linguistically close groups	DHS_Benin2006	Assume similar to the other groups with Yoruboid-Edekeri languages: Yoruba, Ana_Ife, Ede_Nago.			97
EDNA		137	EDNA	Ede_Nago	Benin_Yoruba	FIXEDUNIV	1	95	99	1900	0	0	0	0	0	0	99.3	2006		Daniell1849, Huttel1953	DHS_Benin2006				97
EDIJ		138	EDIJ	Ede_Ije	Benin_Yoruba	FIXEDUNIV	1	95	99	1900	0	0	0	0	0	0	99.3	2006		Assume similar to linguistically close groups	DHS_Benin2006	Assume similar to the other groups with Yoruboid-Edekeri languages: Yoruba, Ana_Ife, Ede_Nago.			97
EDCA		139	EDCA	Ede_Cabe	Benin_Yoruba	FIXEDUNIV	1	95	99	1900	0	0	0	0	0	0	99.3	2006		Assume similar to linguistically close groups	DHS_Benin2006	Assume similar to the other groups with Yoruboid-Edekeri languages: Yoruba, Ana_Ife, Ede_Nago.			97
EDID		140	EDID	Ed_Idaca	Benin_Yoruba	FIXEDUNIV	1	95	99	1900	0	0	0	0	0	0	99.3	2006		Assume similar to linguistically close groups	DHS_Benin2006	Assume similar to the other groups with Yoruboid-Edekeri languages: Yoruba, Ana_Ife, Ede_Nago.			97
AGUN		141	AGUN	Aguna	Benin_Yoruba	FIXEDUNIV	1	95	99	1900	0	0	0	0	0	0	99.3	2006		Assume similar to linguistically close groups	DHS_Benin2006	Assume similar to the other groups with Yoruboid-Edekeri languages: Yoruba, Ana_Ife, Ede_Nago.			97
KOGB		142	KOGB	Ko_Gbe	Benin_Adja	FIXEDUNIV	1	96	100	1900	0	0	0	0	0	0	99.6	2006		Assume similar to linguistically close groups	DHS_Benin2006	Assume similar to Waci and Xweda because because of linguistic similarity.			98
ICAD		143	ICAD	Icada	Benin_Yoruba	FIXEDUNIV	1	95	99	1900	0	0	0	0	0	0	99.3	2006		Assume similar to linguistically close groups	DHS_Benin2006	Assume similar to the other groups with Yoruboid-Edekeri languages: Yoruba, Ana_Ife, Ede_Nago.			97
BUSA		144	BUSA	Busa_Boko	BFaso_Bissa	BUSANCE	2	40	60	1899	85	95	1960	0	0	0	98.8	2010		Assume similar to linguistically close groups	DHS_BFaso2010	Assume similar to Busance, whose language is also Mande-Eastern-Southeastern.			50
AMLI		145	AMLI	AmerLiberian	Liberia_Monrovia	FIXEDUNIV	1	95	99	1900	0	0	0	0	0	0	98.7	2007		Jensen1933, Parsons1999, ElwoodDunn2009_PC	DHS_Liberia2007	Elwood Dunn personal communication suggests universal circumcision in ~1940-50. Few initial settlers survived, they massively practiced intermarriage with native Liberians since mid 19th century.			97
BASS		146	BASS	Bassa	Liberia_SCentral	FIXEDUNIV	1	95	99	1900	0	0	0	0	0	0	99	2007		Biyi1929, Jensen1933, Siegmann1969, Hewlett_UD	DHS_Liberia2007				97
DEWO		147	DEWO	Dewoin	Liberia_SCentral	FIXEDUNIV	1	95	99	1900	0	0	0	0	0	0	99	2007		Biyi1929, Jensen1933, Siegmann1969, Hewlett_UD	DHS_Liberia2007				97
VAI		148	VAI	Vai	Liberia_NW	FIXEDUNIV	1	94	98	1900	0	0	0	0	0	0	97.8	2007		Zaborowsky1896, Frobenius1929, Strong1930, Jensen1933, Schwab1947, Gray1999, Hewlett_UD	DHS_Liberia2007				96
GOLA		149	GOLA	Gola	Liberia_NW	FIXEDUNIV	1	94	98	1900	0	0	0	0	0	0	97.8	2007		Frobenius1929, Jensen1933, Schwab1947	DHS_Liberia2007				96
LOMA		150	LOMA	Loma	Liberia_NCentral	FIXEDUNIV	1	92	96	1900	0	0	0	0	0	0	96.4	2007		Frobenius1929, Jensen1933, Schwab1947, Gray1999, Hewlett_UD	DHS_Liberia2007				94
GBDE		151	GBDE	Gbande	Liberia_NW	FIXEDUNIV	1	94	98	1900	0	0	0	0	0	0	97.8	2007		Frobenius1929, Jensen1933, Schwab1947, Gray1999, Hewlett_UD	DHS_Liberia2007				96
KRAN		152	KRAN	Krahn	Liberia_NCentral	FIXEDUNIV	1	92	96	1900	0	0	0	0	0	0	96.4	2007		Frobenius1929, Jensen1933, Schwab1947, Kurtz1969, Gray1999, Hewlett_UD	DHS_Liberia2007				94
SAPO		153	SAPO	Sapo	Liberia_SE_A	FIXEDUNIV	1	94	98	1900	0	0	0	0	0	0	98	2007		Frobenius1929, Jensen1933, Schwab1947, Kurtz1969, Gray1999, Hewlett_UD	DHS_Liberia2007				96
KLAO		154	KLAO	Kru_Klao	Liberia_SE_B	NOTUNIFT1	3	10	20	1930	20	40	1960	80	1970	1990	97.1	2007		Biyi1929, Frobenius1929, Schwartz1947, DAzevedo1962, Siegmann1969, Zetterstrom1969, Kurtz1969, Hewlett_UD	DHS_Liberia2007	The majority of villages did not practice circumcision in 1960; some villages adopted circumcision a few decades before 1960 (Seligman, Biyi).			15
GREB		155	GREB	Grebo	Liberia_SE_B	NOTUNIFT1	3	10	20	1930	20	40	1960	80	1970	1990	97.1	2007		Biyi1929, Frobenius1929, Schwartz1947, DAzevedo1962, Siegmann1969, Zetterstrom1969, Kurtz1969, Hewlett_UD	DHS_Liberia2007	The majority of villages did not practice circumcision in 1960; some villages adopted circumcision a few decades before 1960 (Seligman, Biyi).			15
KRUT		156	KRUT	Krumen_Tepo	CIvoire_Kru	NOTUNIFT1	3	10	20	1930	20	40	1960	80	1970	1990	99.3	2011		Biyi1929, Frobenius1929, Schwartz1947, Siegmann1969, Zetterstrom1969, Kurtz1969, Hewlett_UD	DHS_CIvoire2011	Biyi says circumcision absent in 1930 in all Grebo and includes the Ivorian Krumen in the Grebo (and their language is Grebo).			15
KRUP		157	KRUP	Krumen_Pye	CIvoire_Kru	NOTUNIFT1	3	10	20	1930	20	40	1960	80	1970	1990	99.3	2011		Biyi1929, Frobenius1929, Schwartz1947, Siegmann1969, Zetterstrom1969, Kurtz1969, Hewlett_UD	DHS_CIvoire2011	Biyi says circumcision absent in 1930 in all Grebo and includes the Ivorian Krumen in the Grebo (and their language is Grebo).			15
GLIO		158	GLIO	Glio_Oubi	CIvoire_Kru	NOTUNIFT1	1	40	60	1954	0	0	0	0	0	0	99.3	2011		Holas1957	DHS_CIvoire2011	Circumcision was recent in ~1950, far less elaborate than excision, and not universal.			50
KPEL		159	KPEL	Kpelle	Liberia_NCentral	FIXEDUNIV	1	92	96	1900	0	0	0	0	0	0	96.4	2007		Frobenius1929, Jensen1933, Schwab1947, Gray1999	DHS_Liberia2007				94
MANO		160	MANO	Mano	Liberia_NCentral	FIXEDUNIV	1	92	96	1900	0	0	0	0	0	0	96.4	2007		Frobenius1929, Vallois1941, Schwab1947	DHS_Liberia2007				94
TOMA		161	TOMA	Toma	Liberia_NCentral	FIXEDUNIV	1	92	96	1900	0	0	0	0	0	0	96.4	2007		Arcin1907, Delafosse1930, Vallois1941, Gray1999, Hewlett_UD	DHS_Liberia2007				94
KRIO		162	KRIO	CreoleKrio	SLeone_W	FIXEDUNIV	1	93	97	1900	0	0	0	0	0	0	97.4	2008		Porter1953, Bassir1954, Banton1957, Sanneh1984	DHS_SLeone2008				95
LIMB		163	LIMB	Limba	SLeone_N	FIXEDUNIV	1	90	94	1900	0	0	0	0	0	0	94.4	2008		Banton1957, Hewlett_UD	DHS_SLeone2008				92
LOKO		164	LOKO	Loko	SLeone_N	FIXEDUNIV	1	90	94	1900	0	0	0	0	0	0	94.4	2008		Kramer1906, Banton1957, Hewlett_UD	DHS_SLeone2008				92
KONO		165	KONO	Kono	SLeone_E	FIXEDUNIV	1	94	98	1900	0	0	0	0	0	0	97.9	2008		Migeod1925, Langley1932, Jensen1933	DHS_SLeone2008				96
SHER		166	SHER	Sherbro	SLeone_S	FIXEDUNIV	1	92	96	1900	0	0	0	0	0	0	95.6	2008		Clarke1863, Migeod1925, Frazer1938, Gray1999	DHS_SLeone2008				94
BULL		167	BULL	Bullom	SLeone_S	FIXEDUNIV	1	92	96	1900	0	0	0	0	0	0	95.6	2008		Clarke1863, Zaborowsky1896, Jensen1933	DHS_SLeone2008				94
KORK		168	KORK	Koranko	SLeone_N	FIXEDUNIV	1	90	94	1900	0	0	0	0	0	0	94.4	2008		Gray1999, Hewlett_UD	DHS_SLeone2008				92
TEMN		169	TEMN	Temne	SLeone_W	FIXEDUNIV	1	93	97	1900	0	0	0	0	0	0	97.4	2008		Clarke1863, Zaborowsky1896, Kramer1906, Jensen1933, Dorjahn1959, Gray1999, Hewlett_UD	DHS_SLeone2008				95
MEND		170	MEND	Mende	SLeone_E	FIXEDUNIV	1	94	98	1900	0	0	0	0	0	0	97.9	2008		Clarke1863, Kramer1906, Migeod1925, Jensen1933, Gray1999, Hewlett_UD	DHS_SLeone2008				96
KISS		171	KISS	Kissi	SLeone_N	FIXEDUNIV	1	90	94	1900	0	0	0	0	0	0	94.4	2008		Arcin1907, Delafosse1930, Jensen1933, Vallois1941, Paulme1947, Gray1999, Hewlett_UD	DHS_SLeone2008				92
BAGA		172	BAGA	Baga	Guinea	FIXEDUNIV	1	95	99	1900	0	0	0	0	0	0	98.7	2005		Corre1888, Paroisse1896, Arcin1907, Jensen1933, Gray1999, Hewlett_UD	DHS_Guinea2005				97
SUSU		173	SUSU	Susu	Guinea	FIXEDUNIV	1	95	99	1900	0	0	0	0	0	0	98.7	2005		Corre1888, Zaborowsky1896, Arcin1907, Delafosse1930, Jensen1933, Frazer1938, Gray1999, Hewlett_UD	DHS_Guinea2005				97
TEND		174	TEND	Tenda_Coniagui	Guinea	FIXEDUNIV	1	95	99	1900	0	0	0	0	0	0	98.7	2005		Arcin1907, Delacour1913, Lestrange1950, Baumann1962, Paulme1971, Gray1999, Hewlett_UD	DHS_Guinea2005				97
LAND		175	LAND	Landouman	Guinea	FIXEDUNIV	1	95	99	1900	0	0	0	0	0	0	98.7	2005		Corre1888, Zaborowsky1896, Arcin1907, Delafosse1930, Jensen1933	DHS_Guinea2005				97
NALU		176	NALU	Nalu	Guinea	FIXEDUNIV	1	95	99	1900	0	0	0	0	0	0	98.7	2005		Corre1888, Zaborowsky1896, Arcin1907, Jensen1933, CarvalhoViegas1936, Temudo2014_15_FW	DHS_Guinea2005				97
YALU		177	YALU	Yalunka	Guinea	FIXEDUNIV	1	95	99	1900	0	0	0	0	0	0	98.7	2005		Arcin1907, Delafosse1912, Gray1999, Hewlett_UD	DHS_Guinea2005				97
CRGU		178	CRGU	CreoleGuinea	Guinea	FIXEDUNIV	1	95	99	1900	0	0	0	0	0	0	98.7	2005		Arcin1907, CarvalhoViegas1936, Brooks1984, Brooks2003	DHS_Guinea2005	They adopted the customs of the tribes among which they lived, including circumcision, centuries ago.			97
CVER		179	CVER	CapeVerdean	CapeVerdean	CVERDEAN	1	5	9	1900	0	0	0	0	0	0	10	2000		DantasPereira1996, Andrade1998, Drain2006, HenriquesSilva2015_PC	Drain2006	We assume 5-9% circumcised because this is also typical of Haiti, Caribbean, and South America; in addition, they had immigrants from mainland Africa, and also many Cape Verdeans went to live in mainland Africa, where a minority of them would be circumcised, and later return to Cape Verde.			7
CVEC		180	CVEC	CapeVerdeanContinent	CapeVerdeanContinent	NOTUNIFT1	1	15	35	1980	0	0	0	0	0	0	60	2010		HenriquesSilva2015_PC, Temudo2014_15_FW	Holmgren2003, Pepin2006	In Bissau, nearly all Cape Verdean immigrants were uncircumcised in the 1950s-60s (HenriquesSilva 2015, pers.comm). There was a tendency of circumcise only some boys already born in the mainland, or living there in boyhood; a few practiced it in adulthood (Temudo 2014-15 FW).			25
CRGB		181	CRGB	CreoleGBissau	Bissau	FIXEDUNIV	1	91	95	1900	0	0	0	0	0	0	95	2000		Arcin1907, CarvalhoViegas1936, Brooks1984, Brooks2003	Holmgren2003, Pepin2006, IRIN2006	They adopted the customs of the tribes among which they lived, including circumcision. In the case of G-Bissau, Creoles/Grumetes, were culturally closer to the Papel and Manjaco.			93
PAPE		182	PAPE	Papel	Bissau	FIXEDUNIV	1	91	95	1900	0	0	0	0	0	0	95	2000		Zaborowsky1896, Frobenius1929, Jensen1933, CarvalhoViegas1936, Carreira1962, Pelissier1989, Gray1999, Hewlett_UD, Temudo2014_15_FW	Holmgren2003, Pepin2006, IRIN2006	All sources, including Temudo observations refer circumcision at 12-15, or 15-17, at most 20. Influence of Grumetes was not felt, the reverse was true. They adopted Balanta customs en masse in 1930-50 (Carreira), but this did not include late circumcision (Temudo 2014-15 FW).			93
BALA		183	BALA	Balanta	Balanta	NOTUNIFT1	1	30	40	1990	0	0	0	0	0	0	50	2013		Zaborowsky1896, Frobenius1929, CarvalhoViegas1936, TeixeiraMota1947, Carreira1961c, Machado1972, Gray1999, Hewlett_UD, Temudo2014_15_FW	Hawthorne2001, Niang2007, Cammilleri2010	We assume the mean age of circumcision is 30-35 (it is after 40 for many men). This information, together with age distribution permits to estimate circumcision at ~35% in adults. The mean age declined very recently, probably after the civil war of 1998 (Temudo 2014-15 FW).			35
MANS		184	MANS	Mansuanca	CIvoire_Mande_N	FIXEDUNIV	1	96	100	1900	0	0	0	0	0	0	99.5	2011		Assume similar to linguistically close groups	DHS_CIvoire2011, DHS_SLeone2008, DHS_Guinea2005	Assume similar to Baga, Temne, and Landouman, because these languages are, like Mansuanca, Atlantic_Congo-Atlantic-Southern			98
MNHA		185	MNHA	Mancanha_Brame	Mancanha_Brame	ONGNOTC	1	80	92	1899	0	0	0	0	0	0	87	1997		CarvalhoViegas1936, Meireles1960, Carreira1961, Carreira1961b, Temudo2014_15_FW	Glazier2001, Holmgren2003, Lagarde2003, Pepin2006, IRIN2006				86
MANJ		186	MANJ	Manjaco	Manjaco	ONGNOTC	1	75	85	1899	0	0	0	0	0	0	80	1997		CarvalhoViegas1936, Vallois1941, TeixeiraMota1947, Meireles1960, Carreira1961, Carreira1961b, Gray1999, Hewlett_UD, Temudo2014_15_FW	Glazier2001, Lagarde2003	Assume modern circumcision 80% (intermediate between the 72% of Lagarde, and 90% of Meireles (it was 99.6% in men >20, and with likely response biases because of the survey being huge, and thus likely hasty)). Gazier 2001 cites two different theses saying they have the same pattern of collective feasts each 20 years of Jola and Felupe, which would cause overall ~65-80% circ in adults. Confirmed b…			80
BIJA		187	BIJA	Bijago	Bijago	ONGNOTC	1	50	70	1899	0	0	0	0	0	0	40	2000		Zaborowsky1896, Frobenius1929, CarvalhoViegas1936, Almeida1947, TeixeiraMota1947, Carreira1961c, Gray1999	Holmgren2003, Pepin2006, Scantamburlo1991	Sources contradictory and variable between islands; in 2 large islands they abandoned circumcision. Where they practiced it it was at ~25-30 years old (they did incisions in the foreskin before that).			60
BFDA		188	BFDA	Biafada	Bissau	FIXEDUNIV	1	91	95	1900	0	0	0	0	0	0	95	2000		Frobenius1929, CarvalhoViegas1936, GomesBarbosa1946, Carreira1961b, Baumann1962, Gray1999, Hewlett_UD, Temudo2014_15_FW	Holmgren2003, Pepin2006				93
FLUP		189	FLUP	Felupe	Jola	ONGNOTC	1	40	60	1899	0	0	0	0	0	0	65	1993		Zaborowsky1896, Maclaud1907, Frobenius1929, CarvalhoViegas1936, Carreira1961c, Temudo2014_15_FW	Pison1993, Lagarde2003	Several mentions to late circumcision in many men (at 15-40). If average age is 25 years, circumcision=~67% (calculated with age distribution tables). We assume modern circumcision average between Pison1993 and Lagarde2003, like in the Jola.			50
BNUK		190	BNUK	Bainuk	Senegal	FIXEDUNIV	1	94	98	1900	0	0	0	0	0	0	98.2	2005		Zaborowsky1896, Frobenius1929, Nogueira1947, TeixeiraMota1947, Gray1999, Hewlett_UD	DHS_Senegal2005				96
JOLA		191	JOLA	Jola	Jola	ONGNOTC	1	40	60	1899	0	0	0	0	0	0	65	1993		Zaborowsky1896, Maclaud1907, Frobenius1929, Jensen1933, Baumann1962, Mark1978, Gray1999, Hewlett_UD	Pison1993, Lagarde2003	They used to do collective feasts each 20 years (Mark 1978). If average age is ~25 years, circ~=67% (calculated with age distribution tables). We assume current circumcision average between Pison1993 and Lagarde2003. But in 1900 many subgroups not circumcise (Maclaud).			50
WOLF		192	WOLF	Wolof	Senegal	FIXEDUNIV	1	94	98	1920	0	0	0	0	0	0	98.2	2005		Zaborowski1896, Arcin1907, Vallois1941, Mercier1952, Ames1959, Gray1999	DHS_Senegal2005	Only some were circumcised in 1850-1900 (Zaborowsky, Jensen, Frobenius), but adoption was fast, and by 1932 it was universal.			96
LEBU		193	LEBU	Lebou	Senegal	FIXEDUNIV	1	94	98	1920	0	0	0	0	0	0	98.2	2005		Zaborowski1896, Arcin1907, Delafosse1930, Vallois1941, Mercier1952, Gray1999, Hewlett_UD	DHS_Senegal2005	Only some were circumcised in 1850-1900 (Zaborowsky, Jensen, Frobenius), but adoption was fast, and by 1932 it was universal.			96
SERE		194	SERE	Serere	Senegal	FIXEDUNIV	1	94	98	1900	0	0	0	0	0	0	98.2	2005		Zaborowsky1896, Frobenius1929, Duchemin1947, Hewlett_UD	DHS_Senegal2005				96
IGBO		195	IGBO	Igbo	Nigeria_Igbo	FIXEDUNIV	1	94	98	1900	0	0	0	0	0	0	97.9	2008		Gray1999, Hewlett_UD	DHS_Nigeria2008				96
IGIS		196	IGIS	Igala_Isekiri	Nigeria_Igala	FIXEDUNIV	1	94	98	1900	0	0	0	0	0	0	98.1	2008		Gray1999, Hewlett_UD	DHS_Nigeria2008				96
IBEF		197	IBEF	Ibibio_Efik	Nigeria_Ibibio	FIXEDUNIV	1	94	98	1900	0	0	0	0	0	0	98.1	2008		Baumann1962, Gray1999, Hewlett_UD	DHS_Nigeria2008				96
MBBE		198	MBBE	Mbembe_Bendi	Nigeria_Ibibio	NOTUNIFT1	1	65	85	1940	0	0	0	0	0	0	98.1	2008		Baumann1962, Gray1999, Hewlett_UD	DHS_Nigeria2008	Old circumcision rate assumed to be average between the statements concerning the various subgroups.			75
EDO		199	EDO	Edo	Nigeria_Others	FIXEDUNIV	1	94	98	1900	0	0	0	0	0	0	97.9	2008		Gray1999, Hewlett_UD	DHS_Nigeria2008				96
ISED		200	ISED	Isoko_Edoid	Nigeria_Others	FIXEDUNIV	1	94	98	1900	0	0	0	0	0	0	97.9	2008		Gray1999, Hewlett_UD	DHS_Nigeria2008				96
TIV		201	TIV	Tiv	Nigeria_Tiv	FIXEDUNIV	1	95	99	1900	0	0	0	0	0	0	99.2	2008		Sanderson1935, Gray1999, Hewlett_UD	DHS_Nigeria2008				97
IJAW		202	IJAW	Ijaw_Izon	Nigeria_Ijaw_Izon	FIXEDUNIV	1	94	98	1900	0	0	0	0	0	0	98	2008		Gray1999, Hewlett_UD	DHS_Nigeria2008				96
NUPE		203	NUPE	Nupe	Nigeria_Others	ONGCONC	1	30	70	1920	0	0	0	0	0	0	97.9	2008		Gray1999, Hewlett_UD	DHS_Nigeria2008	Old circumcision rate assumed to be average between the statements concerning the various subgroups.			50
IGBI		204	IGBI	Igbira	Nigeria_Others	FIXEDUNIV	1	94	98	1900	0	0	0	0	0	0	97.9	2008		Gray1999, Hewlett_UD	DHS_Nigeria2008				96
BIUM		205	BIUM	Biu_Mandara	Nigeria_Others	ONGCONC	1	30	50	1920	0	0	0	0	0	0	97.9	2008		Lebeuf1938, Gubry1990, Gray1999, Hewlett_UD	DHS_Nigeria2008	Old circumcision rate assumed to be average between the statements concerning the various subgroups.			40
NICH		206	NICH	Nigerian_Chadic	Nigeria_Hausa	FIXEDUNIV	1	93	97	1900	0	0	0	0	0	0	97.4	2008		Gray1999, Hewlett_UD	DHS_Nigeria2008				95
ADUB		207	ADUB	Adamawa_Ubangi	Nigeria_Others	ONGCONC	1	35	55	1920	0	0	0	0	0	0	97.9	2008		Bryk1934, Lebeuf1938, Froelich1959, Gauthier1964, Gubry1990, Gray1999, Hewlett_UD	DHS_Nigeria2008	Old circumcision rate assumed to be average between the statements concerning the various subgroups.			45
IDOM		208	IDOM	Idoma	Nigeria_Others	FIXEDUNIV	1	94	98	1900	0	0	0	0	0	0	97.9	2008		Gray1999, Hewlett_UD	DHS_Nigeria2008				96
JUKU		209	JUKU	Jukun	Nigeria_Others	ONGCONC	1	60	80	1910	0	0	0	0	0	0	97.9	2008		Gray1999, Hewlett_UD	DHS_Nigeria2008	Old circumcision rate assumed to be average between the statements concerning the various subgroups.			70
BRYR		210	BRYR	Birom_Yergum	Nigeria_Others	ONGCONC	1	40	60	1930	0	0	0	0	0	0	97.9	2008		Gray1999, Hewlett_UD	DHS_Nigeria2008	Old circumcision rate assumed to be average between the statements concerning the various subgroups.			50
MAMB		211	MAMB	Mambila	Nigeria_Ekoi	FIXEDUNIV	1	95	99	1900	0	0	0	0	0	0	99	2008		Gausset1999, Gray1999, Hewlett_UD	DHS_Nigeria2008				97
JRWN		212	JRWN	Jarawan	Nigeria_Ekoi	ONGCONC	1	40	60	1930	0	0	0	0	0	0	99	2008		Gausset1999, Gray1999, Hewlett_UD	DHS_Nigeria2008	Old circumcision rate assumed to be average between the statements concerning the various subgroups.			50
EKOI		213	EKOI	Ekoi	Nigeria_Ekoi	FIXEDUNIV	1	95	99	1900	0	0	0	0	0	0	99	2008		Baumann1962, Gray1999, Hewlett_UD	DHS_Nigeria2008				97
KNJI		214	KNJI	Kainji	Nigeria_Others	ONGCONC	1	70	90	1920	0	0	0	0	0	0	97.9	2008		Gray1999, Hewlett_UD	DHS_Nigeria2008	Old circumcision rate assumed to be average between the statements concerning the various subgroups.			80
KANU		215	KANU	Kanuri	Niger	FIXEDUNIV	1	95	99	1900	0	0	0	0	0	0	99.4	2006		Frobenius1929, Gray1999, Hewlett_UD	DHS_Niger2006				97
DJER		216	DJER	Djerma	Niger	FIXEDUNIV	1	95	99	1900	0	0	0	0	0	0	99.4	2006		Delafosse1912, Miner1942, Hewlett_UD	DHS_Niger2006				97
SONG		217	SONG	Songhai	Niger	FIXEDUNIV	1	95	99	1900	0	0	0	0	0	0	99.4	2006		Delafosse1912, Miner1942, Hewlett_UD	DHS_Niger2006				97
DAZA		218	DAZA	Daza	Niger	FIXEDUNIV	1	95	99	1900	0	0	0	0	0	0	99.4	2006		Gray1999, Hewlett_UD	DHS_Niger2006				97
KANE		219	KANE	Kanembu	Niger	FIXEDUNIV	1	95	99	1900	0	0	0	0	0	0	99.4	2006		Gray1999, Hewlett_UD	DHS_Niger2006				97
TEDA		220	TEDA	Teda	Niger	FIXEDUNIV	1	95	99	1900	0	0	0	0	0	0	99.4	2006		Gray1999, Hewlett_UD	DHS_Niger2006				97
SUDY		221	SUDY	Sudye	Niger	FIXEDUNIV	1	95	99	1900	0	0	0	0	0	0	99.4	2006		Echard1969	DHS_Niger2006	They are Muslims and speak Djerma or Hausa.			97
ZGWA		222	ZGWA	Zaghawa	Niger	FIXEDUNIV	1	95	99	1900	0	0	0	0	0	0	99.4	2006		Gray1999, Hewlett_UD	DHS_Niger2006				97
				Count of FIXEDUNIV:		125																	Count of <25%		72
PART III				STATISTICS
Total African groups: 218 (excludes Westerners and Syrian-Lebanese)
African groups with pattern assumed similar to others: 25/218 (11.5%)
African groups with famop=FIXEDUNIV: 125/218 (57.3%) (meaning male circumcision already nearly universal in early 20th century)
African groups with circumcision absent or <25% in early 20th century: 72/218 (33.0%)
African groups with many men circumcised only in advanced adulthood: 6/218 (2.8%) (Balanta, Manjaco, Mancanha, Felupe, Jola, Yowaba)
PART IV				REFERENCE LIST
The reference list is provided in the file S2 Text.
