# Supplementary material for: Male Circumcision and the Epidemic Emergence of HIV-2 in West Africa
Source: PLoS One. 2016 Dec 7;11(12):e0166805. doi: 10.1371/journal.pone.0166805 (PMC5142780; doi:10.1371/journal.pone.0166805)
Supplement: S4 Dataset — (XLSX) [file pone.0166805.s006.xlsx]

## Sheet: Folha1
Male Circumcision and the Epidemic Emergence of HIV-2 in West Africa
João Dinis Sousa, Marina Padrão Temudo, Barry Stephen Hewlett, Ricardo Jorge Camacho, Viktor Müller, Anne-Mieke Vandamme, 2016
Supporting Information S4 Dataset: Full dataset of tables of ethnic partition of population of cities
DATASET WITH TABLES OF ETHNIC PARTITION OF POPULATION OF CITIES
INDEX
PART I			EXPLANATION
PART II			DATASET OF TABLES OF ETHNIC PARTITION OF POPULATION (TEPP) OF CITIES
PART III			REFERENCE LIST
PART I				EXPLANATION
This Dataset is intended to be exported to a text file that is read by the R program that calculates male circumcision (MC) frequency over time. It contains all tables of ethnic partition of population (TEPP) of cities that are listed in S3 Dataset. Here they show the development of the ethnic partitions. They are based on censuses, surveys, and other literature (see main text). For each populati…
PART II				DATASET OF TABLES OF ETHNIC PARTITION OF POPULATION (TEPP) OF CITIES
		Entry	TEPP	City	Year	Ethnic group	% in	% in	# people	estimate		%or	type	type	ethnic	#entr
		no	num		part		Africans	All	report	low	high	nop	entry	popul	code	subtot			Comments and references
		HOW TO EXPORT OR IMPORT THE DATA
		entry	cnum	city	ypart	egroup	pcafr	pcall	npec	npe1	npe2	pcn	tyentr	typop	egcode	nensubt
		1	1	Abidjan	1955	Moor	0.168002	0.156456	185	0	0	1	1	1	MOOR	0			Based on Côte d'Ivoire 1960 (1955 census).
		2	1	Abidjan	1955	Tuareg	0.00454058	0.00422854	5	0	0	1	1	1	TREG	0
		3	1	Abidjan	1955	Foulbe	1.23141	1.14678	1356	0	0	1	1	1	FULA	0
		4	1	Abidjan	1955	Toucouleur	0.572114	0.532797	630	0	0	1	1	1	TUKU	0
		5	1	Abidjan	1955	Mandinga	0.0581195	0.0541254	64	0	0	1	1	1	MDKA	0
		6	1	Abidjan	1955	Malinke	4.44251	4.13721	4892	0	0	1	1	1	MLNK	0
		7	1	Abidjan	1955	Bambara	3.51532	3.27374	3871	0	0	1	1	1	BAMB	0
		8	1	Abidjan	1955	Dioula	5.60944	5.22394	6177	0	0	1	1	1	DIOU	0
		9	1	Abidjan	1955	Bozo	0.0908117	0.0845709	100	0	0	1	1	1	BOZO	0
		10	1	Abidjan	1955	Sarakole	1.21688	1.13325	1340	0	0	1	1	1	SONK	0
		11	1	Abidjan	1955	Khassounke	0.078098	0.072731	86	0	0	1	1	1	KSNK	0
		12	1	Abidjan	1955	Koranko	0.0118055	0.0109942	13	0	0	1	1	1	KORK	0
		13	1	Abidjan	1955	Other_Sudanese	0.543054	0.505734	598	0	0	1	1	2	OMAL1	0			Region Other_Mali_1 (defined in the Regions Dataset)
		14	1	Abidjan	1955	Mossi	9.72593	9.05754	10710	0	0	1	1	1	MOSS	0
		15	1	Abidjan	1955	Gourmantche	0.0272435	0.0253713	30	0	0	1	1	1	GRMA	0
		16	1	Abidjan	1955	Dagomba	0.00272435	0.00253713	3	0	0	1	1	1	DAGO	0
		17	1	Abidjan	1955	Boussa	0.254273	0.236798	280	0	0	1	1	1	BUSA	0
		18	1	Abidjan	1955	Bousance	0.300587	0.27993	331	0	0	1	1	1	BSCE	0
		19	1	Abidjan	1955	Yowaba	0.0917198	0.0854166	101	0	0	1	1	1	YOWA	0
		20	1	Abidjan	1955	Gourounsi_S_Nunuma	0.88723	0.826258	977	0	0	1	1	1	GNSI	0
		21	1	Abidjan	1955	N_Nunuma+similar	0.171634	0.159839	189	0	0	1	1	1	NUNN	0
		22	1	Abidjan	1955	Lobi+Birifor	0.561216	0.522648	618	0	0	1	1	1	LOBI	0
		23	1	Abidjan	1955	Dagari	0.228845	0.213119	252	0	0	1	1	1	DAGA	0
		24	1	Abidjan	1955	Dorossie+Gan	0.00454058	0.00422854	5	0	0	1	1	1	DORO	0
		25	1	Abidjan	1955	Dian+Vigue	0.189796	0.176753	209	0	0	1	1	1	DIAN	0
		26	1	Abidjan	1955	Koulango+Teguessie	0.0399571	0.0372112	44	0	0	1	1	1	KULG	0
		27	1	Abidjan	1955	Dogon	0.86816	0.808498	956	0	0	1	1	1	DGON	0
		28	1	Abidjan	1955	Bobo	2.09775	1.95359	2310	0	0	1	1	1	BOBO	0
		29	1	Abidjan	1955	Bobo_Oule	0.030876	0.0287541	34	0	0	1	1	1	BWAM	0
		30	1	Abidjan	1955	Toussian+similar	0.217948	0.20297	240	0	0	1	1	1	TOUS	0
		31	1	Abidjan	1955	Senoufo	2.93867	2.73671	3236	0	0	1	1	1	SENU	0
		32	1	Abidjan	1955	Gouin+Tourka	0.299679	0.279084	330	0	0	1	1	1	GUTU	0
		33	1	Abidjan	1955	Other_Voltaic	0.174358	0.162376	192	0	0	1	1	2	OBUR1	0			Region Other_BFaso_1 (defined in the Regions Dataset)
		34	1	Abidjan	1955	Haoussa	0.662925	0.617367	730	0	0	1	1	1	HAUS	0
		35	1	Abidjan	1955	Kanouri	0.0444977	0.0414397	49	0	0	1	1	1	KANU	0
		36	1	Abidjan	1955	Djerma	0.306035	0.285004	337	0	0	1	1	1	DJER	0
		37	1	Abidjan	1955	Songhai	0.165277	0.153919	182	0	0	1	1	1	SONG	0
		38	1	Abidjan	1955	Niger	0.207959	0.193667	229	0	0	1	1	2	NIGER	0
		39	1	Abidjan	1955	Wolof+Lebou	1.62462	1.51297	1789	0	0	1	1	1	WOLF	0
		40	1	Abidjan	1955	Serere	0.0190705	0.0177599	21	0	0	1	1	1	SERE	0
		41	1	Abidjan	1955	Jola+similar	0.0345084	0.0321369	38	0	0	1	1	1	JOLA	0
		42	1	Abidjan	1955	Baga	0.0281516	0.026217	31	0	0	1	1	1	BAGA	0
		43	1	Abidjan	1955	Soussou	0.476761	0.443997	525	0	0	1	1	1	SUSU	0
		44	1	Abidjan	1955	Other_Guinean	0.0690169	0.0642739	76	0	0	1	1	2	OGUI1	0			Region Other_Guinea_1 (defined in the Regions Dataset)
		45	1	Abidjan	1955	Temne	0.000908117	0.000845709	1	0	0	1	1	1	TEMN	0
		46	1	Abidjan	1955	Mende	0.0998928	0.093028	110	0	0	1	1	1	MEND	0
		47	1	Abidjan	1955	Liberian_Kru+Grebo	0.257905	0.240181	284	0	0	1	1	1	GREB	0
		48	1	Abidjan	1955	Kissi	0.0526708	0.0490511	58	0	0	1	1	1	KISS	0
		49	1	Abidjan	1955	Kpelle	0.164369	0.153073	181	0	0	1	1	1	KPEL	0
		50	1	Abidjan	1955	Yacouba+Mano	1.0634	0.990325	1171	0	0	1	1	1	YACO	0
		51	1	Abidjan	1955	Toma	0.0408653	0.0380569	45	0	0	1	1	1	TOMA	0
		52	1	Abidjan	1955	Guere	1.52019	1.41572	1674	0	0	1	1	1	GUER	0
		53	1	Abidjan	1955	Wobe	2.45736	2.28849	2706	0	0	1	1	1	WOBE	0
		54	1	Abidjan	1955	Bete	5.75474	5.35926	6337	0	0	1	1	1	BETE	0
		55	1	Abidjan	1955	Dida	0.948074	0.88292	1044	0	0	1	1	1	DIDA	0
		56	1	Abidjan	1955	Gourou	2.91324	2.71303	3208	0	0	1	1	1	GURU	0
		57	1	Abidjan	1955	Gagou	0.365971	0.340821	403	0	0	1	1	1	GAGU	0
		58	1	Abidjan	1955	Bakwe	0.143482	0.133622	158	0	0	1	1	1	BAKW	0
		59	1	Abidjan	1955	Other_Eburnean	0.845457	0.787355	931	0	0	1	1	1	KRUT	0
		60	1	Abidjan	1955	Attie	2.67077	2.48723	2941	0	0	1	1	1	ATTI	0
		61	1	Abidjan	1955	Adioukrou	2.54364	2.36883	2801	0	0	1	1	1	ADKR	0
		62	1	Abidjan	1955	Aladian+Avikam	1.19145	1.10957	1312	0	0	1	1	1	ALAD	0
		63	1	Abidjan	1955	Ebrie	7.44292	6.93143	8196	0	0	1	1	1	EBRI	0
		64	1	Abidjan	1955	Aboure	1.12788	1.05037	1242	0	0	1	1	1	ABRE	0
		65	1	Abidjan	1955	Baoule	10.506	9.78401	11569	0	0	1	1	1	BAUL	0
		66	1	Abidjan	1955	Agni	2.22943	2.07622	2455	0	0	1	1	1	AGNI	0
		67	1	Abidjan	1955	Nzema	1.37307	1.27871	1512	0	0	1	1	1	NZEM	0
		68	1	Abidjan	1955	Ashanti+similar	0.112606	0.104868	124	0	0	1	1	1	ASHA	0
		69	1	Abidjan	1955	Abron	0.0572114	0.0532797	63	0	0	1	1	1	ABRO	0
		70	1	Abidjan	1955	Ga+Adangme	0.0127136	0.0118399	14	0	0	1	1	1	GAAD	0
		71	1	Abidjan	1955	Guang	0.0163461	0.0152228	18	0	0	1	1	1	GUAN	0
		72	1	Abidjan	1955	Guen+Mina+Popo	1.44845	1.34891	1595	0	0	1	1	1	MINA	0
		73	1	Abidjan	1955	Ewe	0.078098	0.072731	86	0	0	1	1	1	EWE	0
		74	1	Abidjan	1955	Adja+Aizo	0.0790062	0.0735767	87	0	0	1	1	1	AIZO	0
		75	1	Abidjan	1955	Fon	1.15785	1.07828	1275	0	0	1	1	1	FON	0
		76	1	Abidjan	1955	Goun	0.72831	0.678259	802	0	0	1	1	1	GOUN	0
		77	1	Abidjan	1955	Xweda	0.108066	0.100639	119	0	0	1	1	1	XWED	0
		78	1	Abidjan	1955	Yoruba	0.997112	0.928588	1098	0	0	1	1	1	YORU	0
		79	1	Abidjan	1955	Dahomey	0.691985	0.64443	762	0	0	1	1	2	BENIN	0
		80	1	Abidjan	1955	Togo	1.25502	1.16877	1382	0	0	1	1	2	TOGO0	0
		81	1	Abidjan	1955	Nigeria	3.01495	2.80775	3320	0	0	1	1	2	NGRIA	0
		82	1	Abidjan	1955	Gold_Coast	4.23455	3.94354	4663	0	0	1	1	2	GHANA	0
		83	1	Abidjan	1955	Total_Africans	100	93.1278	110118	0	0	1	5	0	TOTA	0
		84	1	Abidjan	1955	_	0	0	0	0	0	0	0	0	VOID	0
		85	1	Abidjan	1955	Syrian+Lebanese	0.316025	0.294307	348	0	0	1	1	1	SYLE	0
		86	1	Abidjan	1955	European	7.06333	6.57792	7778	0	0	1	1	1	EURO	0
		87	1	Abidjan	1955	Total_nonAfricans	7.37936	6.87223	8126	0	0	1	6	0	TOTN	0
		88	1	Abidjan	1955	_	0	0	0	0	0	0	0	0	VOID	0
		89	1	Abidjan	1955	ABID55_Total	107.379	100	118244	0	0	1	7	0	TOTT	0
		90	0	_	0	_	0	0	0	0	0	0	0	0	VOID	0
		91	0	_	0	_	0	0	0	0	0	0	0	0	VOID	0
		92	2	Abidjan	1936	Ebrie	27.131	25.5657	6474	0	0	1	1	1	EBRI	0			Based on Antoine 1987, p.100 statement that the Ebrié were 39.5% of 16390 people and assuming a
		93	2	Abidjan	1936	Abidjan_1955	72.869	68.6649	17388	0	0	1	1	3	ABID55	0			population having raised rapidly to 23862 (Le Pape 1993).
		94	2	Abidjan	1936	Total_Africans	100	94.2305	23862	0	0	1	5	0	TOTA	0			Assuming the non-Ebrié follow the proportions of ethnic groups and foreigners of Abidjan 1955.
		95	2	Abidjan	1936	_	0	0	0	0	0	0	0	0	VOID	0
		96	2	Abidjan	1936	Syrian+Lebanese	0.628615	0.592347	150	0	0	1	1	1	SYLE	0
		97	2	Abidjan	1936	European	5.49409	5.17711	1311	0	0	1	1	1	EURO	0
		98	2	Abidjan	1936	Total_nonAfricans	6.12271	5.76946	1461	0	0	1	6	0	TOTN	0
		99	2	Abidjan	1936	_	0	0	0	0	0	0	0	0	VOID	0
		100	2	Abidjan	1936	ABID36_Total	106.123	100	25323	0	0	1	7	0	TOTT	0
		101	0	_	0	_	0	0	0	0	0	0	0	0	VOID	0
		102	0	_	0	_	0	0	0	0	0	0	0	0	VOID	0
		103	3	Bouake	1958	Baoule	23.1	22.4272	11550	0	0	1	1	1	BAUL	0			Based on Marguerat 1982, p.333 and p.327.
		104	3	Bouake	1958	Senufo+similar	14.526	14.1029	7263	0	0	1	1	1	SENU	0			The source lists a Senufo+Voltaic category and this has been subdivided in their constituent
		105	3	Bouake	1958	Dioula+Malinke	27.368	26.5709	13684	0	0	1	1	1	DIOU	0			groups based on their proportions in 1969.
		106	3	Bouake	1958	Mali	10.132	9.83689	5066	0	0	1	1	2	MALI0	0			The source lists a Dioula+Malinese category and this has been subdivided in their constituent
		107	3	Bouake	1958	Haute_Volta	5.674	5.50874	2837	0	0	1	1	2	BFASO	0			groups based on their proportions in 1969.
		108	3	Bouake	1958	Guinea	2.184	2.12039	1092	0	0	1	1	2	GUINE	0			Complemented with Dureau 1987, p.590.
		109	3	Bouake	1958	Koulango	1.882	1.82718	941	0	0	1	1	1	KULG	0
		110	3	Bouake	1958	Bete	1.732	1.68155	866	0	0	1	1	1	BETE	0
		111	3	Bouake	1958	Agni	1.506	1.46214	753	0	0	1	1	1	AGNI	0
		112	3	Bouake	1958	Gourou	1.054	1.0233	527	0	0	1	1	1	GURU	0
		113	3	Bouake	1958	Guere	0.828	0.803883	414	0	0	1	1	1	GUER	0
		114	3	Bouake	1958	Other_Ivorian	10.014	9.72233	5007	0	0	1	1	2	OIVO1	0
		115	3	Bouake	1958	Total_Africans	100	97.0874	50000	0	0	1	5	0	TOTA	0
		116	3	Bouake	1958	_	0	0	0	0	0	0	0	0	VOID	0
		117	3	Bouake	1958	Syrian+Lebanese	0	0	0	0	0	1	8	1	SYLE	0
		118	3	Bouake	1958	European	3	2.91262	1500	0	0	1	1	1	EURO	0
		119	3	Bouake	1958	Total_nonAfricans	3	2.91262	1500	0	0	1	6	0	TOTN	0
		120	3	Bouake	1958	_	0	0	0	0	0	0	0	0	VOID	0
		121	3	Bouake	1958	BOUA58_Total	103	100	51500	0	0	1	7	0	TOTT	0
		122	0	_	0	_	0	0	0	0	0	0	0	0	VOID	0
		123	0	_	0	_	0	0	0	0	0	0	0	0	VOID	0
		124	4	Bouake	1930	Baoule	16.0739	15.8134	1600	0	0	1	1	1	BAUL	0			Estimating the Baoulé as 35% (they are 23% in 1958, after massive immigration of non-Baoulé).
		125	4	Bouake	1930	Bouake_1958	83.9261	82.5657	8354	0	0	1	1	3	BOUA58	0			The remaining proportions are as in Bouaké 1958.
		126	4	Bouake	1930	Total_Africans	100	98.3791	9954	0	0	1	5	0	TOTA	0
		127	4	Bouake	1930	_	0	0	0	0	0	0	0	0	VOID	0
		128	4	Bouake	1930	Syrian+Lebanese	0	0	0	0	0	1	8	1	SYLE	0
		129	4	Bouake	1930	European	1.64758	1.62087	164	0	0	1	1	1	EURO	0
		130	4	Bouake	1930	Total_nonAfricans	1.64758	1.62087	164	0	0	1	6	0	TOTN	0
		131	4	Bouake	1930	_	0	0	0	0	0	0	0	0	VOID	0
		132	4	Bouake	1930	BOUA30_Total	101.648	100	10118	0	0	1	7	0	TOTT	0
		133	0	_	0	_	0	0	0	0	0	0	0	0	VOID	0
		134	0	_	0	_	0	0	0	0	0	0	0	0	VOID	0
		135	5	Man	1975	CI_Abengourou	0.310314	0.309296	165	0	0	1	1	2	CIABE	0			Based on Dureau 1987, p.590-92.
		136	5	Man	1975	CI_Abidjan	2.61416	2.60558	1390	0	0	1	1	2	CIABI	0			The source shows a table for the whole urban population of the Man Department.
		137	5	Man	1975	CI_Aboisso	0.250132	0.249311	133	0	0	1	1	2	CIABO	0			Assumed the same applies to this city (since it was the main city of the Department).
		138	5	Man	1975	CI_Adzope	0.208756	0.208072	111	0	0	1	1	2	CIADZ	0			The ethnic partitions of departments are defined in the Regions Dataset.
		139	5	Man	1975	CI_Agboville	0.235086	0.234315	125	0	0	1	1	2	CIAGB	0
		140	5	Man	1975	CI_Biankouma	4.28609	4.27203	2279	0	0	1	1	2	CIBIA	0
		141	5	Man	1975	CI_Bondoukou	0.139171	0.138714	74	0	0	1	1	2	CIBON	0
		142	5	Man	1975	CI_Bouafle	0.51907	0.517367	276	0	0	1	1	2	CIBFL	0
		143	5	Man	1975	CI_Bouake	1.77725	1.77142	945	0	0	1	1	2	CIBKE	0
		144	5	Man	1975	CI_Bouna	0.0188069	0.0187452	10	0	0	1	1	2	CIBNA	0
		145	5	Man	1975	CI_Boundiali	0.607463	0.60547	323	0	0	1	1	2	CIBLI	0
		146	5	Man	1975	CI_Dabakala	0.0488979	0.0487375	26	0	0	1	1	2	CIDAB	0
		147	5	Man	1975	CI_Daloa	1.53652	1.53148	817	0	0	1	1	2	CIDAL	0
		148	5	Man	1975	CI_Danane	2.93199	2.92238	1559	0	0	1	1	2	CIDAN	0
		149	5	Man	1975	CI_Dimbokro	0.458888	0.457383	244	0	0	1	1	2	CIDIM	0
		150	5	Man	1975	CI_Divo	0.404348	0.403022	215	0	0	1	1	2	CIDIV	0
		151	5	Man	1975	CI_Ferkessedougou	0.0883924	0.0881024	47	0	0	1	1	2	CIFER	0
		152	5	Man	1975	CI_Gagnoa	0.803054	0.80042	427	0	0	1	1	2	CIGAG	0
		153	5	Man	1975	CI_Guiglo	2.0255	2.01886	1077	0	0	1	1	2	CIGUI	0
		154	5	Man	1975	CI_Katiola	0.148574	0.148087	79	0	0	1	1	2	CIKAT	0
		155	5	Man	1975	CI_Korhogo	0.5454	0.543611	290	0	0	1	1	2	CIKOR	0
		156	5	Man	1975	CI_Man	46.3327	46.1807	24636	0	0	1	1	2	CIMAN	0
		157	5	Man	1975	CI_Odienne	2.17032	2.1632	1154	0	0	1	1	2	CIODI	0
		158	5	Man	1975	CI_Sassandra	0.505905	0.504246	269	0	0	1	1	2	CISAS	0
		159	5	Man	1975	CI_Seguela	1.51207	1.50711	804	0	0	1	1	2	CISEG	0
		160	5	Man	1975	CI_Touba	4.3237	4.30952	2299	0	0	1	1	2	CITOU	0
		161	5	Man	1975	Liberia	0.107199	0.106848	57	0	0	1	1	2	LIBER	0
		162	5	Man	1975	Guinea	11.2578	11.2209	5986	0	0	1	1	2	GUINE	0
		163	5	Man	1975	Mali	8.60415	8.57593	4575	0	0	1	1	2	MALI0	0
		164	5	Man	1975	Haute_Volta	3.50749	3.49598	1865	0	0	1	1	2	BFASO	0
		165	5	Man	1975	Ghana	0.263296	0.262433	140	0	0	1	1	2	GHANA	0
		166	5	Man	1975	Benin	0.383661	0.382402	204	0	0	1	1	2	BENIN	0
		167	5	Man	1975	Niger	0.325359	0.324292	173	0	0	1	1	2	NIGER	0
		168	5	Man	1975	Nigeria	0.238848	0.238064	127	0	0	1	1	2	NGRIA	0
		169	5	Man	1975	Senegal	0.509667	0.507995	271	0	0	1	1	2	SENEG	0
		170	5	Man	1975	Total_Africans	100	99.672	53172	0	0	1	5	0	TOTA	0
		171	5	Man	1975	_	0	0	0	0	0	0	0	0	VOID	0
		172	5	Man	1975	Syrian+Lebanese	0	0	0	0	0	1	8	1	SYLE	0
		173	5	Man	1975	European	0.329121	0.328041	175	0	0	1	1	1	EURO	0
		174	5	Man	1975	Total_nonAfricans	0.329121	0.328041	175	0	0	1	6	0	TOTN	0
		175	5	Man	1975	_	0	0	0	0	0	0	0	0	VOID	0
		176	5	Man	1975	MAN060_Total	100.329	100	53347	0	0	1	7	0	TOTT	0
		177	0	_	0	_	0	0	0	0	0	0	0	0	VOID	0
		178	0	_	0	_	0	0	0	0	0	0	0	0	VOID	0
		179	6	Bondoukou	1975	CI_Abengourou	0.609686	0.608793	370	0	0	1	1	2	CIABE	0			Based on Dureau 1987, p.590-92.
		180	6	Bondoukou	1975	CI_Abidjan	1.70877	1.70627	1037	0	0	1	1	2	CIABI	0			The source shows a table for the whole urban population of the Bondoukou Department.
		181	6	Bondoukou	1975	CI_Aboisso	0.24717	0.246808	150	0	0	1	1	2	CIABO	0			Assumed the same applies to this city (since it was the main city of the Department).
		182	6	Bondoukou	1975	CI_Adzope	0.341094	0.340595	207	0	0	1	1	2	CIADZ	0			The ethnic partitions of departments are defined in the Regions Dataset.
		183	6	Bondoukou	1975	CI_Agboville	0.235635	0.23529	143	0	0	1	1	2	CIAGB	0
		184	6	Bondoukou	1975	CI_Biankouma	0.0131824	0.0131631	8	0	0	1	1	2	CIBIA	0
		185	6	Bondoukou	1975	CI_Bondoukou	25.8754	25.8375	15703	0	0	1	1	2	CIBON	0
		186	6	Bondoukou	1975	CI_Bouafle	0.281774	0.281361	171	0	0	1	1	2	CIBFL	0
		187	6	Bondoukou	1975	CI_Bouake	0.893107	0.891799	542	0	0	1	1	2	CIBKE	0
		188	6	Bondoukou	1975	CI_Bouna	2.4338	2.43024	1477	0	0	1	1	2	CIBNA	0
		189	6	Bondoukou	1975	CI_Boundiali	0.0873334	0.0872055	53	0	0	1	1	2	CIBLI	0
		190	6	Bondoukou	1975	CI_Dabakala	0.0346038	0.0345531	21	0	0	1	1	2	CIDAB	0
		191	6	Bondoukou	1975	CI_Daloa	0.332855	0.332368	202	0	0	1	1	2	CIDAL	0
		192	6	Bondoukou	1975	CI_Danane	0.0807422	0.0806239	49	0	0	1	1	2	CIDAN	0
		193	6	Bondoukou	1975	CI_Dimbokro	0.486101	0.485389	295	0	0	1	1	2	CIDIM	0
		194	6	Bondoukou	1975	CI_Divo	0.196088	0.195801	119	0	0	1	1	2	CIDIV	0
		195	6	Bondoukou	1975	CI_Ferkessedougou	0.116994	0.116822	71	0	0	1	1	2	CIFER	0
		196	6	Bondoukou	1975	CI_Gagnoa	0.258705	0.258326	157	0	0	1	1	2	CIGAG	0
		197	6	Bondoukou	1975	CI_Guiglo	0.168076	0.167829	102	0	0	1	1	2	CIGUI	0
		198	6	Bondoukou	1975	CI_Katiola	0.110403	0.110241	67	0	0	1	1	2	CIKAT	0
		199	6	Bondoukou	1975	CI_Korhogo	0.225749	0.225418	137	0	0	1	1	2	CIKOR	0
		200	6	Bondoukou	1975	CI_Man	0.252113	0.251744	153	0	0	1	1	2	CIMAN	0
		201	6	Bondoukou	1975	CI_Odienne	0.107107	0.10695	65	0	0	1	1	2	CIODI	0
		202	6	Bondoukou	1975	CI_Sassandra	0.158189	0.157957	96	0	0	1	1	2	CISAS	0
		203	6	Bondoukou	1975	CI_Seguela	0.138415	0.138212	84	0	0	1	1	2	CISEG	0
		204	6	Bondoukou	1975	CI_Touba	0.123585	0.123404	75	0	0	1	1	2	CITOU	0
		205	6	Bondoukou	1975	Liberia	0.0280126	0.0279716	17	0	0	1	1	2	LIBER	0
		206	6	Bondoukou	1975	Guinea	0.35922	0.358694	218	0	0	1	1	2	GUINE	0
		207	6	Bondoukou	1975	Mali	3.00723	3.00283	1825	0	0	1	1	2	MALI0	0
		208	6	Bondoukou	1975	Haute_Volta	46.9755	46.9067	28508	0	0	1	1	2	BFASO	0
		209	6	Bondoukou	1975	Ghana	8.62458	8.61195	5234	0	0	1	1	2	GHANA	0
		210	6	Bondoukou	1975	Benin	2.62165	2.61781	1591	0	0	1	1	2	BENIN	0
		211	6	Bondoukou	1975	Niger	2.29703	2.29367	1394	0	0	1	1	2	NIGER	0
		212	6	Bondoukou	1975	Nigeria	0.44161	0.440964	268	0	0	1	1	2	NGRIA	0
		213	6	Bondoukou	1975	Senegal	0.128528	0.12834	78	0	0	1	1	2	SENEG	0
		214	6	Bondoukou	1975	Total_Africans	100	99.8536	60687	0	0	1	5	0	TOTA	0
		215	6	Bondoukou	1975	_	0	0	0	0	0	0	0	0	VOID	0
		216	6	Bondoukou	1975	Syrian+Lebanese	0	0	0	0	0	1	8	1	SYLE	0
		217	6	Bondoukou	1975	European	0.146654	0.146439	89	0	0	1	1	1	EURO	0
		218	6	Bondoukou	1975	Total_nonAfricans	0.146654	0.146439	89	0	0	1	6	0	TOTN	0
		219	6	Bondoukou	1975	_	0	0	0	0	0	0	0	0	VOID	0
		220	6	Bondoukou	1975	BOND60_Total	100.147	100	60776	0	0	1	7	0	TOTT	0
		221	0	_	0	_	0	0	0	0	0	0	0	0	VOID	0
		222	0	_	0	_	0	0	0	0	0	0	0	0	VOID	0
		223	7	Korhogo	1975	CI_Abengourou	0.357587	0.35504	164	0	0	1	1	2	CIABE	0			Based on Dureau 1987, p.590-92.
		224	7	Korhogo	1975	CI_Abidjan	3.01986	2.99835	1385	0	0	1	1	2	CIABI	0			The source shows a table for the whole urban population of the Korhogo Department.
		225	7	Korhogo	1975	CI_Aboisso	0.196237	0.194839	90	0	0	1	1	2	CIABO	0			Assumed the same applies to this city (since it was the main city of the Department).
		226	7	Korhogo	1975	CI_Adzope	0.366308	0.363699	168	0	0	1	1	2	CIADZ	0			The ethnic partitions of departments are defined in the Regions Dataset.
		227	7	Korhogo	1975	CI_Agboville	0.501494	0.497922	230	0	0	1	1	2	CIAGB	0
		228	7	Korhogo	1975	CI_Biankouma	0.0872163	0.0865951	40	0	0	1	1	2	CIBIA	0
		229	7	Korhogo	1975	CI_Bondoukou	0.311798	0.309577	143	0	0	1	1	2	CIBON	0
		230	7	Korhogo	1975	CI_Bouafle	0.647581	0.642968	297	0	0	1	1	2	CIBFL	0
		231	7	Korhogo	1975	CI_Bouake	3.07437	3.05248	1410	0	0	1	1	2	CIBKE	0
		232	7	Korhogo	1975	CI_Bouna	0.0784946	0.0779356	36	0	0	1	1	2	CIBNA	0
		233	7	Korhogo	1975	CI_Boundiali	2.42461	2.40734	1112	0	0	1	1	2	CIBLI	0
		234	7	Korhogo	1975	CI_Dabakala	0.141726	0.140717	65	0	0	1	1	2	CIDAB	0
		235	7	Korhogo	1975	CI_Daloa	1.00081	0.993679	459	0	0	1	1	2	CIDAL	0
		236	7	Korhogo	1975	CI_Danane	0.311798	0.309577	143	0	0	1	1	2	CIDAN	0
		237	7	Korhogo	1975	CI_Dimbokro	1.00517	0.998008	461	0	0	1	1	2	CIDIM	0
		238	7	Korhogo	1975	CI_Divo	0.318339	0.316072	146	0	0	1	1	2	CIDIV	0
		239	7	Korhogo	1975	CI_Ferkessedougou	1.86643	1.85313	856	0	0	1	1	2	CIFER	0
		240	7	Korhogo	1975	CI_Gagnoa	0.992085	0.985019	455	0	0	1	1	2	CIGAG	0
		241	7	Korhogo	1975	CI_Guiglo	0.560365	0.556373	257	0	0	1	1	2	CIGUI	0
		242	7	Korhogo	1975	CI_Katiola	0.830735	0.824818	381	0	0	1	1	2	CIKAT	0
		243	7	Korhogo	1975	CI_Korhogo	54.5647	54.176	25025	0	0	1	1	2	CIKOR	0
		244	7	Korhogo	1975	CI_Man	0.981183	0.974195	450	0	0	1	1	2	CIMAN	0
		245	7	Korhogo	1975	CI_Odienne	1.38456	1.3747	635	0	0	1	1	2	CIODI	0
		246	7	Korhogo	1975	CI_Sassandra	0.26819	0.26628	123	0	0	1	1	2	CISAS	0
		247	7	Korhogo	1975	CI_Seguela	0.867802	0.861621	398	0	0	1	1	2	CISEG	0
		248	7	Korhogo	1975	CI_Touba	0.150448	0.149377	69	0	0	1	1	2	CITOU	0
		249	7	Korhogo	1975	Liberia	0.0239845	0.0238136	11	0	0	1	1	2	LIBER	0
		250	7	Korhogo	1975	Guinea	0.80457	0.79884	369	0	0	1	1	2	GUINE	0
		251	7	Korhogo	1975	Mali	13.6384	13.5413	6255	0	0	1	1	2	MALI0	0
		252	7	Korhogo	1975	Haute_Volta	7.23677	7.18523	3319	0	0	1	1	2	BFASO	0
		253	7	Korhogo	1975	Ghana	0.403375	0.400502	185	0	0	1	1	2	GHANA	0
		254	7	Korhogo	1975	Benin	0.174433	0.17319	80	0	0	1	1	2	BENIN	0
		255	7	Korhogo	1975	Niger	0.499313	0.495757	229	0	0	1	1	2	NIGER	0
		256	7	Korhogo	1975	Nigeria	0.575627	0.571528	264	0	0	1	1	2	NGRIA	0
		257	7	Korhogo	1975	Senegal	0.333602	0.331226	153	0	0	1	1	2	SENEG	0
		258	7	Korhogo	1975	Total_Africans	100	99.2878	45863	0	0	1	5	0	TOTA	0
		259	7	Korhogo	1975	_	0	0	0	0	0	0	0	0	VOID	0
		260	7	Korhogo	1975	Syrian+Lebanese	0	0	0	0	0	1	8	1	SYLE	0
		261	7	Korhogo	1975	European	0.717354	0.712245	329	0	0	1	1	1	EURO	0
		262	7	Korhogo	1975	Total_nonAfricans	0.717354	0.712245	329	0	0	1	6	0	TOTN	0
		263	7	Korhogo	1975	_	0	0	0	0	0	0	0	0	VOID	0
		264	7	Korhogo	1975	KORH60_Total	100.717	100	46192	0	0	1	7	0	TOTT	0
		265	0	_	0	_	0	0	0	0	0	0	0	0	VOID	0
		266	0	_	0	_	0	0	0	0	0	0	0	0	VOID	0
		267	8	Dabou	1975	CI_Abengourou	0.670545	0.667629	2688	0	0	1	1	2	CIABE	0			Based on Dureau 1987, p.590-92.
		268	8	Dabou	1975	CI_Abidjan	31.3802	31.2437	125793	0	0	1	1	2	CIABI	0			This source shows a table is of the whole urban population of the Abidjan Department,
		269	8	Dabou	1975	CI_Aboisso	0.75586	0.752573	3030	0	0	1	1	2	CIABO	0			excluding Abidjan city.
		270	8	Dabou	1975	CI_Adzope	1.90736	1.89907	7646	0	0	1	1	2	CIADZ	0			Assumed the same applies to this city (since it was one of the main cities of the Department).
		271	8	Dabou	1975	CI_Agboville	1.91435	1.90602	7674	0	0	1	1	2	CIAGB	0			The ethnic partitions of departments are defined in the Regions Dataset.
		272	8	Dabou	1975	CI_Biankouma	0.268168	0.267002	1075	0	0	1	1	2	CIBIA	0
		273	8	Dabou	1975	CI_Bondoukou	0.547312	0.544932	2194	0	0	1	1	2	CIBON	0
		274	8	Dabou	1975	CI_Bouafle	1.57558	1.56873	6316	0	0	1	1	2	CIBFL	0
		275	8	Dabou	1975	CI_Bouake	5.65323	5.62865	22662	0	0	1	1	2	CIBKE	0
		276	8	Dabou	1975	CI_Bouna	0.107267	0.106801	430	0	0	1	1	2	CIBNA	0
		277	8	Dabou	1975	CI_Boundiali	0.673538	0.670609	2700	0	0	1	1	2	CIBLI	0
		278	8	Dabou	1975	CI_Dabakala	0.227257	0.226269	911	0	0	1	1	2	CIDAB	0
		279	8	Dabou	1975	CI_Daloa	2.01313	2.00438	8070	0	0	1	1	2	CIDAL	0
		280	8	Dabou	1975	CI_Danane	0.591217	0.588646	2370	0	0	1	1	2	CIDAN	0
		281	8	Dabou	1975	CI_Dimbokro	2.5103	2.49939	10063	0	0	1	1	2	CIDIM	0
		282	8	Dabou	1975	CI_Divo	1.38025	1.37425	5533	0	0	1	1	2	CIDIV	0
		283	8	Dabou	1975	CI_Ferkessedougou	0.310576	0.309225	1245	0	0	1	1	2	CIFER	0
		284	8	Dabou	1975	CI_Gagnoa	2.75028	2.73832	11025	0	0	1	1	2	CIGAG	0
		285	8	Dabou	1975	CI_Guiglo	1.42541	1.41921	5714	0	0	1	1	2	CIGUI	0
		286	8	Dabou	1975	CI_Katiola	0.382171	0.380509	1532	0	0	1	1	2	CIKAT	0
		287	8	Dabou	1975	CI_Korhogo	0.740892	0.73767	2970	0	0	1	1	2	CIKOR	0
		288	8	Dabou	1975	CI_Man	1.85273	1.84467	7427	0	0	1	1	2	CIMAN	0
		289	8	Dabou	1975	CI_Odienne	1.53093	1.52427	6137	0	0	1	1	2	CIODI	0
		290	8	Dabou	1975	CI_Sassandra	0.794775	0.791319	3186	0	0	1	1	2	CISAS	0
		291	8	Dabou	1975	CI_Seguela	1.41643	1.41027	5678	0	0	1	1	2	CISEG	0
		292	8	Dabou	1975	CI_Touba	0.547562	0.54518	2195	0	0	1	1	2	CITOU	0
		293	8	Dabou	1975	Liberia	0.0266921	0.026576	107	0	0	1	1	2	LIBER	0
		294	8	Dabou	1975	Guinea	1.46532	1.45895	5874	0	0	1	1	2	GUINE	0
		295	8	Dabou	1975	Mali	8.41374	8.37715	33728	0	0	1	1	2	MALI0	0
		296	8	Dabou	1975	Haute_Volta	20.1351	20.0475	80715	0	0	1	1	2	BFASO	0
		297	8	Dabou	1975	Ghana	2.13811	2.12881	8571	0	0	1	1	2	GHANA	0
		298	8	Dabou	1975	Benin	1.02253	1.01808	4099	0	0	1	1	2	BENIN	0
		299	8	Dabou	1975	Niger	1.22285	1.21753	4902	0	0	1	1	2	NIGER	0
		300	8	Dabou	1975	Nigeria	1.35681	1.3509	5439	0	0	1	1	2	NGRIA	0
		301	8	Dabou	1975	Senegal	0.291617	0.290349	1169	0	0	1	1	2	SENEG	0
		302	8	Dabou	1975	Total_Africans	100	99.5651	400868	0	0	1	5	0	TOTA	0
		303	8	Dabou	1975	_	0	0	0	0	0	0	0	0	VOID	0
		304	8	Dabou	1975	Syrian+Lebanese	0	0	0	0	0	1	8	1	SYLE	0
		305	8	Dabou	1975	European	0.436802	0.434902	1751	0	0	1	1	1	EURO	0
		306	8	Dabou	1975	Total_nonAfricans	0.436802	0.434902	1751	0	0	1	6	0	TOTN	0
		307	8	Dabou	1975	_	0	0	0	0	0	0	0	0	VOID	0
		308	8	Dabou	1975	DABO60_Total	100.437	100	402619	0	0	1	7	0	TOTT	0
		309	0	_	0	_	0	0	0	0	0	0	0	0	VOID	0
		310	0	_	0	_	0	0	0	0	0	0	0	0	VOID	0
		311	9	Monrovia	1958	AmericoLiberians	17.2043	16.7291	8480	0	0	1	1	1	AMLI	0			Based on Fraenkel 1964, p.36.
		312	9	Monrovia	1958	Bassa+Dewoin	21.5054	20.9114	10600	0	0	1	1	1	BASS	0			The source lists a Vai+Mende+Gola category and this has been subdivided in their constituent
		313	9	Monrovia	1958	Vai	6.92433	6.73308	3413	0	0	1	1	1	VAI	0			groups based on their proportions in the country.
		314	9	Monrovia	1958	Mende	1.52364	1.48155	751	0	0	1	1	1	MEND	0			The source lists a Kpelle+Loma category and this has been subdivided in their constituent
		315	9	Monrovia	1958	Gola	7.68107	7.46893	3786	0	0	1	1	1	GOLA	0			groups based on their proportions in the country.
		316	9	Monrovia	1958	Kpelle	8.33029	8.10022	4106	0	0	1	1	1	KPEL	0
		317	9	Monrovia	1958	Loma	2.4224	2.35549	1194	0	0	1	1	1	LOMA	0
		318	9	Monrovia	1958	Kru+Grebo	26.8817	26.1393	13250	0	0	1	1	1	KLAO	0
		319	9	Monrovia	1958	Other_Liberian	7.52688	7.319	3710	0	0	1	1	2	OLIB1	0
		320	9	Monrovia	1958	Total_Africans	100	97.2381	49290	0	0	1	5	0	TOTA	0
		321	9	Monrovia	1958	_	0	0	0	0	0	0	0	0	VOID	0
		322	9	Monrovia	1958	Syrian+Lebanese	0.811524	0.78911	400	0	0	1	1	1	SYLE	0
		323	9	Monrovia	1958	European	0.405762	0.394555	200	0	0	1	1	1	EURO	0
		324	9	Monrovia	1958	North_American	1.62305	1.57822	800	0	0	1	1	1	AMER	0
		325	9	Monrovia	1958	Total_nonAfricans	2.84033	2.76189	1400	0	0	1	6	0	TOTN	0
		326	9	Monrovia	1958	_	0	0	0	0	0	0	0	0	VOID	0
		327	9	Monrovia	1958	MONR58_Total	102.84	100	50690	0	0	1	7	0	TOTT	0
		328	0	_	0	_	0	0	0	0	0	0	0	0	VOID	0
		329	0	_	0	_	0	0	0	0	0	0	0	0	VOID	0
		330	10	Monrovia	1939	AmericoLiberians	51.6667	50.8197	6200	0	0	1	1	1	AMLI	0			Based on Fraenkel 1964, with the Americo-Liberians estimated by an interpolation with an exponential
		331	10	Monrovia	1939	Kru+Grebo	19.1667	18.8525	2300	0	0	1	1	1	KLAO	0			increase between 1926 and 1958; and with the Kru+Grebo estimated at 40% of the non-A-Liberians, higher
		332	10	Monrovia	1939	Others_Monrovia_1958	25.25	24.8361	3030	0	0	1	1	2	OLIB2	0			than the 27% of 1958 and the 35% of 1948.
		333	10	Monrovia	1939	Other_Liberian	3.91667	3.85246	470	0	0	1	1	2	OLIB1	0			All other groups estimated to have the same relative proportions as in Monrovia 1958.
		334	10	Monrovia	1939	Total_Africans	100	98.3607	12000	0	0	1	5	0	TOTA	0
		335	10	Monrovia	1939	_	0	0	0	0	0	0	0	0	VOID	0
		336	10	Monrovia	1939	Syrian+Lebanese	0	0	0	0	0	1	8	1	SYLE	0
		337	10	Monrovia	1939	European	0.333333	0.327869	40	0	0	1	1	1	EURO	0
		338	10	Monrovia	1939	North_American	1.33333	1.31148	160	0	0	1	1	1	AMER	0
		339	10	Monrovia	1939	Total_nonAfricans	1.66667	1.63934	200	0	0	1	6	0	TOTN	0
		340	10	Monrovia	1939	_	0	0	0	0	0	0	0	0	VOID	0
		341	10	Monrovia	1939	MONR39_Total	101.667	100	12200	0	0	1	7	0	TOTT	0
		342	0	_	0	_	0	0	0	0	0	0	0	0	VOID	0
		343	0	_	0	_	0	0	0	0	0	0	0	0	VOID	0
		344	11	Buchanan	1958	Monrovia_1958	100	98.0392	10000	0	0	1	1	3	MONR58	0			Assumed a distribution similar to Monrovia 1958 since it is clear that both cities had many
		345	11	Buchanan	1958	Total_Africans	100	98.0392	10000	0	0	1	5	0	TOTA	0			Americo-Liberians and Krumen, and they are near one another.
		346	11	Buchanan	1958	_	0	0	0	0	0	0	0	0	VOID	0
		347	11	Buchanan	1958	European	0.4	0.392157	40	0	0	1	1	1	EURO	0
		348	11	Buchanan	1958	North_American	1.6	1.56863	160	0	0	1	1	1	AMER	0
		349	11	Buchanan	1958	Total_nonAfricans	2	1.96078	200	0	0	1	6	0	TOTN	0
		350	11	Buchanan	1958	_	0	0	0	0	0	0	0	0	VOID	0
		351	11	Buchanan	1958	BUCH58_Total	102	100	10200	0	0	1	7	0	TOTT	0
		352	0	_	0	_	0	0	0	0	0	0	0	0	VOID	0
		353	0	_	0	_	0	0	0	0	0	0	0	0	VOID	0
		354	12	Buchanan	1939	Monrovia_1939	100	97.3753	3710	0	0	1	1	3	MONR39	0			Assumed a distribution similar to Monrovia 1939 since it is clear that both cities had many
		355	12	Buchanan	1939	Total_Africans	100	97.3753	3710	0	0	1	5	0	TOTA	0			Americo-Liberians and Krumen, and they are near one another.
		356	12	Buchanan	1939	_	0	0	0	0	0	0	0	0	VOID	0
		357	12	Buchanan	1939	European	0.539084	0.524934	20	0	0	1	1	1	EURO	0
		358	12	Buchanan	1939	North_American	2.15633	2.09974	80	0	0	1	1	1	AMER	0
		359	12	Buchanan	1939	Total_nonAfricans	2.69542	2.62467	100	0	0	1	6	0	TOTN	0
		360	12	Buchanan	1939	_	0	0	0	0	0	0	0	0	VOID	0
		361	12	Buchanan	1939	BUCH39_Total	102.695	100	3810	0	0	1	7	0	TOTT	0
		362	0	_	0	_	0	0	0	0	0	0	0	0	VOID	0
		363	0	_	0	_	0	0	0	0	0	0	0	0	VOID	0
		364	13	Freetown	1963	Creole_Krio	23.4805	23.0511	27730	0	0	1	1	1	KRIO	0			Based on Harvey 1971, p.98.
		365	13	Freetown	1963	Fula	5.53185	5.43068	6533	0	0	1	1	1	FUTA	0			Ignoring 7819 people described in the source as "Others" because they have many foreigners
		366	13	Freetown	1963	Gallinas_Vai	0.0770546	0.0756455	91	0	0	1	1	1	VAI	0			and it's impossible to know the proportions of the countries of origin.
		367	13	Freetown	1963	Gola	0.00508053	0.00498761	6	0	0	1	1	1	GOLA	0
		368	13	Freetown	1963	Kissi	0.655388	0.643402	774	0	0	1	1	1	KISS	0
		369	13	Freetown	1963	Kono	0.457247	0.448885	540	0	0	1	1	1	KONO	0
		370	13	Freetown	1963	Krim_Bullom	0.0245559	0.0241068	29	0	0	1	1	1	BULL	0
		371	13	Freetown	1963	Koranko	0.217616	0.213636	257	0	0	1	1	1	KORK	0
		372	13	Freetown	1963	Limba	15.5887	15.3037	18410	0	0	1	1	1	LIMB	0
		373	13	Freetown	1963	Loko	4.94674	4.85627	5842	0	0	1	1	1	LOKO	0
		374	13	Freetown	1963	Mandingo	2.65966	2.61102	3141	0	0	1	1	1	MDKA	0
		375	13	Freetown	1963	Mende	10.6361	10.4416	12561	0	0	1	1	1	MEND	0
		376	13	Freetown	1963	Sherbro	2.58345	2.5362	3051	0	0	1	1	1	SHER	0
		377	13	Freetown	1963	Susu	3.27271	3.21285	3865	0	0	1	1	1	SUSU	0
		378	13	Freetown	1963	Temne	25.9065	25.4327	30595	0	0	1	1	1	TEMN	0
		379	13	Freetown	1963	Vai	0.0745144	0.0731517	88	0	0	1	1	1	VAI	0
		380	13	Freetown	1963	Yalunka	0.104998	0.103077	124	0	0	1	1	1	YALU	0
		381	13	Freetown	1963	Krumen	3.77737	3.70829	4461	0	0	1	1	1	KLAO	0
		382	13	Freetown	1963	Total_Africans	100	98.1712	118098	0	0	1	5	0	TOTA	0
		383	13	Freetown	1963	_	0	0	0	0	0	0	0	0	VOID	0
		384	13	Freetown	1963	Syrian+Lebanese	1.05844	1.03909	1250	0	0	1	1	1	SYLE	0
		385	13	Freetown	1963	European	0.381039	0.374071	450	0	0	1	1	1	EURO	0
		386	13	Freetown	1963	British	0.423377	0.415635	500	0	0	1	1	1	BRIT	0
		387	13	Freetown	1963	Total_nonAfricans	1.86286	1.82879	2200	0	0	1	6	0	TOTN	0
		388	13	Freetown	1963	_	0	0	0	0	0	0	0	0	VOID	0
		389	13	Freetown	1963	FREE63_Total	101.863	100	120298	0	0	1	7	0	TOTT	0
		390	0	_	0	_	0	0	0	0	0	0	0	0	VOID	0
		391	0	_	0	_	0	0	0	0	0	0	0	0	VOID	0
		392	14	Freetown	1931	Creole_Krio	37.8807	37.411	20970	0	0	1	1	1	KRIO	0			Based on Banton 1956, p.355, and Banton 1957, p.24, p.99-100.
		393	14	Freetown	1931	Temne	20.6023	20.3468	11405	0	0	1	1	1	TEMN	0			The Others referred in the source are assumed to be the groups not referred there but
		394	14	Freetown	1931	Mende	6.91499	6.82925	3828	0	0	1	1	1	MEND	0			referred in the Freetown 1963 table, in the proportions they appear there.
		395	14	Freetown	1931	Limba	8.95986	8.84877	4960	0	0	1	1	1	LIMB	0
		396	14	Freetown	1931	Kru	8.05665	7.95676	4460	0	0	1	1	1	KLAO	0
		397	14	Freetown	1931	Loko	2.94989	2.91331	1633	0	0	1	1	1	LOKO	0
		398	14	Freetown	1931	Mandinka	2.44228	2.412	1352	0	0	1	1	1	MDKA	0
		399	14	Freetown	1931	Fula	2.02139	1.99632	1119	0	0	1	1	1	FUTA	0
		400	14	Freetown	1931	Susu	2.61931	2.58684	1450	0	0	1	1	1	SUSU	0
		401	14	Freetown	1931	Other_Sierra_Leonean	7.55266	7.45901	4181	0	0	1	1	2	OSLE1	0
		402	14	Freetown	1931	Total_Africans	100	98.7601	55358	0	0	1	5	0	TOTA	0
		403	14	Freetown	1931	_	0	0	0	0	0	0	0	0	VOID	0
		404	14	Freetown	1931	Syrian+Lebanese	0.722569	0.71361	400	0	0	1	1	1	SYLE	0
		405	14	Freetown	1931	European	0.243867	0.240843	135	0	0	1	1	1	EURO	0
		406	14	Freetown	1931	British	0.289028	0.285444	160	0	0	1	1	1	BRIT	0
		407	14	Freetown	1931	Total_nonAfricans	1.25546	1.2399	695	0	0	1	6	0	TOTN	0
		408	14	Freetown	1931	_	0	0	0	0	0	0	0	0	VOID	0
		409	14	Freetown	1931	FREE31_Total	101.255	100	56053	0	0	1	7	0	TOTT	0
		410	0	_	0	_	0	0	0	0	0	0	0	0	VOID	0
		411	0	_	0	_	0	0	0	0	0	0	0	0	VOID	0
		412	15	Conakry	1950	Soussou	43.4783	40.971	20000	0	0	1	1	1	SUSU	0			Based on Goerg 1990, p.96.
		413	15	Conakry	1950	Baga	18.4783	17.4127	8500	0	0	1	1	1	BAGA	0			With estimates based on the numbers of 1921, also from Goerg 1990.
		414	15	Conakry	1950	Futajalon	18.4783	17.4127	8500	0	0	1	1	1	FUTA	0
		415	15	Conakry	1950	Malinke	3.26087	3.07283	1500	0	0	1	1	1	MLNK	0
		416	15	Conakry	1950	Kissi	2.17391	2.04855	1000	0	0	1	1	1	KISS	0
		417	15	Conakry	1950	Toma	0.76087	0.716993	350	0	0	1	1	1	TOMA	0
		418	15	Conakry	1950	Loma	0.76087	0.716993	350	0	0	1	1	1	LOMA	0
		419	15	Conakry	1950	Sierra_Leone	3.69565	3.48254	1700	0	0	1	1	2	SLEON	0
		420	15	Conakry	1950	Wolof+Lebou	3.26087	3.07283	1500	0	0	1	1	1	WOLF	0
		421	15	Conakry	1950	Krumen	1.08696	1.02428	500	0	0	1	1	1	KRUT	0
		422	15	Conakry	1950	CreoleGuinea	0.391304	0.368739	180	0	0	1	1	1	CRGU	0
		423	15	Conakry	1950	Other_Guinean	4.17391	3.93322	1920	0	0	1	1	2	OGUI2	0
		424	15	Conakry	1950	Total_Africans	100	94.2333	46000	0	0	1	5	0	TOTA	0
		425	15	Conakry	1950	_	0	0	0	0	0	0	0	0	VOID	0
		426	15	Conakry	1950	Syrian+Lebanese	1.33696	1.25986	615	0	0	1	1	1	SYLE	0
		427	15	Conakry	1950	European	4.78261	4.50681	2200	0	0	1	1	1	EURO	0
		428	15	Conakry	1950	Total_nonAfricans	6.11957	5.76667	2815	0	0	1	6	0	TOTN	0
		429	15	Conakry	1950	_	0	0	0	0	0	0	0	0	VOID	0
		430	15	Conakry	1950	CONA50_Total	106.12	100	48815	0	0	1	7	0	TOTT	0
		431	0	_	0	_	0	0	0	0	0	0	0	0	VOID	0
		432	0	_	0	_	0	0	0	0	0	0	0	0	VOID	0
		433	16	Conakry	1936	Soussou	34.7167	32.2144	4693	0	0	1	1	1	SUSU	0			Based on Goerg 2006, p.11.
		434	16	Conakry	1936	Baga	26.4536	24.547	3576	0	0	1	1	1	BAGA	0			Adapted with some estimates based on the 1950 table and statements about probable evolution between
		435	16	Conakry	1936	Futajalon	5.91064	5.48462	799	0	0	1	1	1	FUTA	0			1921 and 1950 (for Sierra Leoneans, Wolof+Lebou, Krumen, Creoles).
		436	16	Conakry	1936	Malinke	5.50377	5.10708	744	0	0	1	1	1	MLNK	0
		437	16	Conakry	1936	Kissi	2.69271	2.49863	364	0	0	1	1	1	KISS	0
		438	16	Conakry	1936	Toma	0.946886	0.878638	128	0	0	1	1	1	TOMA	0
		439	16	Conakry	1936	Loma	0.946886	0.878638	128	0	0	1	1	1	LOMA	0
		440	16	Conakry	1936	Sierra_Leone	5.91804	5.49149	800	0	0	1	1	2	SLEON	0
		441	16	Conakry	1936	Wolof+Lebou	6.65779	6.17792	900	0	0	1	1	1	WOLF	0
		442	16	Conakry	1936	Krumen	2.21926	2.05931	300	0	0	1	1	1	KRUT	0
		443	16	Conakry	1936	CreoleGuinea	1.10963	1.02965	150	0	0	1	1	1	CRGU	0
		444	16	Conakry	1936	Other_Guinean	6.9241	6.42504	936	0	0	1	1	2	OGUI2	0
		445	16	Conakry	1936	Total_Africans	100	92.7924	13518	0	0	1	5	0	TOTA	0
		446	16	Conakry	1936	_	0	0	0	0	0	0	0	0	VOID	0
		447	16	Conakry	1936	Syrian+Lebanese	2.58914	2.40253	350	0	0	1	1	1	SYLE	0
		448	16	Conakry	1936	European	5.17828	4.80505	700	0	0	1	1	1	EURO	0
		449	16	Conakry	1936	Total_nonAfricans	7.76742	7.20758	1050	0	0	1	6	0	TOTN	0
		450	16	Conakry	1936	_	0	0	0	0	0	0	0	0	VOID	0
		451	16	Conakry	1936	CONA36_Total	107.767	100	14568	0	0	1	7	0	TOTT	0
		452	0	_	0	_	0	0	0	0	0	0	0	0	VOID	0
		453	0	_	0	_	0	0	0	0	0	0	0	0	VOID	0
		454	17	Bissau	1960	Papel	38.5235	36.4163	7989	0	0	1	1	1	PAPE	0			Based on the Portuguese Guinea Census of 1960 (Postos Sede and Safim of Bissau Concelho).
		455	17	Bissau	1960	Balanta	18.6373	17.6178	3865	0	0	1	1	1	BALA	0			Additional data taken from JIU 1950 and Duarte Silva 1997.
		456	17	Bissau	1960	Manjaco	7.18488	6.79187	1490	0	0	1	1	1	MANJ	0			The Other_Fula, Mancanha, Beafada, Bijago, Soussou, and Mansoanca, are taken from
		457	17	Bissau	1960	Mandinga	5.34767	5.05516	1109	0	0	1	1	1	MDKA	0			the 1950 census (Carreira 1962, p.282); this is justified because their sum gives more or less the same
		458	17	Bissau	1960	Futa_Fula	2.03973	1.92816	423	0	0	1	1	1	FUTA	0			as the Others of the 1960 Census, and the population changed little between 1950 and 1960.
		459	17	Bissau	1960	Other_Fula	2.65214	2.50707	550	0	0	1	1	1	FULA	0
		460	17	Bissau	1960	Mancanha_Brame	7.75388	7.32975	1608	0	0	1	1	1	MNHA	0
		461	17	Bissau	1960	Beafada	2.27602	2.15152	472	0	0	1	1	1	BFDA	0
		462	17	Bissau	1960	Bijago	1.07532	1.0165	223	0	0	1	1	1	BIJA	0
		463	17	Bissau	1960	Soussou	0.969235	0.916218	201	0	0	1	1	1	SUSU	0
		464	17	Bissau	1960	Mansoanca	0.921015	0.870635	191	0	0	1	1	1	MANS	0
		465	17	Bissau	1960	CreoleGBissau	9.23426	8.72915	1915	0	0	1	1	1	CRGB	0
		466	17	Bissau	1960	CapeVerdean_Continent	3.38509	3.19993	702	0	0	1	1	1	CVEC	0
		467	17	Bissau	1960	Total_Africans	100	94.53	20738	0	0	1	5	0	TOTA	0
		468	17	Bissau	1960	_	0	0	0	0	0	0	0	0	VOID	0
		469	17	Bissau	1960	Syrian+Lebanese	0.906548	0.856961	188	0	0	1	1	1	SYLE	0
		470	17	Bissau	1960	European	4.87993	4.613	1012	0	0	1	1	1	EURO	0
		471	17	Bissau	1960	Total_nonAfricans	5.78648	5.46996	1200	0	0	1	6	0	TOTN	2
		472	17	Bissau	1960	_	0	0	0	0	0	0	0	0	VOID	0
		473	17	Bissau	1960	BISS60_Total	105.786	100	21938	0	0	1	7	0	TOTT	0
		474	0	_	0	_	0	0	0	0	0	0	0	0	VOID	0
		475	0	_	0	_	0	0	0	0	0	0	0	0	VOID	0
		476	18	Bissau	1933	Manjaco	0.682594	0.630252	60	0	0	1	1	1	MANJ	0			Based on AGC 1929, and estimating 1000 Papel in Bissau city and few Fula and Mandinga
		477	18	Bissau	1933	Papel	14.7895	13.6555	1300	0	0	1	1	1	PAPE	0			consistent with their numbers in Bolama (AGC 1929), and in Bissau in 1950 (Carreira 1962).
		478	18	Bissau	1933	Mancanha_Brame	23.4357	21.6387	2060	0	0	1	1	1	MNHA	0			Additional information taken from Carvalho-Viegas 1936-40 and Pélissier 1989, p.223.
		479	18	Bissau	1933	Biafada	0.796359	0.735294	70	0	0	1	1	1	BFDA	0			For the groups for which only 1929 estimates were available, assumed a growth in the period
		480	18	Bissau	1933	Balanta	29.5791	27.3109	2600	0	0	1	1	1	BALA	0			1929-1933 equal to the city growth.
		481	18	Bissau	1933	Fula	1.13766	1.05042	100	0	0	1	1	1	FUTA	0
		482	18	Bissau	1933	Mandinga	2.27531	2.10084	200	0	0	1	1	1	MDKA	0
		483	18	Bissau	1933	CapeVerdean_Continent	9.10125	8.40336	800	0	0	1	1	1	CVEC	0
		484	18	Bissau	1933	CreoleGBissau	18.2025	16.8067	1600	0	0	1	1	1	CRGB	0
		485	18	Bissau	1933	Total_Africans	100	92.3319	8790	0	0	1	5	0	TOTA	0
		486	18	Bissau	1933	_	0	0	0	0	0	0	0	0	VOID	0
		487	18	Bissau	1933	Syrian+Lebanese	1.47895	1.36555	130	0	0	1	1	1	SYLE	0
		488	18	Bissau	1933	European	6.82594	6.30252	600	0	0	1	1	1	EURO	0
		489	18	Bissau	1933	Total_nonAfricans	8.30489	7.66807	730	0	0	1	6	0	TOTN	2
		490	18	Bissau	1933	_	0	0	0	0	0	0	0	0	VOID	0
		491	18	Bissau	1933	BISS33_Total	108.305	100	9520	0	0	1	7	0	TOTT	0
		492	0	_	0	_	0	0	0	0	0	0	0	0	VOID	0
		493	0	_	0	_	0	0	0	0	0	0	0	0	VOID	0
		494	19	Bafata	1960	Fula_Preto	44.5398	44.5398	7007	0	0	1	1	1	FULA	0			Based on Portuguese Guinea Census 1960 and in Carreira 1962.
		495	19	Bafata	1960	Fula_Forro	6.43275	6.43275	1012	0	0	1	1	1	FULA	0			The Beafada, Manjaco, Papel, Sarakole, Jacanca, Mansoanca, Soussou don't appear in the
		496	19	Bafata	1960	Futa_Fula	6.76964	6.76964	1065	0	0	1	1	1	FUTA	0			1960 Census and so they are assumed to consitute the Others category mentioned there;
		497	19	Bafata	1960	Mandinga	20.1437	20.1437	3169	0	0	1	1	1	MDKA	0			the category is subdivided in them in following their proportions in the Circunscrição
		498	19	Bafata	1960	Balanta	2.40275	2.40275	378	0	0	1	1	1	BALA	0			in 1950 (Carreira 1962).
		499	19	Bafata	1960	Beafada	4.64658	4.64658	731	0	0	1	1	1	BFDA	0
		500	19	Bafata	1960	Manjaco	2.64429	2.64429	416	0	0	1	1	1	MANJ	0
		501	19	Bafata	1960	Papel	2.32647	2.32647	366	0	0	1	1	1	PAPE	0
		502	19	Bafata	1960	Sarakole	1.7226	1.7226	271	0	0	1	1	1	SONK	0
		503	19	Bafata	1960	Jacanca_Mandinga	0.832698	0.832698	131	0	0	1	1	1	MDKA	0
		504	19	Bafata	1960	Mansoanca	0.737351	0.737351	116	0	0	1	1	1	MANS	0
		505	19	Bafata	1960	Soussou	0.635647	0.635647	100	0	0	1	1	1	SUSU	0
		506	19	Bafata	1960	CreoleGBissau	4.51309	4.51309	710	0	0	1	1	1	CRGB	0
		507	19	Bafata	1960	CapeVerdean_Continent	1.65268	1.65268	260	0	0	1	1	1	CVEC	0
		508	19	Bafata	1960	Total_Africans	100	100	15732	0	0	1	5	0	TOTA	0
		509	19	Bafata	1960	BAFA60_Total	100	100	15732	0	0	1	7	0	TOTT	0
		510	0	_	0	_	0	0	0	0	0	0	0	0	VOID	0
		511	0	_	0	_	0	0	0	0	0	0	0	0	VOID	0
		512	20	Dakar	1961	Wolof	44.5906	40.2924	150480	0	0	1	1	1	WOLF	0			Based on Collomb 1962, p.585.
		513	20	Dakar	1961	Serere	5.06712	4.57868	17100	0	0	1	1	1	SERE	0			Jola, Guineans, Mauritanians, and Manjaco based on Collomb 1962 and Senegal 1950-52.
		514	20	Dakar	1961	Foulbe	3.54698	3.20508	11970	0	0	1	1	1	FULA	0			Cape Verdeans based on Dakar 1950 and Senegal 1955.
		515	20	Dakar	1961	Toucouleur	17.2282	15.5675	58140	0	0	1	1	1	TUKU	0
		516	20	Dakar	1961	Bambara	4.05369	3.66294	13680	0	0	1	1	1	BAMB	0
		517	20	Dakar	1961	Lebou	15.2014	13.736	51300	0	0	1	1	1	LEBU	0
		518	20	Dakar	1961	Creoles	0.681542	0.615846	2300	0	0	1	1	1	CRGU	0
		519	20	Dakar	1961	Jola	2.96323	2.67759	10000	0	0	1	1	1	JOLA	0
		520	20	Dakar	1961	CapeVerdean_Continent	1.77794	1.60655	6000	0	0	1	1	1	CVEC	0
		521	20	Dakar	1961	Guinea	2.07426	1.87431	7000	0	0	1	1	2	GUINE	0
		522	20	Dakar	1961	Mauritania	1.77794	1.60655	6000	0	0	1	1	1	MAUR	0
		523	20	Dakar	1961	Manjaco	1.03713	0.937157	3500	0	0	1	1	1	MANJ	0
		524	20	Dakar	1961	Total_Africans	100	90.3607	337470	0	0	1	5	0	TOTA	0
		525	20	Dakar	1961	_	0	0	0	0	0	0	0	0	VOID	0
		526	20	Dakar	1961	Syrian+Lebanese	1.86683	1.68688	6300	0	0	1	1	1	SYLE	0
		527	20	Dakar	1961	European	8.80078	7.95245	29700	0	0	1	1	1	EURO	0
		528	20	Dakar	1961	Total_nonAfricans	10.6676	9.63933	36000	0	0	1	6	0	TOTN	0
		529	20	Dakar	1961	_	0	0	0	0	0	0	0	0	VOID	0
		530	20	Dakar	1961	DAKA61_Total	110.668	100	373470	0	0	1	7	0	TOTT	0
		531	0	_	0	_	0	0	0	0	0	0	0	0	VOID	0
		532	0	_	0	_	0	0	0	0	0	0	0	0	VOID	0
		533	21	Dakar	1934	Dakar_1961	100	88.873	61413	0	0	1	1	3	DAKA61	0			Assumed the same proportions as in Dakar in 1961 (Collomb 1962); this is realistic even for Cape Verdeans
		534	21	Dakar	1934	Total_Africans	100	88.873	61413	0	0	1	5	0	TOTA	0			and Creoles, because they summed 4.7% in 1934 (Senegal 1934), similar to 1961.
		535	21	Dakar	1934	_	0	0	0	0	0	0	0	0	VOID	0
		536	21	Dakar	1934	Syrian+Lebanese	3.05636	2.71627	1877	0	0	1	1	1	SYLE	0
		537	21	Dakar	1934	European	9.46379	8.41076	5812	0	0	1	1	1	EURO	0
		538	21	Dakar	1934	Total_nonAfricans	12.5202	11.127	7689	0	0	1	6	0	TOTN	0
		539	21	Dakar	1934	_	0	0	0	0	0	0	0	0	VOID	0
		540	21	Dakar	1934	DAKA34_Total	112.52	100	69102	0	0	1	7	0	TOTT	0
		541	0	_	0	_	0	0	0	0	0	0	0	0	VOID	0
		542	0	_	0	_	0	0	0	0	0	0	0	0	VOID	0
		543	22	SaintLouis	1961	Senegal_non_Casamance	100	100	48800	0	0	1	1	2	OSEN1	0			Assumed negligible proportions of Cape Verdeans and Casamanceans.
		544	22	SaintLouis	1961	Total_Africans	100	100	48800	0	0	1	5	0	TOTA	0			Region Other_Senegal_1 (defined in Regions Dataset).
		545	22	SaintLouis	1961	SLOU61_Total	100	100	48800	0	0	1	7	0	TOTT	0
		546	0	_	0	_	0	0	0	0	0	0	0	0	VOID	0
		547	0	_	0	_	0	0	0	0	0	0	0	0	VOID	0
		548	23	Kaolack	1997	Wolof	66.3003	66.3003	46145	0	0	1	1	1	WOLF	0			Based on a survey made in 1997 (Ndione 2008).
		549	23	Kaolack	1997	Serere	14.6006	14.6006	10162	0	0	1	1	1	SERE	0			Applied to the population of 1961 given by Lahmeyer.
		550	23	Kaolack	1997	Foulbe+Toucouleur	13.6997	13.6997	9535	0	0	1	1	1	TUKU	0
		551	23	Kaolack	1997	Other_Senegalese	5.39943	5.39943	3758	0	0	1	1	2	OSEN2	0
		552	23	Kaolack	1997	Total_Africans	100	100	69600	0	0	1	5	0	TOTA	0
		553	23	Kaolack	1997	KAOL61_Total	100	100	69600	0	0	1	7	0	TOTT	0
		554	0	_	0	_	0	0	0	0	0	0	0	0	VOID	0
		555	0	_	0	_	0	0	0	0	0	0	0	0	VOID	0
		556	24	Ziguinchor	1981	Jola	35.2484	35.2484	10430	0	0	1	1	1	JOLA	0			Based on Hesseling 1992, p.51 and p.51-55, for 1981.
		557	24	Ziguinchor	1981	Mandinga+Sarakole	18.1277	18.1277	5364	0	0	1	1	1	MDKA	0			Applied to the population of 1961 given by Lahmeyer.
		558	24	Ziguinchor	1981	Foulbe	8.8611	8.8611	2622	0	0	1	1	1	FULA	0
		559	24	Ziguinchor	1981	Toucouler	4.83271	4.83271	1430	0	0	1	1	1	TUKU	0
		560	24	Ziguinchor	1981	Wolof	10.4731	10.4731	3099	0	0	1	1	1	WOLF	0
		561	24	Ziguinchor	1981	Manjaco	2.51774	2.51774	745	0	0	1	1	1	MANJ	0
		562	24	Ziguinchor	1981	Mancanha	5.53903	5.53903	1639	0	0	1	1	1	MNHA	0
		563	24	Ziguinchor	1981	Balanta	6.04258	6.04258	1788	0	0	1	1	1	BALA	0
		564	24	Ziguinchor	1981	Serere	4.32917	4.32917	1281	0	0	1	1	1	SERE	0
		565	24	Ziguinchor	1981	Bainuk	4.02839	4.02839	1192	0	0	1	1	1	BNUK	0
		566	24	Ziguinchor	1981	Total_Africans	100	100	29590	0	0	1	5	0	TOTA	0
		567	24	Ziguinchor	1981	ZIGU61_Total	100	100	29590	0	0	1	7	0	TOTT	0
		568	0	_	0	_	0	0	0	0	0	0	0	0	VOID	0
		569	0	_	0	_	0	0	0	0	0	0	0	0	VOID	0
		570	25	Banjul	1944	Wolof	48.52	47.8915	10130	0	0	1	1	1	WOLF	0			Based on Jarret 1951.
		571	25	Banjul	1944	Mandinga	11.5528	11.4032	2412	0	0	1	1	1	MDKA	0			Krumen estimated based on the existence of 300 seamen and hundreds of harbor workers,
		572	25	Banjul	1944	Aku_Creoles	12.2809	12.1218	2564	0	0	1	1	1	KRIO	0			who tended to be Krumen in British West Africa ports.
		573	25	Banjul	1944	Foulbe	5.09148	5.02553	1063	0	0	1	1	1	FULA	0			Cape Verdeans estimated as 2% of the population, as for Dakar.
		574	25	Banjul	1944	Jola	8.19044	8.08434	1710	0	0	1	1	1	JOLA	0
		575	25	Banjul	1944	Serere	5.14896	5.08226	1075	0	0	1	1	1	SERE	0
		576	25	Banjul	1944	Krumen	1.91589	1.89107	400	0	0	1	1	1	GREB	0
		577	25	Banjul	1944	CapeVerdean_Continent	1.91589	1.89107	400	0	0	1	1	1	CVEC	0
		578	25	Banjul	1944	Other_Gambians	5.38366	5.31392	1124	0	0	1	1	2	OGAM1	0
		579	25	Banjul	1944	Total_Africans	100	98.7046	20878	0	0	1	5	0	TOTA	0
		580	25	Banjul	1944	_	0	0	0	0	0	0	0	0	VOID	0
		581	25	Banjul	1944	Syrian+Lebanese	0.828623	0.81789	173	0	0	1	1	1	SYLE	0
		582	25	Banjul	1944	European	0.249066	0.24584	52	0	0	1	1	1	EURO	0
		583	25	Banjul	1944	British	0.234697	0.231657	49	0	0	1	1	1	BRIT	0
		584	25	Banjul	1944	Total_nonAfricans	1.31239	1.29539	274	0	0	1	6	0	TOTN	0
		585	25	Banjul	1944	_	0	0	0	0	0	0	0	0	VOID	0
		586	25	Banjul	1944	BANJ44_Total	101.312	100	21152	0	0	1	7	0	TOTT	0
		587	0	_	0	_	0	0	0	0	0	0	0	0	VOID	0
		588	0	_	0	_	0	0	0	0	0	0	0	0	VOID	0
		589	26	Banjul	1930	Banjul_1944	100	98.7045	14400	0	0	1	1	3	BANJ44	0			Assumed proportions similar to 1944.
		590	26	Banjul	1930	Total_Africans	100	98.7045	14400	0	0	1	5	0	TOTA	0
		591	26	Banjul	1930	_	0	0	0	0	0	0	0	0	VOID	0
		592	26	Banjul	1930	Syrian+Lebanese	0.826389	0.815683	119	0	0	1	1	1	SYLE	0
		593	26	Banjul	1930	European	0.25	0.246761	36	0	0	1	1	1	EURO	0
		594	26	Banjul	1930	British	0.236111	0.233052	34	0	0	1	1	1	BRIT	0
		595	26	Banjul	1930	Total_nonAfricans	1.3125	1.2955	189	0	0	1	6	0	TOTN	0
		596	26	Banjul	1930	_	0	0	0	0	0	0	0	0	VOID	0
		597	26	Banjul	1930	BANJ30_Total	101.312	100	14589	0	0	1	7	0	TOTT	0
		598	0	_	0	_	0	0	0	0	0	0	0	0	VOID	0
		599	0	_	0	_	0	0	0	0	0	0	0	0	VOID	0
		600	27	Highway	1988	Mandinka	45.9005	45.9005	1937	0	0	1	1	1	MDKA	0			Based on the sample from Wilkins 1991, which has 900 from Banjul, 653 from
		601	27	Highway	1988	Wolof	17.2038	17.2038	726	0	0	1	1	1	WOLF	0			Highway places, and 2675 from elsewhere.
		602	27	Highway	1988	Fula	18.5071	18.5071	781	0	0	1	1	1	FULA	0			Assumed Highway distribution is similar because it is well connected to Banjul and to the whole
		603	27	Highway	1988	Sarakole	2.67773	2.67773	113	0	0	1	1	1	SONK	0			country.
		604	27	Highway	1988	Jola	6.70616	6.70616	283	0	0	1	1	1	JOLA	0
		605	27	Highway	1988	Manjaco	1.49289	1.49289	63	0	0	1	1	1	MANJ	0
		606	27	Highway	1988	Serere	3.24645	3.24645	137	0	0	1	1	1	SERE	0
		607	27	Highway	1988	Senegal	4.2654	4.2654	180	0	0	1	1	2	SENEG	0
		608	27	Highway	1988	Total_Africans	100	100	4220	0	0	1	5	0	TOTA	0
		609	27	Highway	1988	HIGH60_Total	100	100	4220	0	0	1	7	0	TOTT	0
		610	0	_	0	_	0	0	0	0	0	0	0	0	VOID	0
		611	0	_	0	_	0	0	0	0	0	0	0	0	VOID	0
		612	28	Praia	1960	CapeVerdean	100	89.9939	11800	0	0	1	1	1	CVER	0			Based on AGU 1966 and Amaral 1964.
		613	28	Praia	1960	Total_Africans	100	89.9939	11800	0	0	1	5	0	TOTA	0			Other African nationalities not mentioned in sources.
		614	28	Praia	1960	_	0	0	0	0	0	0	0	0	VOID	0
		615	28	Praia	1960	Syrian+Lebanese	0.627119	0.564369	74	0	0	1	1	1	SYLE	0
		616	28	Praia	1960	European	10.4915	9.44173	1238	0	0	1	1	1	EURO	0
		617	28	Praia	1960	Total_nonAfricans	11.1186	10.0061	1312	0	0	1	6	0	TOTN	0
		618	28	Praia	1960	_	0	0	0	0	0	0	0	0	VOID	0
		619	28	Praia	1960	PRAI60_Total	111.119	100	13112	0	0	1	7	0	TOTT	0
		620	0	_	0	_	0	0	0	0	0	0	0	0	VOID	0
		621	0	_	0	_	0	0	0	0	0	0	0	0	VOID	0
		622	29	Nouakchott	1965	Mauritanian	100	100	14500	0	0	1	1	1	MAUR	0			Population based on Lahmeyer. No ethnic partition necessary because all Mauritanians
		623	29	Nouakchott	1965	Total_Africans	100	100	14500	0	0	1	5	0	TOTA	0			are circumcised.
		624	29	Nouakchott	1965	_	0	0	0	0	0	0	0	0	VOID	0
		625	29	Nouakchott	1965	Syrian+Lebanese	0	0	0	0	0	1	8	1	SYLE	0
		626	29	Nouakchott	1965	European	0	0	0	0	0	1	8	1	EURO	0
		627	29	Nouakchott	1965	Total_nonAfricans	0	0	0	0	0	1	6	0	TOTN	0
		628	29	Nouakchott	1965	_	0	0	0	0	0	0	0	0	VOID	0
		629	29	Nouakchott	1965	NOUA65_Total	100	100	14500	0	0	1	7	0	TOTT	0
		630	0	_	0	_	0	0	0	0	0	0	0	0	VOID	0
		631	0	_	0	_	0	0	0	0	0	0	0	0	VOID	0
		632	30	Bamako	1960	Bambara	27.9943	26.9609	33150	0	0	1	1	1	BAMB	0			Based on Meillassoux 1965.
		633	30	Bamako	1960	Dioula	4.06192	3.91197	4810	0	0	1	1	1	DIOU	0			The Others category listed in the source, of about 9% people, was ignored, because it is
		634	30	Bamako	1960	Malinke	20.1998	19.4541	23920	0	0	1	1	1	MLNK	0			impossible to know which groups it consisted of.
		635	30	Bamako	1960	Moor	1.64672	1.58593	1950	0	0	1	1	1	MOOR	0
		636	30	Bamako	1960	Foulbe	13.7227	13.2161	16250	0	0	1	1	1	FULA	0
		637	30	Bamako	1960	Sarakole	11.6368	11.2073	13780	0	0	1	1	1	SONK	0
		638	30	Bamako	1960	Wolof	3.73257	3.59478	4420	0	0	1	1	1	WOLF	0
		639	30	Bamako	1960	Khasonke	3.95214	3.80624	4680	0	0	1	1	1	KSNK	0
		640	30	Bamako	1960	Minianka	2.74454	2.64322	3250	0	0	1	1	1	MINI	0
		641	30	Bamako	1960	Dogon	2.08585	2.00885	2470	0	0	1	1	1	DGON	0
		642	30	Bamako	1960	Bobo	1.92118	1.85026	2275	0	0	1	1	1	BOBO	0
		643	30	Bamako	1960	Sorko	1.64672	1.58593	1950	0	0	1	1	1	BOZO	0
		644	30	Bamako	1960	Somono	1.31738	1.26875	1560	0	0	1	1	1	BOZO	0
		645	30	Bamako	1960	Senufo	1.31738	1.26875	1560	0	0	1	1	1	SENU	0
		646	30	Bamako	1960	Mossi	1.2076	1.16302	1430	0	0	1	1	1	MOSS	0
		647	30	Bamako	1960	Bozo	0.812383	0.782394	962	0	0	1	1	1	BOZO	0
		648	30	Bamako	1960	Total_Africans	100	96.3084	118417	0	0	1	5	0	TOTA	0
		649	30	Bamako	1960	_	0	0	0	0	0	0	0	0	VOID	0
		650	30	Bamako	1960	Syrian+Lebanese	0	0	0	0	0	1	8	1	SYLE	0
		651	30	Bamako	1960	European	3.83306	3.69156	4539	0	0	1	1	1	EURO	0
		652	30	Bamako	1960	Total_nonAfricans	3.83306	3.69156	4539	0	0	1	6	0	TOTN	0
		653	30	Bamako	1960	_	0	0	0	0	0	0	0	0	VOID	0
		654	30	Bamako	1960	BAMA60_Total	103.833	100	122956	0	0	1	7	0	TOTT	0
		655	0	_	0	_	0	0	0	0	0	0	0	0	VOID	0
		656	0	_	0	_	0	0	0	0	0	0	0	0	VOID	0
		657	31	Ouagadougou	1962	Mossi	78.2263	76.2073	44201	0	0	1	1	1	MOSS	0			Based on Skinner 1974, p.38, and p.67.
		658	31	Ouagadougou	1962	Foulbe	3.9891	3.88614	2254	0	0	1	1	1	FULA	0
		659	31	Ouagadougou	1962	Bousance	3.44577	3.35684	1947	0	0	1	1	1	BSCE	0
		660	31	Ouagadougou	1962	Gourounsi_S_Nunuma	3.21924	3.13615	1819	0	0	1	1	1	GNSI	0
		661	31	Ouagadougou	1962	Bobo_Sam	2.24232	2.18445	1267	0	0	1	1	1	SAMO	0
		662	31	Ouagadougou	1962	Samogho	1.28133	1.24825	724	0	0	1	1	1	DUUN	0
		663	31	Ouagadougou	1962	Gourmantche	0.865425	0.843089	489	0	0	1	1	1	GRMA	0
		664	31	Ouagadougou	1962	Mali	2.00694	1.95514	1134	0	0	1	1	2	MALI0	0
		665	31	Ouagadougou	1962	IvoryCoast	1.01409	0.987914	573	0	0	1	1	2	IVORY	0
		666	31	Ouagadougou	1962	Niger	1.00701	0.981018	569	0	0	1	1	2	NIGER	0
		667	31	Ouagadougou	1962	Nigeria	0.798174	0.777573	451	0	0	1	1	2	NGRIA	0
		668	31	Ouagadougou	1962	Senegal	0.568101	0.553439	321	0	0	1	1	2	SENEG	0
		669	31	Ouagadougou	1962	Dahomey	0.562792	0.548266	318	0	0	1	1	2	BENIN	0
		670	31	Ouagadougou	1962	Ghana	0.449526	0.437923	254	0	0	1	1	2	GHANA	0
		671	31	Ouagadougou	1962	Mauritania	0.161051	0.156894	91	0	0	1	1	1	MAUR	0
		672	31	Ouagadougou	1962	Guinea	0.120345	0.117239	68	0	0	1	1	2	GUINE	0
		673	31	Ouagadougou	1962	Congo	0.0424749	0.0413786	24	0	0	1	1	1	CBRA	0
		674	31	Ouagadougou	1962	Total_Africans	100	97.419	56504	0	0	1	5	0	TOTA	0
		675	31	Ouagadougou	1962	_	0	0	0	0	0	0	0	0	VOID	0
		676	31	Ouagadougou	1962	Syrian+Lebanese	0.265468	0.258616	150	0	0	1	1	1	SYLE	0
		677	31	Ouagadougou	1962	European	2.3839	2.32237	1347	0	0	1	1	1	EURO	0
		678	31	Ouagadougou	1962	Total_nonAfricans	2.64937	2.58099	1497	0	0	1	6	0	TOTN	0
		679	31	Ouagadougou	1962	_	0	0	0	0	0	0	0	0	VOID	0
		680	31	Ouagadougou	1962	OUAG62_Total	102.649	100	58001	0	0	1	7	0	TOTT	0
		681	0	_	0	_	0	0	0	0	0	0	0	0	VOID	0
		682	0	_	0	_	0	0	0	0	0	0	0	0	VOID	0
		683	32	BoboDioulasso	1905	BoboDioulasso_Cercle	100	100	51500	0	0	1	1	2	BDIO1	0			Based on the partition for the Bobo-Dioulasso Cercle in 1905 (Delafosse 1912, p.171).
		684	32	BoboDioulasso	1905	Total_Africans	100	100	51500	0	0	1	5	0	TOTA	0			Created in the Regions Dataset.
		685	32	BoboDioulasso	1905	BDIO60_Total	100	100	51500	0	0	1	7	0	TOTT	0
		686	0	_	0	_	0	0	0	0	0	0	0	0	VOID	0
		687	0	_	0	_	0	0	0	0	0	0	0	0	VOID	0
		688	33	Banfora	1905	BoboDioulasso_Cercle	100	100	8500	0	0	1	1	2	BDIO1	0			Based on the partition for the Bobo-Dioulasso Cercle in 1905 (Delafosse 1912, p.171).
		689	33	Banfora	1905	Total_Africans	100	100	8500	0	0	1	5	0	TOTA	0			Created in the Regions Dataset.
		690	33	Banfora	1905	BANF60_Total	100	100	8500	0	0	1	7	0	TOTT	0
		691	0	_	0	_	0	0	0	0	0	0	0	0	VOID	0
		692	0	_	0	_	0	0	0	0	0	0	0	0	VOID	0
		693	34	Accra	1948	Adangme	13.7411	13.5442	20918	0	0	1	1	1	GAAD	0			Based on Gold Coast 1950 (1948 census), p.367.
		694	34	Accra	1948	Ahanta	0.0939374	0.0925914	143	0	0	1	1	1	AHAN	0			The Ga and Adangme are all those present in the Accra district and not included in the
		695	34	Accra	1948	Akim	0.671357	0.661737	1022	0	0	1	1	1	AKAN	0			Ga and Dangme Native Authorities (because those present in the latter two areas were
		696	34	Accra	1948	Akwamu	0.141891	0.139858	216	0	0	1	1	1	AKAN	0			not in Accra city).
		697	34	Accra	1948	Akwapim	2.57178	2.53493	3915	0	0	1	1	1	AKWA	0
		698	34	Accra	1948	Aowin+Sefwi	0.0440126	0.043382	67	0	0	1	1	1	SEFW	0
		699	34	Accra	1948	Ashanti	1.727	1.70226	2629	0	0	1	1	1	ASHA	0
		700	34	Accra	1948	Banda_Nafaanra	0.00197072	0.00194248	3	0	0	1	1	1	NAFA	0
		701	34	Accra	1948	Baoule	0.0236486	0.0233097	36	0	0	1	1	1	BAUL	0
		702	34	Accra	1948	Brong+Jaman_Oaman	0.0170795	0.0168348	26	0	0	1	1	1	BRON	0
		703	34	Accra	1948	Guang_Cherepon	0.101163	0.0997138	154	0	0	1	1	1	GUAN	0
		704	34	Accra	1948	Effutu	0.28444	0.280364	433	0	0	1	1	1	AWUT	0
		705	34	Accra	1948	Evalue	0.0111674	0.0110074	17	0	0	1	1	1	NZEM	0
		706	34	Accra	1948	Ewe	13.4869	13.2937	20531	0	0	1	1	1	EWE	0
		707	34	Accra	1948	Fanti	4.89263	4.82252	7448	0	0	1	1	1	FANT	0
		708	34	Accra	1948	Ga	40.6565	40.0739	61891	0	0	1	1	1	GAAD	0
		709	34	Accra	1948	Guang	0.253565	0.249932	386	0	0	1	1	1	GUAN	0
		710	34	Accra	1948	Krobo	0.580704	0.572383	884	0	0	1	1	1	GAAD	0
		711	34	Accra	1948	Kwahu	1.76445	1.73916	2686	0	0	1	1	1	AKAN	0
		712	34	Accra	1948	Nzema	0.119557	0.117844	182	0	0	1	1	1	NZEM	0
		713	34	Accra	1948	Wasaw	0.0157657	0.0155398	24	0	0	1	1	1	AKAN	0
		714	34	Accra	1948	Adele	0.0229917	0.0226622	35	0	0	1	1	1	ADEL	0
		715	34	Accra	1948	Bassari	0.283783	0.279717	432	0	0	1	1	1	TCHB	0
		716	34	Accra	1948	Bimoba	0.00197072	0.00194248	3	0	0	1	1	1	MOBA	0
		717	34	Accra	1948	Builsa	0.0945943	0.0932389	144	0	0	1	1	1	BLSA	0
		718	34	Accra	1948	Busanga	0.858575	0.846272	1307	0	0	1	1	1	BSCE	0
		719	34	Accra	1948	Chokossi	0.021021	0.0207198	32	0	0	1	1	1	TEOK	0
		720	34	Accra	1948	Dagari	0.239113	0.235687	364	0	0	1	1	1	DAGA	0
		721	34	Accra	1948	Dagomba	0.485453	0.478497	739	0	0	1	1	1	DAGO	0
		722	34	Accra	1948	Frafra	0.309402	0.304969	471	0	0	1	1	1	GURN	0
		723	34	Accra	1948	Fulani	1.02477	1.01009	1560	0	0	1	1	1	FULA	0
		724	34	Accra	1948	Gao	0.0880253	0.086764	134	0	0	1	1	1	SONG	0
		725	34	Accra	1948	Gonja	0.0991927	0.0977713	151	0	0	1	1	1	GONJ	0
		726	34	Accra	1948	Gruma	0.233201	0.22986	355	0	0	1	1	1	GRMA	0
		727	34	Accra	1948	Hausa	2.95279	2.91048	4495	0	0	1	1	1	HAUS	0
		728	34	Accra	1948	Kado	0.356043	0.350941	542	0	0	1	1	1	HAUS	0
		729	34	Accra	1948	Kasena	0.117586	0.115901	179	0	0	1	1	1	KASE	0
		730	34	Accra	1948	Konkomba	0.0216779	0.0213672	33	0	0	1	1	1	KONK	0
		731	34	Accra	1948	Kotokoli	0.628658	0.61965	957	0	0	1	1	1	KTKL	0
		732	34	Accra	1948	Kusaal	0.0755441	0.0744616	115	0	0	1	1	1	KUSA	0
		733	34	Accra	1948	Lobi	0.0860546	0.0848215	131	0	0	1	1	1	LOBI	0
		734	34	Accra	1948	Mamprusi	0.0295607	0.0291372	45	0	0	1	1	1	MPSI	0
		735	34	Accra	1948	Mossi	0.850035	0.837855	1294	0	0	1	1	1	MOSS	0
		736	34	Accra	1948	Nankanni	0.0308745	0.0304321	47	0	0	1	1	1	GURN	0
		737	34	Accra	1948	Nawura+Nchumurung	0.0157657	0.0155398	24	0	0	1	1	1	CHUM	0
		738	34	Accra	1948	Sisala	0.102477	0.101009	156	0	0	1	1	1	SISA	0
		739	34	Accra	1948	Wala	0.096565	0.0951814	147	0	0	1	1	1	WALA	0
		740	34	Accra	1948	Wangara	0.765951	0.754976	1166	0	0	1	1	1	SONK	0
		741	34	Accra	1948	Zabarima	1.63504	1.61161	2489	0	0	1	1	1	DJER	0
		742	34	Accra	1948	Zugu_Dendi	0.120871	0.119139	184	0	0	1	1	1	SONG	0
		743	34	Accra	1948	Zugu_Bariba	0.120214	0.118491	183	0	0	1	1	1	BARI	0
		744	34	Accra	1948	Other_Grusi	0.268674	0.264824	409	0	0	1	1	2	GOGRU	0
		745	34	Accra	1948	Krumen	0.874341	0.861812	1331	0	0	1	1	1	GREB	0
		746	34	Accra	1948	Mandingo	0.00262762	0.00258997	4	0	0	1	1	1	MDKA	0
		747	34	Accra	1948	Nigeria	4.50505	4.4405	6858	0	0	1	1	2	NGRIA	0
		748	34	Accra	1948	Sierra_Leone	0.187875	0.185183	286	0	0	1	1	2	SLEON	0
		749	34	Accra	1948	Togo	1.19294	1.17585	1816	0	0	1	1	2	TOGO0	0
		750	34	Accra	1948	Total_Africans	100	98.5671	152229	0	0	1	5	0	TOTA	0
		751	34	Accra	1948	_	0	0	0	0	0	0	0	0	VOID	0
		752	34	Accra	1948	Syrian+Lebanese	0.0985358	0.0971238	150	0	0	1	1	1	SYLE	0
		753	34	Accra	1948	American	0.02759	0.0271947	42	0	0	1	1	1	EURO	0
		754	34	Accra	1948	British	1.01886	1.00426	1551	0	0	1	1	1	BRIT	0
		755	34	Accra	1948	Other_European+Indian	0.308745	0.304321	470	0	0	1	1	1	EURO	0
		756	34	Accra	1948	Total_nonAfricans	1.45373	1.4329	2213	0	0	1	6	0	TOTN	0
		757	34	Accra	1948	_	0	0	0	0	0	0	0	0	VOID	0
		758	34	Accra	1948	ACCR48_Total	101.454	100	154442	0	0	1	7	0	TOTT	0
		759	0	_	0	_	0	0	0	0	0	0	0	0	VOID	0
		760	0	_	0	_	0	0	0	0	0	0	0	0	VOID	0
		761	35	Accra	1931	Accra_1948	100	98.6831	60700	0	0	1	1	3	ACCR48	0			Assumed the same proportions of 1948, including for non-Africans.
		762	35	Accra	1931	Total_Africans	100	98.6831	60700	0	0	1	5	0	TOTA	0
		763	35	Accra	1931	_	0	0	0	0	0	0	0	0	VOID	0
		764	35	Accra	1931	British	1.02142	1.00797	620	0	0	1	1	1	BRIT	0
		765	35	Accra	1931	Other_European+Indian	0.313015	0.308893	190	0	0	1	1	1	EURO	0
		766	35	Accra	1931	Total_nonAfricans	1.33443	1.31686	810	0	0	1	6	0	TOTN	0
		767	35	Accra	1931	_	0	0	0	0	0	0	0	0	VOID	0
		768	35	Accra	1931	ACCR31_Total	101.334	100	61510	0	0	1	7	0	TOTT	0
		769	0	_	0	_	0	0	0	0	0	0	0	0	VOID	0
		770	0	_	0	_	0	0	0	0	0	0	0	0	VOID	0
		771	36	Lome	1956	Ewe+similar	57.8243	56.979	46500	0	0	1	1	1	EWE	0			Based on Pauvert 1960, p.164 (table of 1956) and Delval 1980, p.324 (table of 1970).
		772	36	Lome	1956	Ouatchi	3.97931	3.92114	3200	0	0	1	1	1	WACI	0			The Others category listed in the source is subdivided in ethnic groups in the Regions table
		773	36	Lome	1956	Ahoulan	13.4302	13.2338	10800	0	0	1	1	1	EWE	0			based on the proportions of the remaining groups in 1970 (Delval 1980).
		774	36	Lome	1956	Mina+similar	8.08297	7.96481	6500	0	0	1	1	1	MINA	0
		775	36	Lome	1956	Others	16.6832	16.4394	13416	0	0	1	1	2	OLO70	0
		776	36	Lome	1956	Total_Africans	100	98.5382	80416	0	0	1	5	0	TOTA	0
		777	36	Lome	1956	_	0	0	0	0	0	0	0	0	VOID	0
		778	36	Lome	1956	Syrian+Lebanese	0.161659	0.159296	130	0	0	1	1	1	SYLE	0
		779	36	Lome	1956	European	1.32188	1.30255	1063	0	0	1	1	1	EURO	0
		780	36	Lome	1956	Total_nonAfricans	1.48354	1.46185	1193	0	0	1	6	0	TOTN	0
		781	36	Lome	1956	_	0	0	0	0	0	0	0	0	VOID	0
		782	36	Lome	1956	LOME56_Total	101.484	100	81609	0	0	1	7	0	TOTT	0
		783	0	_	0	_	0	0	0	0	0	0	0	0	VOID	0
		784	0	_	0	_	0	0	0	0	0	0	0	0	VOID	0
		785	37	Cotonou	1952	Fon	48.7437	46.3521	10864	0	0	1	1	1	FON	0			Based on Sotindjo 2009, p.29.
		786	37	Cotonou	1952	Goun	14.0704	13.38	3136	0	0	1	1	1	GOUN	0			The source lists the Bariba, Dendi, and Somba in the same category and this has been subdivided
		787	37	Cotonou	1952	Yoruba+Nago	15.0754	14.3357	3360	0	0	1	1	1	YORU	0			based on their proportions in the country.
		788	37	Cotonou	1952	Mina	14.5729	13.8578	3248	0	0	1	1	1	MINA	0
		789	37	Cotonou	1952	Xwla_Peda	2.01005	1.91143	448	0	0	1	1	1	XWLA	0
		790	37	Cotonou	1952	Popo	0.502513	0.477856	112	0	0	1	1	1	MINA	0
		791	37	Cotonou	1952	Haoussa	2.51256	2.38928	560	0	0	1	1	1	HAUS	0
		792	37	Cotonou	1952	Bariba	0.704415	0.669852	157	0	0	1	1	1	BARI	0
		793	37	Cotonou	1952	Dendi_Songhai	1.66009	1.57863	370	0	0	1	1	1	SONG	0
		794	37	Cotonou	1952	Somba	0.148062	0.140797	33	0	0	1	1	1	SOMB	0
		795	37	Cotonou	1952	Total_Africans	100	95.0934	22288	0	0	1	5	0	TOTA	0
		796	37	Cotonou	1952	_	0	0	0	0	0	0	0	0	VOID	0
		797	37	Cotonou	1952	Syrian+Lebanese	0.224336	0.213329	50	0	0	1	1	1	SYLE	0
		798	37	Cotonou	1952	European	4.93539	4.69323	1100	0	0	1	1	1	EURO	0
		799	37	Cotonou	1952	Total_nonAfricans	5.15973	4.90656	1150	0	0	1	6	0	TOTN	0
		800	37	Cotonou	1952	_	0	0	0	0	0	0	0	0	VOID	0
		801	37	Cotonou	1952	COTO52_Total	105.16	100	23438	0	0	1	7	0	TOTT	0
		802	0	_	0	_	0	0	0	0	0	0	0	0	VOID	0
		803	0	_	0	_	0	0	0	0	0	0	0	0	VOID	0
		804	38	PortoNovo	1952	Goun	62.5	61.3027	16000	0	0	1	1	1	GOUN	0			Based on Tardits 1958, p.110.
		805	38	PortoNovo	1952	Yoruba+Nago	29.6875	29.1188	7600	0	0	1	1	1	YORU	0			The ratio Goun/Yoruba is the same of his survey and his statements in Tardits 1962.
		806	38	PortoNovo	1952	Brazilian_Beninese	3.90625	3.83142	1000	0	0	1	1	1	BRBE	0			The Brazilian-Beninese (B-B) are estimated to be 1000 because he says Goun, Yoruba, B-B constitute
		807	38	PortoNovo	1952	Fon	0.78125	0.766284	200	0	0	1	1	1	FON	0			almost all population (Tardits 1958), yet he says the B-B are "just hundreds" (Tardits 1962).
		808	38	PortoNovo	1952	Mina	0.78125	0.766284	200	0	0	1	1	1	MINA	0			Fon and Mina are few, occupy public sector jobs. Fon, Mina, and Others estimated as totalling
		809	38	PortoNovo	1952	Others_Dahomey	2.34375	2.29885	600	0	0	1	1	2	OPNOV	0			1000, to be no more than the B-B (consistent with Tardits 1958).
		810	38	PortoNovo	1952	Total_Africans	100	98.0843	25600	0	0	1	5	0	TOTA	0
		811	38	PortoNovo	1952	_	0	0	0	0	0	0	0	0	VOID	0
		812	38	PortoNovo	1952	Syrian+Lebanese	0.195312	0.191571	50	0	0	1	1	1	SYLE	0
		813	38	PortoNovo	1952	European	1.75781	1.72414	450	0	0	1	1	1	EURO	0
		814	38	PortoNovo	1952	Total_nonAfricans	1.95312	1.91571	500	0	0	1	6	0	TOTN	0
		815	38	PortoNovo	1952	_	0	0	0	0	0	0	0	0	VOID	0
		816	38	PortoNovo	1952	PNOV52_Total	101.953	100	26100	0	0	1	7	0	TOTT	0
		817	0	_	0	_	0	0	0	0	0	0	0	0	VOID	0
		818	0	_	0	_	0	0	0	0	0	0	0	0	VOID	0
		819	39	Lagos	1951	Yoruba	73.2868	71.2874	195974	0	0	1	1	1	YORU	0			Based on Coleman 1958, p.15.
		820	39	Lagos	1951	Edo	2.13457	2.07634	5708	0	0	1	1	1	EDO	0
		821	39	Lagos	1951	Ibo	11.9245	11.5992	31887	0	0	1	1	1	IGBO	0
		822	39	Lagos	1951	Ibibio-Efik	1.6847	1.63874	4505	0	0	1	1	1	IBEF	0
		823	39	Lagos	1951	Ijaw	1.4678	1.42776	3925	0	0	1	1	1	IJAW	0
		824	39	Lagos	1951	Hausa	1.43863	1.39938	3847	0	0	1	1	1	HAUS	0
		825	39	Lagos	1951	Fulani	0.106579	0.103671	285	0	0	1	1	1	FULA	0
		826	39	Lagos	1951	Kanuri	0.0553463	0.0538364	148	0	0	1	1	1	KANU	0
		827	39	Lagos	1951	Nupe	0.166039	0.161509	444	0	0	1	1	1	NUPE	0
		828	39	Lagos	1951	Tiv	0.301039	0.292826	805	0	0	1	1	1	TIV	0
		829	39	Lagos	1951	Others	7.43399	7.23117	19879	0	0	1	1	2	OLAGO	0
		830	39	Lagos	1951	Total_Africans	100	97.2718	267407	0	0	1	5	0	TOTA	0
		831	39	Lagos	1951	_	0	0	0	0	0	0	0	0	VOID	0
		832	39	Lagos	1951	Syrian+Lebanese	0.186981	0.18188	500	0	0	1	1	1	SYLE	0
		833	39	Lagos	1951	British	1.68283	1.63692	4500	0	0	1	1	1	BRIT	0
		834	39	Lagos	1951	European	0.934904	0.909398	2500	0	0	1	1	1	EURO	0
		835	39	Lagos	1951	Total_nonAfricans	2.80471	2.7282	7500	0	0	1	6	0	TOTN	0
		836	39	Lagos	1951	_	0	0	0	0	0	0	0	0	VOID	0
		837	39	Lagos	1951	LAGO51_Total	102.805	100	274907	0	0	1	7	0	TOTT	0
		838	0	_	0	_	0	0	0	0	0	0	0	0	VOID	0
		839	0	_	0	_	0	0	0	0	0	0	0	0	VOID	0
		840	40	Niamey	1961	Djerma+Songhai	49.5999	49.5999	13884	0	0	1	1	1	DJER	0			Based on Bernus 1969, p.35.
		841	40	Niamey	1961	Foulbe+Rimaibe	4.25836	4.25836	1192	0	0	1	1	1	FULA	0			The source lists the Gourma and Mossi in the same category and this has been subdivided
		842	40	Niamey	1961	Haoussa	11.5569	11.5569	3235	0	0	1	1	1	HAUS	0			based on their proportions in the population.
		843	40	Niamey	1961	Gourma	0.225064	0.225064	63	0	0	1	1	1	GRMA	0			The source lists Dahomey and Togo immigrants in the same category and this has been subdivided
		844	40	Niamey	1961	Mossi	2.97942	2.97942	834	0	0	1	1	1	MOSS	0			based on their proportions in the population.
		845	40	Niamey	1961	Touareg+Bella	2.58288	2.58288	723	0	0	1	1	1	TREG	0
		846	40	Niamey	1961	Sudye	1.43255	1.43255	401	0	0	1	1	1	SUDY	0
		847	40	Niamey	1961	Arabic_Mauri	2.00414	2.00414	561	0	0	1	1	1	MOOR	0
		848	40	Niamey	1961	Arabic_Shwa	0.71449	0.71449	200	0	0	1	1	1	SHWA	0
		849	40	Niamey	1961	Beri_Beri+Kanouri	0.725207	0.725207	203	0	0	1	1	1	KANU	0
		850	40	Niamey	1961	Dahomey	5.83024	5.83024	1632	0	0	1	1	2	BENIN	0
		851	40	Niamey	1961	Togo	4.18334	4.18334	1171	0	0	1	1	2	TOGO0	0
		852	40	Niamey	1961	Yoruba	2.38997	2.38997	669	0	0	1	1	1	YORU	0
		853	40	Niamey	1961	Mande+Bambara	2.92584	2.92584	819	0	0	1	1	1	BAMB	0
		854	40	Niamey	1961	Others	8.59174	8.59174	2405	0	0	1	1	2	ONIAM	0
		855	40	Niamey	1961	Total_Africans	100	100	27992	0	0	1	5	0	TOTA	0
		856	40	Niamey	1961	NIAM61_Total	100	100	27992	0	0	1	7	0	TOTT	0
		857	0	_	0	_	0	0	0	0	0	0	0	0	VOID	0
		858	0	_	0	_	0	0	0	0	0	0	0	0	VOID	0
		859	41	Niamey	1945	Djerma+Songhai	62.807	62.807	4757	0	0	1	1	1	DJER	0			Based on Bernus 1969, p.35.
		860	41	Niamey	1945	Foulbe+Rimaibe	7.09004	7.09004	537	0	0	1	1	1	FULA	0			The source lists the Gourma and Mossi in the same category and this has been subdivided
		861	41	Niamey	1945	Haoussa	10.4568	10.4568	792	0	0	1	1	1	HAUS	0			based on their proportions in the population.
		862	41	Niamey	1945	Gourma	0.132031	0.132031	10	0	0	1	1	1	GRMA	0			The source lists Dahomey and Togo immigrants in the same category and this has been subdivided
		863	41	Niamey	1945	Mossi	1.25429	1.25429	95	0	0	1	1	1	MOSS	0			based on their proportions in the population.
		864	41	Niamey	1945	Touareg+Bella	2.68022	2.68022	203	0	0	1	1	1	TREG	0
		865	41	Niamey	1945	Sudye	0.778981	0.778981	59	0	0	1	1	1	SUDY	0
		866	41	Niamey	1945	Arabic_Mauri	4.3174	4.3174	327	0	0	1	1	1	MOOR	0
		867	41	Niamey	1945	Arabic_Shwa	0.396092	0.396092	30	0	0	1	1	1	SHWA	0
		868	41	Niamey	1945	Beri_Beri+Kanouri	0.0396092	0.0396092	3	0	0	1	1	1	KANU	0
		869	41	Niamey	1945	Dahomey	3.82889	3.82889	290	0	0	1	1	2	BENIN	0
		870	41	Niamey	1945	Togo	2.77264	2.77264	210	0	0	1	1	2	TOGO0	0
		871	41	Niamey	1945	Yoruba	0.739372	0.739372	56	0	0	1	1	1	YORU	0
		872	41	Niamey	1945	Mande+Bambara	2.31054	2.31054	175	0	0	1	1	1	BAMB	0
		873	41	Niamey	1945	Others	0.396092	0.396092	30	0	0	1	1	2	ONIAM	0
		874	41	Niamey	1945	Total_Africans	100	100	7574	0	0	1	5	0	TOTA	0
		875	41	Niamey	1945	NIAM45_Total	100	100	7574	0	0	1	7	0	TOTT	0
		876	0	_	0	_	0	0	0	0	0	0	0	0	VOID	0
		877	0	_	0	_	0	0	0	0	0	0	0	0	VOID	0
PART III				REFERENCE LIST
The reference list is provided in the file S2 Text.
