# Supplementary material for: Male Circumcision and the Epidemic Emergence of HIV-2 in West Africa
Source: PLoS One. 2016 Dec 7;11(12):e0166805. doi: 10.1371/journal.pone.0166805 (PMC5142780; doi:10.1371/journal.pone.0166805)
Supplement: S5 Dataset — (XLSX) [file pone.0166805.s007.xlsx]

## Sheet: Folha1
Male Circumcision and the Epidemic Emergence of HIV-2 in West Africa
João Dinis Sousa, Marina Padrão Temudo, Barry Stephen Hewlett, Ricardo Jorge Camacho, Viktor Müller, Anne-Mieke Vandamme, 2016
Supporting Information S5 Dataset: Dataset of ethnic partition of population of countries and regions
DATASET WITH TABLES OF ETHNIC PARTITION OF POPULATION OF COUNTRIES OR REGIONS
INDEX
PART I			EXPLANATION
PART II			DATASET OF TABLES OF ETHNIC PARTITION OF POPULATION (TEPP) OF COUNTRIES OR REGIONS
PART III			REFERENCE LIST
PART I				EXPLANATION
This Dataset is intended to be exported to a text file that is read by the R program that calculates male circumcision (MC) frequency over time. It contains all tables of ethnic partition of population (TEPP) of entire countries, regions, or other population subsets intended to be auxiliary to the TEPPs of cities of S4 Dataset. For example, if a city TEPP (S4 Dataset) has an entry corresponding t…
PART II				DATASET OF TABLES OF ETHNIC PARTITION OF POPULATION (TEPP) OF COUNTRIES OR REGIONS
		Entry	Region	Region	Region	Ethnic group	% in	# people	type	ethnic	#entr
		no	num	code			Africans	report	entry	code	subtot			Comments
		HOW TO EXPORT OR IMPORT THE DATA
		entry	rnum	rcode	region	egroup	pcafr	npec	tyentr	egcode	nentot
		1	1	_	IvoryCoast	Baoule	21.8267	2130	1	BAUL	0			Based on Ethnologue, for 1991-96.
		2	1	_	IvoryCoast	Agni+Adwin	6.25083	610	1	AGNI	0
		3	1	_	IvoryCoast	Nzema_Assini	0.683493	66.7	1	NZEM	0
		4	1	_	IvoryCoast	Ebrie_Mbato	1.18049	115.2	1	EBRI	0
		5	1	_	IvoryCoast	Adioukrou+Abbe	3.24633	316.8	1	ADKR	0
		6	1	_	IvoryCoast	Aladian+Avikan	0.45088	44	1	ALAD	0
		7	1	_	IvoryCoast	Attie	3.90421	381	1	ATTI	0
		8	1	_	IvoryCoast	Abron	1.34957	131.7	1	ABRO	0
		9	1	_	IvoryCoast	Aboure+Krobu	0.698864	68.2	1	ABRE	0
		10	1	_	IvoryCoast	Gagou	0.37505	36.6	1	GAGU	0
		11	1	_	IvoryCoast	Gourou+Yaoure	3.6552	356.7	1	GURU	0
		12	1	_	IvoryCoast	Bete+Godie+Kouya	4.57643	446.6	1	BETE	0
		13	1	_	IvoryCoast	Nyaboua	0.437558	42.7	1	BETE	0
		14	1	_	IvoryCoast	Dan_Yacouba+Gio	8.19781	800	1	YACO	0
		15	1	_	IvoryCoast	Guere+DahoDoo	3.32524	324.5	1	GUER	0
		16	1	_	IvoryCoast	Wobe	1.60165	156.3	1	WOBE	0
		17	1	_	IvoryCoast	Bakwe+Wane	0.127066	12.4	1	BAKW	0
		18	1	_	IvoryCoast	Dida+Neyo	2.09659	204.6	1	DIDA	0
		19	1	_	IvoryCoast	Krumen_Tepo	0.289998	28.3	1	KRUT	0
		20	1	_	IvoryCoast	Krumen_Pye	0.204945	20	1	KRUP	0
		21	1	_	IvoryCoast	Glio_Oubi	0.0256182	2.5	1	GLIO	0
		22	1	_	IvoryCoast	Glaro_Krahn	0.147561	14.4	1	KRAN	0
		23	1	_	IvoryCoast	Lobi+Moru	1.699	165.8	1	LOBI	0
		24	1	_	IvoryCoast	Dioula+Maoua	16.7963	1639.1	1	DIOU	0
		25	1	_	IvoryCoast	Senufo	12.764	1245.6	1	SENU	0
		26	1	_	IvoryCoast	Kulango	2.24415	219	1	KULG	0
		27	1	_	IvoryCoast	Gan	0.174204	17	1	GAN	0
		28	1	_	IvoryCoast	Bissa_Busance	0.645578	63	1	BSCE	0
		29	1	_	IvoryCoast	Soninke	1.02473	100	1	SONK	0
		30	1	IVORY	IvoryCoast	Total_IvoryCoast	100	9758.7	2	TOTA	29
		31	0	VOID	_	_	0	0	0	VOID	0
		32	0	VOID	_	_	0	0	0	VOID	0
		33	2	_	Liberia	Kpelle_Kono	19.8817	487.4	1	KPEL	0			Based on Ethnologue, for 1991-95.
		34	2	_	Liberia	AmericoLiberian	2.8146	69	1	AMLI	0
		35	2	_	Liberia	Krahn+GlaroTwabo	4.52376	110.9	1	KRAN	0
		36	2	_	Liberia	Sapo	1.28901	31.6	1	SAPO	0
		37	2	_	Liberia	Bassa+Dewoin	14.7134	360.7	1	BASS	0
		38	2	_	Liberia	Kru_Klao+Tujuasohn	7.89721	193.6	1	KLAO	0
		39	2	_	Liberia	Grebo	8.9537	219.5	1	GREB	0
		40	2	_	Liberia	Glio_Oubi	0.14277	3.5	1	GLIO	0
		41	2	_	Liberia	Vai	3.65083	89.5	1	VAI	0
		42	2	_	Liberia	Gbande	2.88803	70.8	1	GBDE	0
		43	2	_	Liberia	Gola	4.05058	99.3	1	GOLA	0
		44	2	_	Liberia	Loma	5.78421	141.8	1	LOMA	0
		45	2	_	Liberia	Mano	7.5464	185	1	MANO	0
		46	2	_	Liberia	Gio_Dan	7.13849	175	1	YACO	0
		47	2	_	Liberia	Manyo_Mandingo	1.85193	45.4	1	MDKA	0
		48	2	_	Liberia	Kissi	4.69101	115	1	KISS	0
		49	2	_	Liberia	Maninka	1.37875	33.8	1	MDKA	0
		50	2	_	Liberia	Mende	0.80359	19.7	1	MEND	0
		51	2	LIBER	Liberia	Total_Liberia	100	2451.5	2	TOTA	18
		52	0	VOID	_	_	0	0	0	VOID	0
		53	0	VOID	_	_	0	0	0	VOID	0
		54	3	_	SierraLeone	Mende	30.8258	1460	1	MEND	0			Based on Ethnologue, for 1989-95.
		55	3	_	SierraLeone	Sherbro	2.85033	135	1	SHER	0
		56	3	_	SierraLeone	Creole_Krio_Aku	9.97825	472.6	1	KRIO	0
		57	3	_	SierraLeone	Bullom+Bom+Krim	0.460275	21.8	1	BULL	0
		58	3	_	SierraLeone	Temne	25.3362	1200	1	TEMN	0
		59	3	_	SierraLeone	Koranko	5.27838	250	1	KORK	0
		60	3	_	SierraLeone	Loko	2.42806	115	1	LOKO	0
		61	3	_	SierraLeone	Limba	7.07303	335	1	LIMB	0
		62	3	_	SierraLeone	Kono	4.01157	190	1	KONO	0
		63	3	_	SierraLeone	Kissi	2.63919	125	1	KISS	0
		64	3	_	SierraLeone	Maninka	1.90022	90	1	MDKA	0
		65	3	_	SierraLeone	Soussou	2.53362	120	1	SUSU	0
		66	3	_	SierraLeone	Vai	0.32726	15.5	1	VAI	0
		67	3	_	SierraLeone	Yalunka	0.591179	28	1	YALU	0
		68	3	_	SierraLeone	Futajalon	3.76665	178.4	1	FUTA	0
		69	3	SLEON	SierraLeone	Total_SierraLeone	100	4736.3	2	TOTA	15
		70	0	VOID	_	_	0	0	0	VOID	0
		71	0	VOID	_	_	0	0	0	VOID	0
		72	4	_	Guinea	Futajalon	39.4182	2550	1	FUTA	0			Based on Ethnologue, for 1991-96.
		73	4	_	Guinea	Malinke_Wassulunke	1.13617	73.5	1	MLNK	0
		74	4	_	Guinea	Maninka_Mandinga	28.0719	1816	1	MDKA	0
		75	4	_	Guinea	Coniagui+Bassari+Bedik+Tenda	0.194772	12.6	1	TEND	0
		76	4	_	Guinea	Baga	0.496205	32.1	1	BAGA	0
		77	4	_	Guinea	Landouman	0.222597	14.4	1	LAND	0
		78	4	_	Guinea	Nalu+Baga_Fore+Baga_Mboteni	0.200955	13	1	NALU	0
		79	4	_	Guinea	Lele_Mandinga	1.08207	70	1	MDKA	0
		80	4	_	Guinea	Soussou	12.3665	800	1	SUSU	0
		81	4	_	Guinea	Kissi	4.42875	286.5	1	KISS	0
		82	4	_	Guinea	Yalunka	2.26925	146.8	1	YALU	0
		83	4	_	Guinea	Toma	2.22287	143.8	1	TOMA	0
		84	4	_	Guinea	Gio_Dan	1.09134	70.6	1	YACO	0
		85	4	_	Guinea	Foulbe	0.370994	24	1	FULA	0
		86	4	_	Guinea	Jahanka_Mandinga	0.194772	12.6	1	MDKA	0
		87	4	_	Guinea	Guerze_Nguere	4.7611	308	1	GUER	0
		88	4	_	Guinea	Koranko	0.853287	55.2	1	KORK	0
		89	4	_	Guinea	Mano	0.618324	40	1	MANO	0
		90	4	GUINE	Guinea	Total_Guinea	100	6469.1	2	TOTA	18
		91	0	VOID	_	_	0	0	0	VOID	0
		92	0	VOID	_	_	0	0	0	VOID	0
		93	5	_	GuineaBissau	Balanta	29.8178	270	1	BALA	0			Based on Ethnologue, for 1991-93.
		94	5	_	GuineaBissau	Felup+Kerak	1.87742	17	1	FLUP	0
		95	5	_	GuineaBissau	Mansuanca_Kunant	1.2148	11	1	MANS	0
		96	5	_	GuineaBissau	Biafada	3.53396	32	1	BFDA	0
		97	5	_	GuineaBissau	Bijago	2.70569	24.5	1	BIJA	0
		98	5	_	GuineaBissau	Papel	10.7123	97	1	PAPE	0
		99	5	_	GuineaBissau	Manjaco	13.8045	125	1	MANJ	0
		100	5	_	GuineaBissau	Mancanha_Brame	3.31309	30	1	MNHA	0
		101	5	_	GuineaBissau	Fula+Fulacunda	19.8785	180	1	FULA	0
		102	5	_	GuineaBissau	Mandinga	13.1419	119	1	MDKA	0
		103	5	GBISS	GuineaBissau	Total_GuineaBissau	100	905.5	2	TOTA	10
		104	0	VOID	_	_	0	0	0	VOID	0
		105	0	VOID	_	_	0	0	0	VOID	0
		106	6	_	Senegal	Jola+Gusilay+Mlomp+Karon	3.665	256.7	1	JOLA	0			Based on Ethnologue, for 1991-96.
		107	6	_	Senegal	Baynun+Cassanga+Kobiana	0.295541	20.7	1	BNUK	0
		108	6	_	Senegal	Serere_Sine	12.1072	848	1	SERE	0
		109	6	_	Senegal	Serere-Non+Safen+Ndut	1.29353	90.6	1	SERE	0
		110	6	_	Senegal	Bambara	0.785254	55	1	BAMB	0
		111	6	_	Senegal	Mandinga+Jahanka	6.36056	445.5	1	MDKA	0
		112	6	_	Senegal	Soninke	2.1416	150	1	SONK	0
		113	6	_	Senegal	Wolof+Lebu	37.4067	2620	1	WOLF	0
		114	6	_	Senegal	Foulbe+Toucouleur	27.7837	1946	1	TUKU	0
		115	6	_	Senegal	Tenda+Badyara+Bassari+Bedik	0.262703	18.4	1	TEND	0
		116	6	_	Senegal	Balanta	1.11506	78.1	1	BALA	0
		117	6	_	Senegal	Futajalon	1.42774	100	1	FUTA	0
		118	6	_	Senegal	Malinke	3.6907	258.5	1	MLNK	0
		119	6	_	Senegal	Manjaco	1.00227	70.2	1	MANJ	0
		120	6	_	Senegal	Mancanha_Brame	0.276981	19.4	1	MNHA	0
		121	6	_	Senegal	Coniagui_Tenda	0.199883	14	1	TEND	0
		122	6	_	Senegal	Yalunka_Djalonke	0.185606	13	1	YALU	0
		123	6	SENEG	Senegal	Total_Senegal	100	7004.1	2	TOTA	17
		124	0	VOID	_	_	0	0	0	VOID	0
		125	0	VOID	_	_	0	0	0	VOID	0
		126	7	_	Gambia	Wolof	14.7661	121.2	1	WOLF	0			Based on Ethnologue, for 1991-95.
		127	7	_	Gambia	Mandinga	42.6413	350	1	MDKA	0
		128	7	_	Gambia	Jola_Fogny	6.04288	49.6	1	JOLA	0
		129	7	_	Gambia	Soninke	6.22563	51.1	1	SONK	0
		130	7	_	Gambia	Fula+Toucouleur	26.0721	214	1	FULA	0
		131	7	_	Gambia	Serere_Sine	2.53411	20.8	1	SERE	0
		132	7	_	Gambia	Manjaco	1.71784	14.1	1	MANJ	0
		133	7	GAMBI	Gambia	Total_Gambia	100	820.8	2	TOTA	7
		134	0	VOID	_	_	0	0	0	VOID	0
		135	0	VOID	_	_	0	0	0	VOID	0
		136	8	_	Mali	Bambara	32.2342	2700	1	BAMB	0			Based on Ethnologue, for 1991-95.
		137	8	_	Mali	Minianka	5.96929	500	1	MINI	0
		138	8	_	Mali	Dioula	0.596929	50	1	DIOU	0
		139	8	_	Mali	Bozo+Sobko+Somono	1.40517	117.7	1	BOZO	0
		140	8	_	Mali	Bobo_Fing	0.208925	17.5	1	BOBO	0
		141	8	_	Mali	Oule_Bwamu	3.64963	305.7	1	BWAM	0
		142	8	_	Mali	Duungo_Samogho	0.835701	70	1	DUUN	0
		143	8	_	Mali	Foulbe_Macina	10.8784	911.2	1	FULA	0
		144	8	_	Mali	Foulbe_Toucouleur	2.08925	175	1	TUKU	0
		145	8	_	Mali	Futajalon	0.596929	50	1	FUTA	0
		146	8	_	Mali	Soninke	4.46503	374	1	SONK	0
		147	8	_	Mali	Diawara_Soninke	1.49232	125	1	SONK	0
		148	8	_	Mali	Dogon	5.51563	462	1	DGON	0
		149	8	_	Mali	Khassonke	1.43263	120	1	KSNK	0
		150	8	_	Mali	Yalunka_Djalonke	0.119386	10	1	YALU	0
		151	8	_	Mali	Malinke+Ouassoulunke	7.97498	668	1	MLNK	0
		152	8	_	Mali	Kagoro_Mandinga	0.25668	21.5	1	MDKA	0
		153	8	_	Mali	Songhai+Koroboro	7.16315	600	1	SONG	0
		154	8	_	Mali	Senufo	5.97526	500.5	1	SENU	0
		155	8	_	Mali	Daoussak_Songhai	0.417851	35	1	SONG	0
		156	8	_	Mali	Tuareg_Kidal	2.98465	250	1	TREG	0
		157	8	_	Mali	Tuareg_Tahoua	2.26833	190	1	TREG	0
		158	8	_	Mali	Moor_Arabic_Hassaniya	1.26668	106.1	1	MOOR	0
		159	8	_	Mali	Mossi	0.202956	17	1	MOSS	0
		160	8	MALI0	Mali	Total_Mali	100	8376.2	2	TOTA	24
		161	0	VOID	_	_	0	0	0	VOID	0
		162	0	VOID	_	_	0	0	0	VOID	0
		163	9	_	BurkinaFaso	Gouin_Gwe	0.585124	61.4	1	GUTU	0			Based on Ethnologue, for 1990-95.
		164	9	_	BurkinaFaso	Lobi	2.72073	285.5	1	LOBI	0
		165	9	_	BurkinaFaso	Birifor	1.02921	108	1	BIRI	0
		166	9	_	BurkinaFaso	Dorosie	0.190594	20	1	DORO	0
		167	9	_	BurkinaFaso	Karaboro_Senufo	0.621337	65.2	1	SENU	0
		168	9	_	BurkinaFaso	Tourka	0.431696	45.3	1	GUTU	0
		169	9	_	BurkinaFaso	Dagari+Ouile	2.73503	287	1	DAGA	0
		170	9	_	BurkinaFaso	Senufo	0.781436	82	1	SENU	0
		171	9	_	BurkinaFaso	Toussian	0.371659	39	1	TOUS	0
		172	9	_	BurkinaFaso	Duungo_Samogho	0.114357	12	1	DUUN	0
		173	9	_	BurkinaFaso	Siamou_Kru	0.142946	15	1	SIAM	0
		174	9	_	BurkinaFaso	Somila_Sambla	0.162005	17	1	SOMI	0
		175	9	_	BurkinaFaso	Tiefo	0.128651	13.5	1	TIEF	0
		176	9	_	BurkinaFaso	Dian+Vigue	0.210607	22.1	1	DIAN	0
		177	9	_	BurkinaFaso	Dioula	9.52971	1000	1	DIOU	0
		178	9	_	BurkinaFaso	Bobo_Fing	1.81064	190	1	BOBO	0
		179	9	_	BurkinaFaso	Bobo_Madare	0.495545	52	1	BOBO	0
		180	9	_	BurkinaFaso	Oule_Bwamu	2.70644	284	1	BWAM	0
		181	9	_	BurkinaFaso	Marka+Bolon	2.01077	211	1	MRKA	0
		182	9	_	BurkinaFaso	Ko+N_Nunuma	0.630867	66.2	1	NUNN	0
		183	9	_	BurkinaFaso	Gourounsi_S_Nunuma	1.42946	150	1	GNSI	0
		184	9	_	BurkinaFaso	Lyele	2.14418	225	1	LYEL	0
		185	9	_	BurkinaFaso	Kasena+Awuna	0.952971	100	1	KASE	0
		186	9	_	BurkinaFaso	Sisala+Pougouli	0.238243	25	1	SISA	0
		187	9	_	BurkinaFaso	Foulbe	9.89374	1038.2	1	FULA	0
		188	9	_	BurkinaFaso	Songhai	1.1693	122.7	1	SONG	0
		189	9	_	BurkinaFaso	Sarakole	0.857674	90	1	SONK	0
		190	9	_	BurkinaFaso	N_Samo	2.28713	240	1	SAMO	0
		191	9	_	BurkinaFaso	Dogon	1.3151	138	1	DGON	0
		192	9	_	BurkinaFaso	Gurenne_Frafra+Nankamse	0.239196	25.1	1	GURN	0
		193	9	_	BurkinaFaso	Kouroumba+Yatenga+Foulse	1.43899	151	1	KRFE	0
		194	9	_	BurkinaFaso	Mossi	42.8837	4500	1	MOSS	0
		195	9	_	BurkinaFaso	Busance	3.81188	400	1	BSCE	0
		196	9	_	BurkinaFaso	Kusance+Yanga	0.269691	28.3	1	KUSA	0
		197	9	_	BurkinaFaso	Tuareg_Kidal	0.238243	25	1	TREG	0
		198	9	_	BurkinaFaso	Gourmanche	3.42117	359	1	GRMA	0
		199	9	BFASO	BurkinaFaso	Total_BurkinaFaso	100	10493.5	2	TOTA	36
		200	0	VOID	_	_	0	0	0	VOID	0
		201	0	VOID	_	_	0	0	0	VOID	0
		202	10	_	Ghana	Ga_Accra	5.19333	825.9	1	GAAD	0			Based on Ethnologue, for 1988-95.
		203	10	_	Ghana	Ga_Adangme	1.88642	300	1	GAAD	0
		204	10	_	Ghana	Fanti	27.0388	4300	1	FANT	0
		205	10	_	Ghana	Ashanti+Mampong	7.35706	1170	1	ASHA	0
		206	10	_	Ghana	Akwafim	1.44626	230	1	AKWA	0
		207	10	_	Ghana	Agona+Twi+Asen+Akim+Denkyera	8.17451	1300	1	AKAN	0
		208	10	_	Ghana	Wasaw+Jwira_Pepesa	1.19159	189.5	1	AKAN	0
		209	10	_	Ghana	Brong+Dorma+Oaman	3.81435	606.6	1	BRON	0
		210	10	_	Ghana	Ewe+Anlo+Akpini+Krepe	10.1597	1615.7	1	EWE	0
		211	10	_	Ghana	Agni+Adwin	1.25762	200	1	AGNI	0
		212	10	_	Ghana	Nzema	1.79713	285.8	1	NZEM	0
		213	10	_	Ghana	Ahanta	0.628808	100	1	AHAN	0
		214	10	_	Ghana	Sefwi	1.25762	200	1	SEFW	0
		215	10	_	Ghana	Guang_Chiripon	0.982198	156.2	1	GUAN	0
		216	10	_	Ghana	Awutu	0.628808	100	1	AWUT	0
		217	10	_	Ghana	Lelemi+Sekpele+Sele	0.396149	63	1	LLMI	0
		218	10	_	Ghana	Konya	0.125762	20	1	KONY	0
		219	10	_	Ghana	Kratchi+Atyuti	0.377285	60	1	KRAC	0
		220	10	_	Ghana	Yeji+Chumburung+Prang+Dwang	0.362822	57.7	1	YEJI	0
		221	10	_	Ghana	Tribou	0.0628808	10	1	TRIB	0
		222	10	_	Ghana	Banda_Ligbi	0.0628808	10	1	LIGB	0
		223	10	_	Ghana	Banda_Nafaanra	0.282964	45	1	NAFA	0
		224	10	_	Ghana	Mo_Degha	0.125762	20	1	DEGH	0
		225	10	_	Ghana	Gonja	1.57202	250	1	GONJ	0
		226	10	_	Ghana	Kulango	0.160346	25.5	1	KULG	0
		227	10	_	Ghana	Tampulma	0.251523	40	1	TAMP	0
		228	10	_	Ghana	Vagala	0.0628808	10	1	VAGA	0
		229	10	_	Ghana	Wala	0.623149	99.1	1	WALA	0
		230	10	_	Ghana	Kabre	0.194931	31	1	KABR	0
		231	10	_	Ghana	Dagomba+Nanumba	3.39556	540	1	DAGO	0
		232	10	_	Ghana	Konkomba	2.51523	400	1	KONK	0
		233	10	_	Ghana	Bimoba_Moar	0.463432	73.7	1	MOBA	0
		234	10	_	Ghana	Tcham_Basari	0.75457	120	1	TCHB	0
		235	10	_	Ghana	Teokossi	0.333268	53	1	TEOK	0
		236	10	_	Ghana	Dagari	3.15033	501	1	DAGA	0
		237	10	_	Ghana	Birifor	0.628808	100	1	BIRI	0
		238	10	_	Ghana	Tem_Kotokoli	0.333268	53	1	KTKL	0
		239	10	_	Ghana	Sisala+Pasale	1.06394	169.2	1	SISA	0
		240	10	_	Ghana	Kasena+Awuna+Aculo	0.628808	100	1	KASE	0
		241	10	_	Ghana	Builsa	0.628808	100	1	BLSA	0
		242	10	_	Ghana	Gurenne_Frafra+Nankanse	3.30942	526.3	1	GURN	0
		243	10	_	Ghana	Kusaal	3.14404	500	1	KUSA	0
		244	10	_	Ghana	Busance	0.748911	119.1	1	BSCE	0
		245	10	_	Ghana	Mamprusi+Tallensi+Namnam	1.42614	226.8	1	MPSI	0
		246	10	GHANA	Ghana	Total_Ghana	100	15903.1	2	TOTA	44
		247	0	VOID	_	_	0	0	0	VOID	0
		248	0	VOID	_	_	0	0	0	VOID	0
		249	11	_	Togo	Ga+Adangme	2.98341	109.9	1	GAAD	0			Based on Ethnologue, for 1991-95.
		250	11	_	Togo	Ewe+Anlo+Akpini+Krepe	23.3977	861.9	1	EWE	0
		251	11	_	Togo	Fon+Mahi	1.65051	60.8	1	FON	0
		252	11	_	Togo	Mina+Popo	5.45376	200.9	1	MINA	0
		253	11	_	Togo	Adja+Hweda	3.11643	114.8	1	ADHW	0
		254	11	_	Togo	Hwla	0.860548	31.7	1	HWLA	0
		255	11	_	Togo	Ouatchi	9.92209	365.5	1	WACI	0
		256	11	_	Togo	Kposo	2.57621	94.9	1	KPOS	0
		257	11	_	Togo	Ana_Ife+Nago_Ife+Kambole	2.55178	94	1	ANAI	0
		258	11	_	Togo	Akebou	1.10487	40.7	1	AKBU	0
		259	11	_	Togo	Adele_Gidire	0.325759	12	1	ADEL	0
		260	11	_	Togo	Kabre	13.2801	489.2	1	KABR	0
		261	11	_	Togo	Lokpa	2.25317	83	1	LOKP	0
		262	11	_	Togo	Tem_Kotokoli	5.54062	204.1	1	KTKL	0
		263	11	_	Togo	Lamba	3.18701	117.4	1	LAMB	0
		264	11	_	Togo	Nawdm_Losso	3.95255	145.6	1	YNAW	0
		265	11	_	Togo	Tcham_Basari	2.71466	100	1	TCHB	0
		266	11	_	Togo	Tchamba_Akasalem	0.931129	34.3	1	TCHA	0
		267	11	_	Togo	Konkomba+Dye	2.26946	83.6	1	KONK	0
		268	11	_	Togo	Teokossi	1.13473	41.8	1	TEOK	0
		269	11	_	Togo	Somba_Tamari	0.537503	19.8	1	SOMB	0
		270	11	_	Togo	Moba_Moab	5.14157	189.4	1	MOBA	0
		271	11	_	Togo	Mossi+Yanga	0.534788	19.7	1	MOSS	0
		272	11	_	Togo	Gourmanche	3.27117	120.5	1	GRMA	0
		273	11	_	Togo	Foulbe	1.30847	48.2	1	FULA	0
		274	11	TOGO0	Togo	Total_Togo	100	3683.7	2	TOTA	25
		275	0	VOID	_	_	0	0	0	VOID	0
		276	0	VOID	_	_	0	0	0	VOID	0
		277	12	_	Benin	Gounawori	6.23551	320	1	GOUN	0			Based on Ethnologue, for 1991-95.
		278	12	_	Benin	Fon+Mahi	28.5664	1466	1	FON	0
		279	12	_	Benin	Mina+Popo	2.45523	126	1	MINA	0
		280	12	_	Benin	Aizo+Tofinou+Weme	6.87854	353	1	AIZO	0
		281	12	_	Benin	Adja+Xwla	7.59952	390	1	ADJA	0
		282	12	_	Benin	Xweda	1.05224	54	1	XWED	0
		283	12	_	Benin	Ouatchi	2.14346	110	1	WACI	0
		284	12	_	Benin	Yoruba+Holli+Ketu+Dasa+Tchabe+Itcha	9.06097	465	1	YORU	0
		285	12	_	Benin	Ede_Nago	3.41004	175	1	EDNA	0
		286	12	_	Benin	Ana_Ife+Nago_Ife	1.55888	80	1	ANAI	0
		287	12	_	Benin	Ede_Ije	0.389719	20	1	EDIJ	0
		288	12	_	Benin	Ede_Cabe	1.55888	80	1	EDCA	0
		289	12	_	Benin	Ede_Idaca	0.584579	30	1	EDID	0
		290	12	_	Benin	Aguna	0.292289	15	1	AGUN	0
		291	12	_	Benin	Ko_Gbe	0.389719	20	1	KOGB	0
		292	12	_	Benin	Icada	0.759952	39	1	ICAD	0
		293	12	_	Benin	Tem_Kotokoli	0.837896	43	1	KTKL	0
		294	12	_	Benin	Lamba	1.16916	60	1	LAMB	0
		295	12	_	Benin	Kabre	0.584579	30	1	KABR	0
		296	12	_	Benin	Pilapila_Yom+Pila_Taneka	1.36402	70	1	YNAW	0
		297	12	_	Benin	Lokpa	0.81841	42	1	LOKP	0
		298	12	_	Benin	Yowaba_Waama	0.779438	40	1	YOWA	0
		299	12	_	Benin	Somba_Tamari+Niende+Mbelime	2.81572	144.5	1	SOMB	0
		300	12	_	Benin	Bariba+Berouba+Boko+Gando+Borga	6.6642	342	1	BARI	0
		301	12	_	Benin	Berba	1.25684	64.5	1	BERB	0
		302	12	_	Benin	Foodo	0.241626	12.4	1	FOOD	0
		303	12	_	Benin	Busa_Boko	1.36402	70	1	BUSA	0
		304	12	_	Benin	Natemba	0.876868	45	1	NTBA	0
		305	12	_	Benin	Mokole	1.27633	65.5	1	MKLE	0
		306	12	_	Benin	Dendi_Songhai	0.584579	30	1	SONG	0
		307	12	_	Benin	Foulbe	5.45607	280	1	FULA	0
		308	12	_	Benin	Gourmanche	0.974298	50	1	GRMA	0
		309	12	BENIN	Benin	Total_Benin	100	5131.9	2	TOTA	32
		310	0	VOID	_	_	0	0	0	VOID	0
		311	0	VOID	_	_	0	0	0	VOID	0
		312	13	_	Nigeria	Igbo	19.4628	18143	1	IGBO	0			Based on Ethnologue, for 1991-93.
		313	13	_	Nigeria	Yoruba	20.2212	18850	1	YORU	0
		314	13	_	Nigeria	Igala+Isekiri	1.41602	1320	1	IGIS	0
		315	13	_	Nigeria	Ibibio+Efik	5.42379	5056	1	IBEF	0
		316	13	_	Nigeria	Mbembe+Yako+Orri+Bendi	1.71317	1597	1	MBBE	0
		317	13	_	Nigeria	Hausa	19.8726	18525	1	HAUS	0
		318	13	_	Nigeria	Fulani	8.16464	7611	1	FULA	0
		319	13	_	Nigeria	Kanuri	3.43278	3200	1	KANU	0
		320	13	_	Nigeria	Edo	1.39457	1300	1	EDO	0
		321	13	_	Nigeria	Isoko_Edoid	1.34522	1254	1	ISED	0
		322	13	_	Nigeria	Tiv+Tivoid	2.46945	2302	1	TIV	0
		323	13	_	Nigeria	Ijaw+Izon	1.06523	993	1	IJAW	0
		324	13	_	Nigeria	Nupe	2.212	2062	1	NUPE	0
		325	13	_	Nigeria	Igbira	1.13711	1060	1	IGBI	0
		326	13	_	Nigeria	Biu_Mandara	2.13261	1988	1	BIUM	0
		327	13	_	Nigeria	Nigerian_Chadic	2.05537	1916	1	NICH	0
		328	13	_	Nigeria	Adamawa_Ubangi	1.03412	964	1	ADUB	0
		329	13	_	Nigeria	Idoma+Igede+Yala	1.13282	1056	1	IDOM	0
		330	13	_	Nigeria	Jukun+Kentu+Kutep+Tigon	0.316459	295	1	JUKU	0
		331	13	_	Nigeria	Birom+Katab+Koro+Mada+Yergum+Izere	2.07576	1935	1	BRYR	0
		332	13	_	Nigeria	Mambila+Mambiloid	0.171639	160	1	MAMB	0
		333	13	_	Nigeria	Jarawan	0.295004	275	1	JRWN	0
		334	13	_	Nigeria	Ekoi+Ekoid	0.16413	153	1	EKOI	0
		335	13	_	Nigeria	Kainji	0.794902	741	1	KNJI	0
		336	13	_	Nigeria	Djerma	0.0536371	50	1	DJER	0
		337	13	_	Nigeria	Busa_Boko+Bokobaru+Shamba	0.0997651	93	1	BUSA	0
		338	13	_	Nigeria	Busance	0.0429097	40	1	BSCE	0
		339	13	_	Nigeria	Gounawori	0.193094	180	1	GOUN	0
		340	13	_	Nigeria	Arabic_Shuwa	0.107274	100	1	SHWA	0
		341	13	NGRIA	Nigeria	Total_Nigeria	100	93219	2	TOTA	29
		342	0	VOID	_	_	0	0	0	VOID	0
		343	0	VOID	_	_	0	0	0	VOID	0
		344	14	_	Niger	Daza	0.183801	15	1	DAZA	0			Based on Ethnologue, for 1986-95.
		345	14	_	Niger	Kanembu	0.134787	11	1	KANE	0
		346	14	_	Niger	Kanuri	4.90136	400	1	KANU	0
		347	14	_	Niger	Teda	0.490136	40	1	TEDA	0
		348	14	_	Niger	Zaghawa	0.428869	35	1	ZGWA	0
		349	14	_	Niger	Fulani	14.5325	1186	1	FULA	0
		350	14	_	Niger	Haoussa	44.1122	3600	1	HAUS	0
		351	14	_	Niger	Gourmanche	0.551403	45	1	GRMA	0
		352	14	_	Niger	Tuareg_Air	3.36969	275	1	TREG	0
		353	14	_	Niger	Tuareg_Tahoua	4.28869	350	1	TREG	0
		354	14	_	Niger	Dendi_Djerma	0.514643	42	1	DJER	0
		355	14	_	Niger	Djerma	18.3188	1495	1	DJER	0
		356	14	_	Niger	Songhai	4.77883	390	1	SONG	0
		357	14	_	Niger	Arabic_Mauri	1.55618	127	1	MOOR	0
		358	14	_	Niger	Arabic_Shuwa	0.61267	50	1	SHWA	0
		359	14	_	Niger	Arabic_Algerian	1.22534	100	1	MOOR	0
		360	14	NIGER	Niger	Total_Niger	100	8161	2	TOTA	16
		361	0	VOID	_	_	0	0	0	VOID	0
		362	0	VOID	_	_	0	0	0	VOID	0
		363	15	_	Other_Mali_1	Minianka	67.5676	500	1	MINI	0			Based on the Mali TEPP and containing the groups likely
		364	15	_	Other_Mali_1	Duungo_Samogho	9.45946	70	1	DUUN	0			included in the category Other_Sudanese, in the Abidjan 1955 TEPP.
		365	15	_	Other_Mali_1	Diawara_Soninke	16.8919	125	1	SONK	0
		366	15	_	Other_Mali_1	Yalunka_Djalonke	1.35135	10	1	YALU	0
		367	15	_	Other_Mali_1	Daoussak_Songhai	4.72973	35	1	SONG	0
		368	15	OMAL1	Other_Mali_1	Total_Other_Mali_1	100	740	2	TOTA	5
		369	0	VOID	_	_	0	0	0	VOID	0
		370	0	VOID	_	_	0	0	0	VOID	0
		371	16	_	Other_BFaso_1	Karaboro_Senufo	5.91115	65.2	1	SENU	0			Based on the Burkina Faso TEPP and containing the groups likely
		372	16	_	Other_BFaso_1	Duungo_Samogho	1.08794	12	1	DUUN	0			included in the category Other_Voltaic, in the Abidjan 1955 TEPP.
		373	16	_	Other_BFaso_1	Siamou_Kru	1.35993	15	1	SIAM	0
		374	16	_	Other_BFaso_1	Somila_Sambla	1.54125	17	1	SOMI	0
		375	16	_	Other_BFaso_1	Tiefo	1.22393	13.5	1	TIEF	0
		376	16	_	Other_BFaso_1	Marka+Bolon	19.1296	211	1	MRKA	0
		377	16	_	Other_BFaso_1	Lyele	20.3989	225	1	LYEL	0
		378	16	_	Other_BFaso_1	Kasena+Awuna	9.06618	100	1	KASE	0
		379	16	_	Other_BFaso_1	Sisala+Pougouli	2.26655	25	1	SISA	0
		380	16	_	Other_BFaso_1	N_Samo	21.7588	240	1	SAMO	0
		381	16	_	Other_BFaso_1	Kouroumba+Yatenga+Foulse	13.6899	151	1	KRFE	0
		382	16	_	Other_BFaso_1	Kusance+Yanga	2.56573	28.3	1	KUSA	0
		383	16	OBUR1	Other_BFaso_1	Total_Other_BFaso_1	100	1103	2	TOTA	12
		384	0	VOID	_	_	0	0	0	VOID	0
		385	0	VOID	_	_	0	0	0	VOID	0
		386	17	_	Other_Guinea_1	Coniagui+Bassari+Bedik+Tenda	3.31579	12.6	1	TEND	0			Based on the Guinea TEPP and containing the groups likely
		387	17	_	Other_Guinea_1	Landouman	3.78947	14.4	1	LAND	0			included in the category Other_Guinea, in the Abidjan 1955 TEPP.
		388	17	_	Other_Guinea_1	Nalu+Baga_Fore+Baga_Mboteni	3.42105	13	1	NALU	0
		389	17	_	Other_Guinea_1	Lele_Mandinga	18.4211	70	1	MDKA	0
		390	17	_	Other_Guinea_1	Yalunka	38.6316	146.8	1	YALU	0
		391	17	_	Other_Guinea_1	Gio_Dan	18.5789	70.6	1	YACO	0
		392	17	_	Other_Guinea_1	Jahanka_Mandinga	3.31579	12.6	1	MDKA	0
		393	17	_	Other_Guinea_1	Mano	10.5263	40	1	MANO	0
		394	17	OGUI1	Other_Guinea_1	Total_Other_Guinea_1	100	380	2	TOTA	8
		395	0	VOID	_	_	0	0	0	VOID	0
		396	0	VOID	_	_	0	0	0	VOID	0
		397	18	_	Other_Guinea_2	Coniagui+Bassari+Bedik+Tenda	1.90736	12.6	1	TEND	0			Based on the Guinea TEPP and containing the groups likely included in the
		398	18	_	Other_Guinea_2	Landouman	2.17984	14.4	1	LAND	0			category Other_Guinean, in the Conakry 1950 and Conakry 1936 TEPPs.
		399	18	_	Other_Guinea_2	Nalu+Baga_Fore+Baga_Mboteni	1.96791	13	1	NALU	0
		400	18	_	Other_Guinea_2	Yalunka	22.2222	146.8	1	YALU	0
		401	18	_	Other_Guinea_2	Gio_Dan	10.6873	70.6	1	YACO	0
		402	18	_	Other_Guinea_2	Guerze_Nguere	46.6243	308	1	GUER	0
		403	18	_	Other_Guinea_2	Koranko	8.35604	55.2	1	KORK	0
		404	18	_	Other_Guinea_2	Mano	6.0551	40	1	MANO	0
		405	18	OGUI2	Other_Guinea_2	Total_Other_Guinea_2	100	660.6	2	TOTA	8
		406	0	VOID	_	_	0	0	0	VOID	0
		407	0	VOID	_	_	0	0	0	VOID	0
		408	19	_	Other_Liberia_1	Krahn+GlaroTwabo	14.4495	110.9	1	KRAN	0			Based on the Liberia TEPP and containing the groups likely included in the
		409	19	_	Other_Liberia_1	Sapo	4.11726	31.6	1	SAPO	0			category Other_Liberia, in the Monrovia 1958 TEPP.
		410	19	_	Other_Liberia_1	Gbande	9.22476	70.8	1	GBDE	0
		411	19	_	Other_Liberia_1	Mano	24.1042	185	1	MANO	0
		412	19	_	Other_Liberia_1	Gio_Dan	22.8013	175	1	YACO	0
		413	19	_	Other_Liberia_1	Manyo_Mandingo	5.91531	45.4	1	MDKA	0
		414	19	_	Other_Liberia_1	Kissi	14.9837	115	1	KISS	0
		415	19	_	Other_Liberia_1	Maninka	4.40391	33.8	1	MDKA	0
		416	19	OLIB1	Other_Liberia_1	Total_Other_Liberia_1	100	767.5	2	TOTA	8
		417	0	VOID	_	_	0	0	0	VOID	0
		418	0	VOID	_	_	0	0	0	VOID	0
		419	20	_	Other_Liberia_2	Bassa+Dewoin	44.4444	10600	1	BASS	0			Based on the Monrovia 1958 TEPP and containing the groups explicitely referred there excepting the
		420	20	_	Other_Liberia_2	Vai	14.3103	3413	1	VAI	0			Americo-Liberians and the Kru+Grebo.
		421	20	_	Other_Liberia_2	Mende	3.14885	751	1	MEND	0			To be used in conjunction with Other_Liberia_1 to fill in the Monrovia 1939 TEPP.
		422	20	_	Other_Liberia_2	Gola	15.8742	3786	1	GOLA	0
		423	20	_	Other_Liberia_2	Kpelle	17.2159	4106	1	KPEL	0
		424	20	_	Other_Liberia_2	Loma	5.00629	1194	1	LOMA	0
		425	20	OLIB2	Other_Liberia_2	Total_Other_Liberia_2	100	23850	2	TOTA	6
		426	0	VOID	_	_	0	0	0	VOID	0
		427	0	VOID	_	_	0	0	0	VOID	0
		428	21	_	Other_SierraLeone_1	Gallinas_Vai	1.83468	91	1	VAI	0			Based on the Freetown 1963 TEPP and containing the groups explicitely referred there excepting those
		429	21	_	Other_SierraLeone_1	Gola	0.120968	6	1	GOLA	0			included in the 1911-53 TEPPs (Banton 1956, 1957).
		430	21	_	Other_SierraLeone_1	Kissi	15.6048	774	1	KISS	0
		431	21	_	Other_SierraLeone_1	Kono	10.8871	540	1	KONO	0
		432	21	_	Other_SierraLeone_1	Krim_Bullom	0.584677	29	1	BULL	0
		433	21	_	Other_SierraLeone_1	Koranko	5.18145	257	1	KORK	0
		434	21	_	Other_SierraLeone_1	Sherbro	61.5121	3051	1	SHER	0
		435	21	_	Other_SierraLeone_1	Vai	1.77419	88	1	VAI	0
		436	21	_	Other_SierraLeone_1	Yalunka	2.5	124	1	YALU	0
		437	21	OSLE1	Other_SierraLeone_1	Total_Other_SierraLeone_1	100	4960	2	TOTA	9
		438	0	VOID	_	_	0	0	0	VOID	0
		439	0	VOID	_	_	0	0	0	VOID	0
		440	22	_	Other_Senegal_1	Serere_Sine	13.2219	848	1	SERE	0			Based on the Senegal TEPP and containing the groups likely present in
		441	22	_	Other_Senegal_1	Serere-Non+Safen+Ndut	1.41262	90.6	1	SERE	0			Saint Louis (excluding groups from Casamance, Cape Verde, Futajalon, Tenda).
		442	22	_	Other_Senegal_1	Bambara	0.857553	55	1	BAMB	0
		443	22	_	Other_Senegal_1	Mandinga+Jahanka	6.94618	445.5	1	MDKA	0
		444	22	_	Other_Senegal_1	Soninke	2.33878	150	1	SONK	0
		445	22	_	Other_Senegal_1	Wolof+Lebu	40.8507	2620	1	WOLF	0
		446	22	_	Other_Senegal_1	Foulbe+Toucouleur	30.3418	1946	1	TUKU	0
		447	22	_	Other_Senegal_1	Malinke	4.0305	258.5	1	MLNK	0
		448	22	OSEN1	Other_Senegal_1	Total_Other_Senegal_1	100	6413.6	2	TOTA	8
		449	0	VOID	_	_	0	0	0	VOID	0
		450	0	VOID	_	_	0	0	0	VOID	0
		451	23	_	Other_Senegal_2	Jola+Gusilay+Mlomp+Karon	17.119	256.7	1	JOLA	0			Based on the Senegal TEPP and containing the groups likely included in the
		452	23	_	Other_Senegal_2	Baynun+Cassanga+Kobiana	1.38046	20.7	1	BNUK	0			Others of the Kaolack TEPP.
		453	23	_	Other_Senegal_2	Bambara	3.66789	55	1	BAMB	0
		454	23	_	Other_Senegal_2	Mandinga+Jahanka	29.7099	445.5	1	MDKA	0
		455	23	_	Other_Senegal_2	Soninke	10.0033	150	1	SONK	0
		456	23	_	Other_Senegal_2	Tenda+Badyara+Bassari+Bedik	1.22708	18.4	1	TEND	0
		457	23	_	Other_Senegal_2	Balanta	5.2084	78.1	1	BALA	0
		458	23	_	Other_Senegal_2	Futajalon	6.66889	100	1	FUTA	0
		459	23	_	Other_Senegal_2	Malinke	17.2391	258.5	1	MLNK	0
		460	23	_	Other_Senegal_2	Manjaco	4.68156	70.2	1	MANJ	0
		461	23	_	Other_Senegal_2	Mancanha_Brame	1.29376	19.4	1	MNHA	0
		462	23	_	Other_Senegal_2	Coniagui_Tenda	0.933645	14	1	TEND	0
		463	23	_	Other_Senegal_2	Yalunka_Djalonke	0.866956	13	1	YALU	0
		464	23	OSEN2	Other_Senegal_2	Total_Other_Senegal_2	100	1499.5	2	TOTA	13
		465	0	VOID	_	_	0	0	0	VOID	0
		466	0	VOID	_	_	0	0	0	VOID	0
		467	24	_	Other_Gambia_1	Soninke	78.3742	51.1	1	SONK	0			Based on the Gambia TEPP and contaning the groups likely included in the
		468	24	_	Other_Gambia_1	Manjaco	21.6258	14.1	1	MANJ	0			Others of the Banjul TEPP.
		469	24	OGAM1	Other_Gambia_1	Total_Other_Gambia_1	100	65.2	2	TOTA	2
		470	0	VOID	_	_	0	0	0	VOID	0
		471	0	VOID	_	_	0	0	0	VOID	0
		472	25	_	CI_Abengourou	Agni	100	100	1	AGNI	0			The following regions are all departments of Côte d' Ivoire, as they were defined in 1975.
		473	25	CIABE	CI_Abengourou	Total_CI_Abengourou	100	100	2	TOTA	1			The ethnic partitions are based on the juxtaposition of a map of departments taken from
		474	0	VOID	_	_	0	0	0	VOID	0			Dureau 1987, p.102, and the ethnic map of Froelich 1955.
		475	0	VOID	_	_	0	0	0	VOID	0
		476	26	_	CI_Abidjan	Ebrie+Mbato	15	15	1	EBRI	0
		477	26	_	CI_Abidjan	Attie	15	15	1	ATTI	0
		478	26	_	CI_Abidjan	Aboure	5	5	1	ABRE	0
		479	26	_	CI_Abidjan	Avikam+Aladian	10	10	1	ALAD	0
		480	26	_	CI_Abidjan	Baoule	25	25	1	BAUL	0
		481	26	_	CI_Abidjan	Adioukrou+Abidji	25	25	1	ADKR	0
		482	26	_	CI_Abidjan	Dida	5	5	1	DIDA	0
		483	26	CIABI	CI_Abidjan	Total_CI_Abidjan	100	100	2	TOTA	7
		484	0	VOID	_	_	0	0	0	VOID	0
		485	0	VOID	_	_	0	0	0	VOID	0
		486	27	_	CI_Aboisso	Agni	65	65	1	AGNI	0
		487	27	_	CI_Aboisso	Nzema	35	35	1	NZEM	0
		488	27	CIABO	CI_Aboisso	Total_CI_Aboisso	100	100	2	TOTA	2
		489	0	VOID	_	_	0	0	0	VOID	0
		490	0	VOID	_	_	0	0	0	VOID	0
		491	28	_	CI_Adzope	Attie	90	90	1	ATTI	0
		492	28	_	CI_Adzope	Abbe	10	10	1	ADKR	0
		493	28	CIADZ	CI_Adzope	Total_CI_Adzope	100	100	2	TOTA	2
		494	0	VOID	_	_	0	0	0	VOID	0
		495	0	VOID	_	_	0	0	0	VOID	0
		496	29	_	CI_Agboville	Abbe	100	100	1	ADKR	0
		497	29	CIAGB	CI_Agboville	Total_CI_Agboville	100	100	2	TOTA	1
		498	0	VOID	_	_	0	0	0	VOID	0
		499	0	VOID	_	_	0	0	0	VOID	0
		500	30	_	CI_Biankouma	Dan_Yacouba	75	75	1	YACO	0
		501	30	_	CI_Biankouma	Dioula	15	15	1	DIOU	0
		502	30	_	CI_Biankouma	Kono	10	10	1	KONO	0
		503	30	CIBIA	CI_Biankouma	Total_CI_Biankouma	100	100	2	TOTA	3
		504	0	VOID	_	_	0	0	0	VOID	0
		505	0	VOID	_	_	0	0	0	VOID	0
		506	31	_	CI_Bondoukou	Koulango	65	65	1	KULG	0
		507	31	_	CI_Bondoukou	Abron	25	25	1	ABRO	0
		508	31	_	CI_Bondoukou	Baoule	5	5	1	BAUL	0
		509	31	_	CI_Bondoukou	Agni	5	5	1	AGNI	0
		510	31	CIBON	CI_Bondoukou	Total_CI_Bondoukou	100	100	2	TOTA	4
		511	0	VOID	_	_	0	0	0	VOID	0
		512	0	VOID	_	_	0	0	0	VOID	0
		513	32	_	CI_Bouafle	Gourou	75	75	1	GURU	0
		514	32	_	CI_Bouafle	Gagou	20	20	1	GAGU	0
		515	32	_	CI_Bouafle	Bete	5	5	1	BETE	0
		516	32	CIBFL	CI_Bouafle	Total_CI_Bouafle	100	100	2	TOTA	3
		517	0	VOID	_	_	0	0	0	VOID	0
		518	0	VOID	_	_	0	0	0	VOID	0
		519	33	_	CI_Bouake	Baoule	100	100	1	BAUL	0
		520	33	CIBKE	CI_Bouake	Total_CI_Bouake	100	100	2	TOTA	1
		521	0	VOID	_	_	0	0	0	VOID	0
		522	0	VOID	_	_	0	0	0	VOID	0
		523	34	_	CI_Bouna	Koulango	55	55	1	KULG	0
		524	34	_	CI_Bouna	Teen_Teguessie	45	45	1	TEEN	0
		525	34	CIBNA	CI_Bouna	Total_CI_Bouna	100	100	2	TOTA	2
		526	0	VOID	_	_	0	0	0	VOID	0
		527	0	VOID	_	_	0	0	0	VOID	0
		528	35	_	CI_Boundiali	Senoufo	80	80	1	SENU	0			Senufo/Dioula proportion obtained from CIvoire1934 (Rapport Politique)
		529	35	_	CI_Boundiali	Dioula	20	20	1	DIOU	0
		530	35	CIBLI	CI_Boundiali	Total_CI_Boundiali	100	100	2	TOTA	2
		531	0	VOID	_	_	0	0	0	VOID	0
		532	0	VOID	_	_	0	0	0	VOID	0
		533	36	_	CI_Dabakala	Senoufo	95	95	1	SENU	0			Senufo/Dioula proportion obtained from CIvoire1934 (Rapport Politique)
		534	36	_	CI_Dabakala	Dioula	5	5	1	DIOU	0
		535	36	CIDAB	CI_Dabakala	Total_CI_Dabakala	100	100	2	TOTA	2
		536	0	VOID	_	_	0	0	0	VOID	0
		537	0	VOID	_	_	0	0	0	VOID	0
		538	37	_	CI_Daloa	Gourou	40	40	1	GURU	0
		539	37	_	CI_Daloa	Bete	35	35	1	BETE	0
		540	37	_	CI_Daloa	Nyaboua	25	25	1	NYAB	0
		541	37	CIDAL	CI_Daloa	Total_CI_Daloa	100	100	2	TOTA	3
		542	0	VOID	_	_	0	0	0	VOID	0
		543	0	VOID	_	_	0	0	0	VOID	0
		544	38	_	CI_Danane	Dan_Yacouba	70	70	1	YACO	0
		545	38	_	CI_Danane	Kono	30	30	1	KONO	0
		546	38	CIDAN	CI_Danane	Total_CI_Danane	100	100	2	TOTA	2
		547	0	VOID	_	_	0	0	0	VOID	0
		548	0	VOID	_	_	0	0	0	VOID	0
		549	39	_	CI_Dimbokro	Baoule	55	55	1	BAUL	0
		550	39	_	CI_Dimbokro	Agni	45	45	1	AGNI	0
		551	39	CIDIM	CI_Dimbokro	Total_CI_Dimbokro	100	100	2	TOTA	2
		552	0	VOID	_	_	0	0	0	VOID	0
		553	0	VOID	_	_	0	0	0	VOID	0
		554	40	_	CI_Divo	Dida	70	70	1	DIDA	0
		555	40	_	CI_Divo	Godie_Bete	30	30	1	BETE	0
		556	40	CIDIV	CI_Divo	Total_CI_Divo	100	100	2	TOTA	2
		557	0	VOID	_	_	0	0	0	VOID	0
		558	0	VOID	_	_	0	0	0	VOID	0
		559	41	_	CI_Ferkessedougou	Senoufo	80	80	1	SENU	0			Senufo/Dioula proportion obtained from CIvoire1934 (Rapport Politique)
		560	41	_	CI_Ferkessedougou	Dioula	20	20	1	DIOU	0
		561	41	CIFER	CI_Ferkessedougou	Total_CI_Ferkessedougou	100	100	2	TOTA	2
		562	0	VOID	_	_	0	0	0	VOID	0
		563	0	VOID	_	_	0	0	0	VOID	0
		564	42	_	CI_Gagnoa	Bete	75	75	1	BETE	0
		565	42	_	CI_Gagnoa	Gagou	15	15	1	GAGU	0
		566	42	_	CI_Gagnoa	Dida	10	10	1	DIDA	0
		567	42	CIGAG	CI_Gagnoa	Total_CI_Gagnoa	100	100	2	TOTA	3
		568	0	VOID	_	_	0	0	0	VOID	0
		569	0	VOID	_	_	0	0	0	VOID	0
		570	43	_	CI_Guiglo	Guere	90	90	1	GUER	0
		571	43	_	CI_Guiglo	Krumen_Pye	10	10	1	KRUP	0
		572	43	CIGUI	CI_Guiglo	Total_CI_Guiglo	100	100	2	TOTA	2
		573	0	VOID	_	_	0	0	0	VOID	0
		574	0	VOID	_	_	0	0	0	VOID	0
		575	44	_	CI_Katiola	Senoufo	70	70	1	SENU	0			Senufo/Dioula proportion obtained from CIvoire1934 (Rapport Politique)
		576	44	_	CI_Katiola	Dioula	20	20	1	DIOU	0
		577	44	_	CI_Katiola	Baoule	10	10	1	BAUL	0
		578	44	CIKAT	CI_Katiola	Total_CI_Katiola	100	100	2	TOTA	3
		579	0	VOID	_	_	0	0	0	VOID	0
		580	0	VOID	_	_	0	0	0	VOID	0
		581	45	_	CI_Korhogo	Senoufo	80	80	1	SENU	0			Senufo/Dioula proportion obtained from CIvoire1934 (Rapport Politique)
		582	45	_	CI_Korhogo	Dioula	20	20	1	DIOU	0
		583	45	CIKOR	CI_Korhogo	Total_CI_Korhogo	100	100	2	TOTA	2
		584	0	VOID	_	_	0	0	0	VOID	0
		585	0	VOID	_	_	0	0	0	VOID	0
		586	46	_	CI_Man	Dan_Yacouba	40	40	1	YACO	0
		587	46	_	CI_Man	Guere	40	40	1	GUER	0
		588	46	_	CI_Man	Wobe	20	20	1	WOBE	0
		589	46	CIMAN	CI_Man	Total_CI_Man	100	100	2	TOTA	3
		590	0	VOID	_	_	0	0	0	VOID	0
		591	0	VOID	_	_	0	0	0	VOID	0
		592	47	_	CI_Odienne	Malinke	60	60	1	MLNK	0
		593	47	_	CI_Odienne	Bambara	25	25	1	BAMB	0
		594	47	_	CI_Odienne	Senoufo	15	15	1	SENU	0
		595	47	CIODI	CI_Odienne	Total_CI_Odienne	100	100	2	TOTA	3
		596	0	VOID	_	_	0	0	0	VOID	0
		597	0	VOID	_	_	0	0	0	VOID	0
		598	48	_	CI_Sassandra	Bete+Godie+Kouya	30	30	1	BETE	0
		599	48	_	CI_Sassandra	Bakwe	25	25	1	BAKW	0
		600	48	_	CI_Sassandra	Krumen_Tepo	25	25	1	KRUT	0
		601	48	_	CI_Sassandra	Krumen_Pye	20	20	1	KRUP	0
		602	48	CISAS	CI_Sassandra	Total_CI_Sassandra	100	100	2	TOTA	4
		603	0	VOID	_	_	0	0	0	VOID	0
		604	0	VOID	_	_	0	0	0	VOID	0
		605	49	_	CI_Seguela	Dioula	5	5	1	DIOU	0			Senufo/Dioula proportion obtained from CIvoire1934 (Rapport Politique)
		606	49	_	CI_Seguela	Malinke	70	70	1	MLNK	0
		607	49	_	CI_Seguela	Senoufo	25	25	1	SENU	0
		608	49	CISEG	CI_Seguela	Total_CI_Seguela	100	100	2	TOTA	3
		609	0	VOID	_	_	0	0	0	VOID	0
		610	0	VOID	_	_	0	0	0	VOID	0
		611	50	_	CI_Touba	Malinke	95	95	1	MLNK	0
		612	50	_	CI_Touba	Dioula	5	5	1	DIOU	0
		613	50	CITOU	CI_Touba	Total_CI_Touba	100	100	2	TOTA	2
		614	0	VOID	_	_	0	0	0	VOID	0
		615	0	VOID	_	_	0	0	0	VOID	0
		616	51	_	Other_IvoryCoast_1	Nzema_Assini	2.39523	66.7	1	NZEM	0			Based on the Côte d'Ivoire TEPP and containing the groups likely included in the
		617	51	_	Other_IvoryCoast_1	Ebrie_Mbato	4.13689	115.2	1	EBRI	0			category Other_Ivorian, in the Bouaké 1958 TEPP.
		618	51	_	Other_IvoryCoast_1	Adioukrou+Abbe	11.3764	316.8	1	ADKR	0
		619	51	_	Other_IvoryCoast_1	Aladian+Avikan	1.58006	44	1	ALAD	0
		620	51	_	Other_IvoryCoast_1	Attie	13.6819	381	1	ATTI	0
		621	51	_	Other_IvoryCoast_1	Abron	4.72941	131.7	1	ABRO	0
		622	51	_	Other_IvoryCoast_1	Aboure+Krobu	2.4491	68.2	1	ABRE	0
		623	51	_	Other_IvoryCoast_1	Gagou	1.31432	36.6	1	GAGU	0
		624	51	_	Other_IvoryCoast_1	Nyaboua	1.53338	42.7	1	BETE	0
		625	51	_	Other_IvoryCoast_1	Dan_Yacouba+Gio	28.7284	800	1	YACO	0
		626	51	_	Other_IvoryCoast_1	Wobe	5.61281	156.3	1	WOBE	0
		627	51	_	Other_IvoryCoast_1	Bakwe+Wane	0.44529	12.4	1	BAKW	0
		628	51	_	Other_IvoryCoast_1	Dida+Neyo	7.34729	204.6	1	DIDA	0
		629	51	_	Other_IvoryCoast_1	Krumen_Tepo	1.01627	28.3	1	KRUT	0
		630	51	_	Other_IvoryCoast_1	Krumen_Pye	0.71821	20	1	KRUP	0
		631	51	_	Other_IvoryCoast_1	Glaro_Krahn	0.517111	14.4	1	KRAN	0
		632	51	_	Other_IvoryCoast_1	Lobi+Moru	5.95396	165.8	1	LOBI	0
		633	51	_	Other_IvoryCoast_1	Gan	0.610479	17	1	GAN	0
		634	51	_	Other_IvoryCoast_1	Bissa_Busance	2.26236	63	1	BSCE	0
		635	51	_	Other_IvoryCoast_1	Soninke	3.59105	100	1	SONK	0
		636	51	OIVO1	Other_IvoryCoast_1	Total_Other_IvoryCoast_1	100	2784.7	2	TOTA	20
		637	0	VOID	_	_	0	0	0	VOID	0
		638	0	VOID	_	_	0	0	0	VOID	0
		639	52	_	BoboDioulasso_C1	Foulbe	0.751986	2130	1	FULA	0			For the Bobo Dioulasso cercle in 1905, based on Delafosse 1912, p.171.
		640	52	_	BoboDioulasso_C1	Soninke	0.564872	1600	1	SONK	0			The category "Diverse Mande" is subdivided in Somila and Bolon in proportion to their populations.
		641	52	_	BoboDioulasso_C1	Dioula	13.8447	39215	1	DIOU	0			The category "Tusia+Dorhosie+Vigue+Tiefo" is subdivided in proportion to these groups populations.
		642	52	_	BoboDioulasso_C1	Duungo_Samogho	1.05914	3000	1	DUUN	0
		643	52	_	BoboDioulasso_C1	Sia_Siamou	2.11827	6000	1	SIAM	0
		644	52	_	BoboDioulasso_C1	Somila_Sambla	4.02471	11400	1	SOMI	0
		645	52	_	BoboDioulasso_C1	Marka_Bolon	2.60547	7380	1	MRKA	0
		646	52	_	BoboDioulasso_C1	Senoufo	46.9144	132885	1	SENU	0
		647	52	_	BoboDioulasso_C1	Bobo_Fing	13.9453	39500	1	BOBO	0
		648	52	_	BoboDioulasso_C1	Nienigue_Bwamu	7.62754	21605	1	BWAM	0
		649	52	_	BoboDioulasso_C1	Toussian	3.17034	8980	1	TOUS	0
		650	52	_	BoboDioulasso_C1	Dorhosie	1.62577	4605	1	DORO	0
		651	52	_	BoboDioulasso_C1	Dian_Vigue	0.649603	1840	1	DIAN	0
		652	52	_	BoboDioulasso_C1	Tiefo	1.09797	3110	1	TIEF	0
		653	52	BDIO1	BoboDioulasso_C1	Total_BoboDioulasso_C1	100	283250	2	TOTA	14
		654	0	VOID	_	_	0	0	0	VOID	0
		655	0	VOID	_	_	0	0	0	VOID	0
		656	53	_	BoboDioulasso_C2	Foulbe	1.04139	2130	1	FULA	0			The same as the above but without the Bobo and Dioula.
		657	53	_	BoboDioulasso_C2	Soninke	0.782262	1600	1	SONK	0
		658	53	_	BoboDioulasso_C2	Duungo_Samogho	1.46674	3000	1	DUUN	0
		659	53	_	BoboDioulasso_C2	Sia_Siamou	2.93348	6000	1	SIAM	0
		660	53	_	BoboDioulasso_C2	Somila_Sambla	5.57362	11400	1	SOMI	0
		661	53	_	BoboDioulasso_C2	Marka_Bolon	3.60818	7380	1	MRKA	0
		662	53	_	BoboDioulasso_C2	Senoufo	64.9693	132885	1	SENU	0
		663	53	_	BoboDioulasso_C2	Nienigue_Bwamu	10.563	21605	1	BWAM	0
		664	53	_	BoboDioulasso_C2	Toussian	4.39045	8980	1	TOUS	0
		665	53	_	BoboDioulasso_C2	Dorhosie	2.25145	4605	1	DORO	0
		666	53	_	BoboDioulasso_C2	Dian_Vigue	0.899602	1840	1	DIAN	0
		667	53	_	BoboDioulasso_C2	Tiefo	1.52052	3110	1	TIEF	0
		668	53	BDIO2	BoboDioulasso_C2	Total_BoboDioulasso_C2	100	204535	2	TOTA	12
		669	0	VOID	_	_	0	0	0	VOID	0
		670	0	VOID	_	_	0	0	0	VOID	0
		671	54	_	Ghana_O_Grusi	Tribou	9.00901	10	1	TRIB	0			This TEPP contains the groups encompassing the Grunshi category of the Accra table.
		672	54	_	Ghana_O_Grusi	Mo_Degha	18.018	20	1	DEGH	0
		673	54	_	Ghana_O_Grusi	Tampulma	36.036	40	1	TAMP	0
		674	54	_	Ghana_O_Grusi	Vagala	9.00901	10	1	VAGA	0
		675	54	_	Ghana_O_Grusi	Kabre	27.9279	31	1	KABR	0
		676	54	GOGRU	Ghana_O_Grusi	Total_Ghana_O_Grusi	100	111	2	TOTA	5
		677	0	VOID	_	_	0	0	0	VOID	0
		678	0	VOID	_	_	0	0	0	VOID	0
		679	55	_	Others_Lome_1970	Adele_Gidire	0.0241298	8	1	ADEL	0			This TEPP contains the groups described for Lomé in 1970, without those described for Lomé in 1956.
		680	55	_	Others_Lome_1970	Adja	2.90463	963	1	ADJA	0			A few categories are subdivided in groups proportionally to their numbers.
		681	55	_	Others_Lome_1970	Agnagan+Atyuti	0.247331	82	1	KRAC	0			Kpessi assumed to be part of Ewe.
		682	55	_	Others_Lome_1970	Akebou	0.093503	31	1	AKBU	0			Agnagan assumed to be similar to Krache/Atyuti.
		683	55	_	Others_Lome_1970	Akposso	3.46263	1148	1	KPOS	0			Peda assumed to be part of Mina.
		684	55	_	Others_Lome_1970	Ana+Ana_Ife	5.63431	1868	1	ANAI	0
		685	55	_	Others_Lome_1970	Bariba	0.147795	49	1	BARI	0
		686	55	_	Others_Lome_1970	Tamberma+Somba	0.0633408	21	1	SOMB	0
		687	55	_	Others_Lome_1970	Bassari	3.44755	1143	1	TCHB	0
		688	55	_	Others_Lome_1970	Bassila_Anii	0.00904868	3	1	ANII	0
		689	55	_	Others_Lome_1970	Kotokoli	12.0046	3980	1	KTKL	0
		690	55	_	Others_Lome_1970	Fon	13.5941	4507	1	FON	0
		691	55	_	Others_Lome_1970	Gourmanche	0.564035	187	1	GRMA	0
		692	55	_	Others_Lome_1970	Haoussa	5.55891	1843	1	HAUS	0
		693	55	_	Others_Lome_1970	Kabre	22.5825	7487	1	KABR	0
		694	55	_	Others_Lome_1970	Konkomba	0.190022	63	1	KONK	0
		695	55	_	Others_Lome_1970	Lamba	2.79906	928	1	LAMB	0
		696	55	_	Others_Lome_1970	Losso	8.64752	2867	1	LAMB	0
		697	55	_	Others_Lome_1970	Moba	4.41274	1463	1	MOBA	0
		698	55	_	Others_Lome_1970	Mossi	0.298607	99	1	MOSS	0
		699	55	_	Others_Lome_1970	Ana_Nago	7.95982	2639	1	ANAI	0
		700	55	_	Others_Lome_1970	NgamGam_Dye	0.0452434	15	1	NDYE	0
		701	55	_	Others_Lome_1970	Foulbe	0.34385	114	1	FULA	0
		702	55	_	Others_Lome_1970	Tchamba	1.0225	339	1	TCHA	0
		703	55	_	Others_Lome_1970	Tchokossi	1.01647	337	1	TEOK	0
		704	55	_	Others_Lome_1970	Yanga	0.0633408	21	1	YANG	0
		705	55	_	Others_Lome_1970	Yoruba	2.8624	949	1	YORU	0
		706	55	OLO70	Others_Lome_1970	Total_Others_Lome_1970	100	33154	2	TOTA	27
		707	0	VOID	_	_	0	0	0	VOID	0
		708	0	VOID	_	_	0	0	0	VOID	0
		709	56	_	Others_PNovo	Aizo+Tofinou+Weme	12.8135	353	1	AIZO	0			This TEPP contains the Beninese groups, excepting those explicitly listed in the Porto Novo TEPP.
		710	56	_	Others_PNovo	Adja+Xwla	14.1566	390	1	ADJA	0
		711	56	_	Others_PNovo	Xweda	1.96014	54	1	XWED	0
		712	56	_	Others_PNovo	Ouatchi	3.99289	110	1	WACI	0
		713	56	_	Others_PNovo	Ede_Nago	6.35232	175	1	EDNA	0
		714	56	_	Others_PNovo	Ana_Ife+Nago_Ife	2.90392	80	1	ANAI	0
		715	56	_	Others_PNovo	Ede_Ije	0.725979	20	1	EDIJ	0
		716	56	_	Others_PNovo	Ede_Cabe	2.90392	80	1	EDCA	0
		717	56	_	Others_PNovo	Ede_Idaca	1.08897	30	1	EDID	0
		718	56	_	Others_PNovo	Aguna	0.544484	15	1	AGUN	0
		719	56	_	Others_PNovo	Ko_Gbe	0.725979	20	1	KOGB	0
		720	56	_	Others_PNovo	Icada	1.41566	39	1	ICAD	0
		721	56	_	Others_PNovo	Tem_Kotokoli	1.56086	43	1	KTKL	0
		722	56	_	Others_PNovo	Lamba	2.17794	60	1	LAMB	0
		723	56	_	Others_PNovo	Kabre	1.08897	30	1	KABR	0
		724	56	_	Others_PNovo	Pilapila_Yom+Pila_Taneka	2.54093	70	1	YNAW	0
		725	56	_	Others_PNovo	Lokpa	1.52456	42	1	LOKP	0
		726	56	_	Others_PNovo	Yowaba_Waama	1.45196	40	1	YOWA	0
		727	56	_	Others_PNovo	Somba_Tamari+Niende+Mbelime	5.2452	144.5	1	SOMB	0
		728	56	_	Others_PNovo	Bariba+Berouba+Boko+Gando+Borga	12.4142	342	1	BARI	0
		729	56	_	Others_PNovo	Berba	2.34128	64.5	1	BERB	0
		730	56	_	Others_PNovo	Foodo	0.450107	12.4	1	FOOD	0
		731	56	_	Others_PNovo	Busa_Boko	2.54093	70	1	BUSA	0
		732	56	_	Others_PNovo	Natemba	1.63345	45	1	NTBA	0
		733	56	_	Others_PNovo	Mokole	2.37758	65.5	1	MKLE	0
		734	56	_	Others_PNovo	Dendi_Songhai	1.08897	30	1	SONG	0
		735	56	_	Others_PNovo	Foulbe	10.1637	280	1	FULA	0
		736	56	_	Others_PNovo	Gourmanche	1.81495	50	1	GRMA	0
		737	56	OPNOV	Others_PNovo	Total_Others_PNovo	100	2754.9	2	TOTA	28
		738	0	VOID	_	_	0	0	0	VOID	0
		739	0	VOID	_	_	0	0	0	VOID	0
		740	57	_	Others_Lagos	Igala+Isekiri	8.69737	1320	1	IGIS	0			This TEPP contains the Nigerian groups, excepting those explicitly listed in the Lagos TEPP.
		741	57	_	Others_Lagos	Mbembe+Yako+Orri+Bendi	10.5225	1597	1	MBBE	0
		742	57	_	Others_Lagos	Isoko_Edoid	8.2625	1254	1	ISED	0
		743	57	_	Others_Lagos	Igbira	6.98425	1060	1	IGBI	0
		744	57	_	Others_Lagos	Biu_Mandara	13.0988	1988	1	BIUM	0
		745	57	_	Others_Lagos	Nigerian_Chadic	12.6244	1916	1	NICH	0
		746	57	_	Others_Lagos	Adamawa_Ubangi	6.35172	964	1	ADUB	0
		747	57	_	Others_Lagos	Idoma+Igede+Yala	6.9579	1056	1	IDOM	0
		748	57	_	Others_Lagos	Jukun+Kentu+Kutep+Tigon	1.94373	295	1	JUKU	0
		749	57	_	Others_Lagos	Birom+Katab+Koro+Mada+Yergum+Izere	12.7496	1935	1	BRYR	0
		750	57	_	Others_Lagos	Mambila+Mambiloid	1.05423	160	1	MAMB	0
		751	57	_	Others_Lagos	Jarawan	1.81195	275	1	JRWN	0
		752	57	_	Others_Lagos	Ekoi+Ekoid	1.0081	153	1	EKOI	0
		753	57	_	Others_Lagos	Kainji	4.88239	741	1	KNJI	0
		754	57	_	Others_Lagos	Djerma	0.329446	50	1	DJER	0
		755	57	_	Others_Lagos	Busa_Boko+Bokobaru+Shamba	0.612769	93	1	BUSA	0
		756	57	_	Others_Lagos	Busance	0.263557	40	1	BSCE	0
		757	57	_	Others_Lagos	Gounawori	1.18601	180	1	GOUN	0
		758	57	_	Others_Lagos	Arabic_Shuwa	0.658892	100	1	SHWA	0
		759	57	OLAGO	Others_Lagos	Others_Others_Lagos	100	15177	2	TOTA	19
		760	0	VOID	_	_	0	0	0	VOID	0
		761	0	VOID	_	_	0	0	0	VOID	0
		762	58	_	Others_Niamey	Daza	14.8515	15	1	DAZA	0			This TEPP contains the Niger groups, excepting those explicitly listed in the Niamey TEPP.
		763	58	_	Others_Niamey	Kanembu	10.8911	11	1	KANE	0
		764	58	_	Others_Niamey	Teda	39.604	40	1	TEDA	0
		765	58	_	Others_Niamey	Zaghawa	34.6535	35	1	ZGWA	0
		766	58	ONIAM	Others_Niamey	Total_Others_Niamey	100	101	2	TOTA	4
		767	0	VOID	_	_	0	0	0	VOID	0
		768	0	VOID	_	_	0	0	0	VOID	0
PART III				REFERENCE LIST
The reference list is provided in the file S2 Text.
