# Supplementary material for: Male Circumcision and the Epidemic Emergence of HIV-2 in West Africa
Source: PLoS One. 2016 Dec 7;11(12):e0166805. doi: 10.1371/journal.pone.0166805 (PMC5142780; doi:10.1371/journal.pone.0166805)
Supplement: S1 Protocol — (ZIP) [file pone.0166805.s009.zip]

Archive with 3 entries (3 files):
- PC_DanielElwoodDunn.pdf
- PC_FranciscoHenriquesSilva.pdf
- PC_MarcAuge.pdf
